# Supplementary material for: Melanocytes in the Skin – Comparative Whole Transcriptome Analysis of Main Skin Cell Types
Source: PLoS One. 2014 Dec 29;9(12):e115717. doi: 10.1371/journal.pone.0115717 (PMC4278762; doi:10.1371/journal.pone.0115717)
Supplement: S2 Table — List of differentially expressed genes comparing MC to KC, FB and whole skin. (XLSX) [file pone.0115717.s003.xlsx]

## Sheet: MC vs KC
Differentially expressed genes in melanocytes compared to keratinocytes
Gene Symbol	Gene Name	Gene ID	logFC	logCPM	PValue	FDR	siginfo
CXCL1	chemokine (C-X-C motif) ligand 1 (melanoma growth stimulating activity, alpha) [Source:HGNC Symbol;Acc:4602]	ENSG00000163739	-6.62119	3.69792	3.30685e-30	1.03605e-27	yes
NNMT	nicotinamide N-methyltransferase [Source:HGNC Symbol;Acc:7861]	ENSG00000166741	-6.61853	4.81641	6.439e-39	9.6834e-36	yes
FBXL7	F-box and leucine-rich repeat protein 7 [Source:HGNC Symbol;Acc:13604]	ENSG00000183580	-6.44822	2.38304	5.65161e-33	3.03545e-30	yes
MT1A	metallothionein 1A [Source:HGNC Symbol;Acc:7393]	ENSG00000205362	-6.26211	-2.73025	8.61149e-06	7.21077e-05	yes
NID1	nidogen 1 [Source:HGNC Symbol;Acc:7821]	ENSG00000116962	-6.21168	3.50135	9.54809e-32	3.7787e-29	yes
CYTL1	cytokine-like 1 [Source:HGNC Symbol;Acc:24435]	ENSG00000170891	-6.19958	0.939173	1.99493e-24	2.67867e-22	yes
PDE3A	phosphodiesterase 3A, cGMP-inhibited [Source:HGNC Symbol;Acc:8778]	ENSG00000172572	-6.1953	3.77063	3.22652e-16	1.34785e-14	yes
DAB2	Dab, mitogen-responsive phosphoprotein, homolog 2 (Drosophila) [Source:HGNC Symbol;Acc:2662]	ENSG00000153071	-6.16064	5.81862	1.12085e-33	7.02338e-31	yes
POPDC3	popeye domain containing 3 [Source:HGNC Symbol;Acc:17649]	ENSG00000132429	-6.10607	2.59642	4.98183e-32	2.08111e-29	yes
ROPN1	rhophilin associated tail protein 1 [Source:HGNC Symbol;Acc:17692]	ENSG00000065371	-5.94077	-1.02333	2.22244e-11	4.60366e-10	yes
RNF182	ring finger protein 182 [Source:HGNC Symbol;Acc:28522]	ENSG00000180537	-5.88039	1.08795	1.62569e-15	6.1842e-14	yes
SLAIN1	SLAIN motif family, member 1 [Source:HGNC Symbol;Acc:26387]	ENSG00000139737	-5.84733	2.50036	1.23635e-21	1.10235e-19	yes
S100B	S100 calcium binding protein B [Source:HGNC Symbol;Acc:10500]	ENSG00000160307	-5.84587	5.37329	9.67572e-26	1.55488e-23	yes
TFF3	trefoil factor 3 (intestinal) [Source:HGNC Symbol;Acc:11757]	ENSG00000160180	-5.76016	-1.0497	2.30555e-14	7.24354e-13	yes
MMP8	matrix metallopeptidase 8 (neutrophil collagenase) [Source:HGNC Symbol;Acc:7175]	ENSG00000118113	-5.74863	1.96913	4.00657e-33	2.25951e-30	yes
SLC16A6	solute carrier family 16, member 6 (monocarboxylic acid transporter 7) [Source:HGNC Symbol;Acc:10927]	ENSG00000108932	-5.73772	5.98973	2.95031e-25	4.35655e-23	yes
PLA1A	phospholipase A1 member A [Source:HGNC Symbol;Acc:17661]	ENSG00000144837	-5.70653	1.65075	3.18795e-19	2.07564e-17	yes
ABCB5	ATP-binding cassette, sub-family B (MDR/TAP), member 5 [Source:HGNC Symbol;Acc:46]	ENSG00000004846	-5.6558	4.40475	4.06526e-25	5.87848e-23	yes
BST2	bone marrow stromal cell antigen 2 [Source:HGNC Symbol;Acc:1119]	ENSG00000130303	-5.64344	1.36405	1.48364e-18	8.78425e-17	yes
CHRNA6	cholinergic receptor, nicotinic, alpha 6 (neuronal) [Source:HGNC Symbol;Acc:15963]	ENSG00000147434	-5.63794	0.113313	8.96469e-21	7.24822e-19	yes
SCG2	secretogranin II [Source:HGNC Symbol;Acc:10575]	ENSG00000171951	-5.62842	0.971959	4.83826e-10	8.41491e-09	yes
IFITM2	interferon induced transmembrane protein 2 [Source:HGNC Symbol;Acc:5413]	ENSG00000185201	-5.59785	1.17622	1.08462e-19	7.48224e-18	yes
SLC45A2	solute carrier family 45, member 2 [Source:HGNC Symbol;Acc:16472]	ENSG00000164175	-5.59132	4.64194	9.04309e-16	3.56633e-14	yes
NLGN1	neuroligin 1 [Source:HGNC Symbol;Acc:14291]	ENSG00000169760	-5.54923	3.51792	2.4535e-49	1.38365e-45	yes
ST6GALNAC3	ST6 (alpha-N-acetyl-neuraminyl-2,3-beta-galactosyl-1,3)-N-acetylgalactosaminide alpha-2,6-sialyltransferase 3 [Source:HGNC Symbol;Acc:19343]	ENSG00000184005	-5.53183	3.96245	1.14441e-29	3.35269e-27	yes
FAM19A5	family with sequence similarity 19 (chemokine (C-C motif)-like), member A5 [Source:HGNC Symbol;Acc:21592]	ENSG00000219438	-5.52869	0.806918	3.47339e-17	1.69962e-15	yes
ANO5	anoctamin 5 [Source:HGNC Symbol;Acc:27337]	ENSG00000171714	-5.45343	1.91022	3.50316e-23	3.89282e-21	yes
SLC24A5	solute carrier family 24, member 5 [Source:HGNC Symbol;Acc:20611]	ENSG00000188467	-5.45066	5.3442	3.06905e-28	6.85461e-26	yes
SEMA5A	sema domain, seven thrombospondin repeats (type 1 and type 1-like), transmembrane domain (TM) and short cytoplasmic domain, (semaphorin) 5A [Source:HGNC Symbol;Acc:10736]	ENSG00000112902	-5.42943	6.13251	4.22777e-52	9.537e-48	yes
CA8	carbonic anhydrase VIII [Source:HGNC Symbol;Acc:1382]	ENSG00000178538	-5.42826	2.23318	1.32159e-14	4.31438e-13	yes
RNF157	ring finger protein 157 [Source:HGNC Symbol;Acc:29402]	ENSG00000141576	-5.39326	1.93824	1.68015e-23	1.95365e-21	yes
FABP7	fatty acid binding protein 7, brain [Source:HGNC Symbol;Acc:3562]	ENSG00000164434	-5.37084	2.57624	9.69603e-16	3.81716e-14	yes
COL5A3	collagen, type V, alpha 3 [Source:HGNC Symbol;Acc:14864]	ENSG00000080573	-5.3666	3.18387	1.78853e-25	2.6719e-23	yes
SMIM10	small integral membrane protein 10 [Source:HGNC Symbol;Acc:41913]	ENSG00000184785	-5.35626	0.165704	1.73321e-22	1.72237e-20	yes
SPOCK1	sparc/osteonectin, cwcv and kazal-like domains proteoglycan (testican) 1 [Source:HGNC Symbol;Acc:11251]	ENSG00000152377	-5.35036	4.49338	1.41498e-44	4.55987e-41	yes
TUBA1A	tubulin, alpha 1a [Source:HGNC Symbol;Acc:20766]	ENSG00000167552	-5.34448	5.40307	2.27927e-39	3.95507e-36	yes
DAAM2	dishevelled associated activator of morphogenesis 2 [Source:HGNC Symbol;Acc:18143]	ENSG00000146122	-5.34414	4.12284	1.26356e-35	1.01798e-32	yes
MFI2	antigen p97 (melanoma associated) identified by monoclonal antibodies 133.2 and 96.5 [Source:HGNC Symbol;Acc:7037]	ENSG00000163975	-5.31916	2.23392	6.22555e-25	8.77725e-23	yes
PRUNE2	prune homolog 2 (Drosophila) [Source:HGNC Symbol;Acc:25209]	ENSG00000106772	-5.29298	5.90525	2.74538e-36	2.58042e-33	yes
PRKAR2B	protein kinase, cAMP-dependent, regulatory, type II, beta [Source:HGNC Symbol;Acc:9392]	ENSG00000005249	-5.28991	2.34683	8.22531e-32	3.37358e-29	yes
COL1A2	collagen, type I, alpha 2 [Source:HGNC Symbol;Acc:2198]	ENSG00000164692	-5.28206	6.27928	9.58464e-22	8.75346e-20	yes
MDGA2	MAM domain containing glycosylphosphatidylinositol anchor 2 [Source:HGNC Symbol;Acc:19835]	ENSG00000139915	-5.258	1.64904	3.66668e-23	4.0152e-21	yes
CMPK2	cytidine monophosphate (UMP-CMP) kinase 2, mitochondrial [Source:HGNC Symbol;Acc:27015]	ENSG00000134326	-5.25669	2.04502	2.61859e-13	7.11688e-12	yes
CSPG4	chondroitin sulfate proteoglycan 4 [Source:HGNC Symbol;Acc:2466]	ENSG00000173546	-5.25099	2.30212	1.42217e-17	7.30782e-16	yes
DZIP1	DAZ interacting protein 1 [Source:HGNC Symbol;Acc:20908]	ENSG00000134874	-5.23924	3.08369	3.96068e-28	8.59087e-26	yes
PDE4B	phosphodiesterase 4B, cAMP-specific [Source:HGNC Symbol;Acc:8781]	ENSG00000184588	-5.23718	4.33545	9.22745e-29	2.2382e-26	yes
COL5A2	collagen, type V, alpha 2 [Source:HGNC Symbol;Acc:2210]	ENSG00000204262	-5.23117	6.31181	3.59395e-36	3.2429e-33	yes
A2M	alpha-2-macroglobulin [Source:HGNC Symbol;Acc:7]	ENSG00000175899	-5.22802	4.52433	1.89194e-18	1.1028e-16	yes
CD200	CD200 molecule [Source:HGNC Symbol;Acc:7203]	ENSG00000091972	-5.21181	1.46994	4.56936e-17	2.18675e-15	yes
CD79B	CD79b molecule, immunoglobulin-associated beta [Source:HGNC Symbol;Acc:1699]	ENSG00000007312	-5.19982	-0.11439	2.47616e-20	1.85572e-18	yes
RHOJ	ras homolog family member J [Source:HGNC Symbol;Acc:688]	ENSG00000126785	-5.19429	3.78269	9.47553e-24	1.13095e-21	yes
TNFRSF19	tumor necrosis factor receptor superfamily, member 19 [Source:HGNC Symbol;Acc:11915]	ENSG00000127863	-5.1857	4.11925	2.91355e-32	1.2887e-29	yes
CXCL5	chemokine (C-X-C motif) ligand 5 [Source:HGNC Symbol;Acc:10642]	ENSG00000163735	-5.17846	3.4021	2.7872e-13	7.54787e-12	yes
ITGB3	integrin, beta 3 (platelet glycoprotein IIIa, antigen CD61) [Source:HGNC Symbol;Acc:6156]	ENSG00000259207	-5.17566	3.52294	1.003e-28	2.38164e-26	yes
ENPP2	ectonucleotide pyrophosphatase/phosphodiesterase 2 [Source:HGNC Symbol;Acc:3357]	ENSG00000136960	-5.17452	5.91337	7.46861e-47	3.36954e-43	yes
TRPV2	transient receptor potential cation channel, subfamily V, member 2 [Source:HGNC Symbol;Acc:18082]	ENSG00000187688	-5.1685	4.05584	2.16635e-40	4.44258e-37	yes
ZNF280B	zinc finger protein 280B [Source:HGNC Symbol;Acc:23022]	ENSG00000198477	-5.15012	1.93751	9.97409e-20	6.92294e-18	yes
BCL2A1	BCL2-related protein A1 [Source:HGNC Symbol;Acc:991]	ENSG00000140379	-5.12317	3.07481	4.73536e-38	5.93445e-35	yes
LYPD1	LY6/PLAUR domain containing 1 [Source:HGNC Symbol;Acc:28431]	ENSG00000150551	-5.12108	-0.901258	1.05847e-09	1.74795e-08	yes
IGSF11	immunoglobulin superfamily, member 11 [Source:HGNC Symbol;Acc:16669]	ENSG00000144847	-5.11241	4.47819	6.45933e-29	1.6012e-26	yes
MCF2	MCF.2 cell line derived transforming sequence [Source:HGNC Symbol;Acc:6940]	ENSG00000101977	-5.09495	1.46006	1.00239e-28	2.38164e-26	yes
PAQR8	progestin and adipoQ receptor family member VIII [Source:HGNC Symbol;Acc:15708]	ENSG00000170915	-5.09078	4.16582	3.9411e-31	1.45743e-28	yes
CNRIP1	cannabinoid receptor interacting protein 1 [Source:HGNC Symbol;Acc:24546]	ENSG00000119865	-5.08749	2.80297	2.8422e-39	4.57959e-36	yes
DOK5	docking protein 5 [Source:HGNC Symbol;Acc:16173]	ENSG00000101134	-5.0757	1.05487	4.17151e-17	2.00642e-15	yes
SLITRK2	SLIT and NTRK-like family, member 2 [Source:HGNC Symbol;Acc:13449]	ENSG00000185985	-5.06246	1.77964	4.93417e-26	8.49656e-24	yes
ITGA4	integrin, alpha 4 (antigen CD49D, alpha 4 subunit of VLA-4 receptor) [Source:HGNC Symbol;Acc:6140]	ENSG00000115232	-5.04048	3.19191	3.11921e-15	1.12581e-13	yes
ASB9	ankyrin repeat and SOCS box containing 9 [Source:HGNC Symbol;Acc:17184]	ENSG00000102048	-5.0393	-0.05289	2.00817e-15	7.52498e-14	yes
LAMA1	laminin, alpha 1 [Source:HGNC Symbol;Acc:6481]	ENSG00000101680	-5.02733	5.26561	1.21325e-23	1.42544e-21	yes
ITM2A	integral membrane protein 2A [Source:HGNC Symbol;Acc:6173]	ENSG00000078596	-5.02612	4.76225	3.49439e-24	4.45347e-22	yes
HMCN1	hemicentin 1 [Source:HGNC Symbol;Acc:19194]	ENSG00000143341	-5.02587	5.16219	8.33556e-17	3.81407e-15	yes
RASSF2	Ras association (RalGDS/AF-6) domain family member 2 [Source:HGNC Symbol;Acc:9883]	ENSG00000101265	-5.01618	2.21418	8.05177e-25	1.12815e-22	yes
EPDR1	ependymin related protein 1 (zebrafish) [Source:HGNC Symbol;Acc:17572]	ENSG00000086289	-5.01576	2.89331	2.15457e-36	2.11316e-33	yes
LZTS1	leucine zipper, putative tumor suppressor 1 [Source:HGNC Symbol;Acc:13861]	ENSG00000061337	-5.00637	3.21596	4.20533e-25	6.00404e-23	yes
GNG11	guanine nucleotide binding protein (G protein), gamma 11 [Source:HGNC Symbol;Acc:4403]	ENSG00000127920	-4.99531	3.32023	4.33966e-32	1.84706e-29	yes
GPR85	G protein-coupled receptor 85 [Source:HGNC Symbol;Acc:4536]	ENSG00000164604	-4.98556	1.6972	1.17015e-34	8.51493e-32	yes
TMSB15A	thymosin beta 15a [Source:HGNC Symbol;Acc:30744]	ENSG00000158164	-4.9786	-0.875583	2.83685e-13	7.67311e-12	yes
C8ORF46	chromosome 8 open reading frame 46 [Source:HGNC Symbol;Acc:28498]	ENSG00000169085	-4.96748	0.339721	1.03294e-18	6.28061e-17	yes
ANXA6	annexin A6 [Source:HGNC Symbol;Acc:544]	ENSG00000197043	-4.96692	6.79703	5.17126e-50	3.88845e-46	yes
MCAM	melanoma cell adhesion molecule [Source:HGNC Symbol;Acc:6934]	ENSG00000076706	-4.9595	4.14567	3.94072e-24	4.9386e-22	yes
ATP10A	ATPase, class V, type 10A [Source:HGNC Symbol;Acc:13542]	ENSG00000206190	-4.95768	4.03988	7.16828e-39	1.01064e-35	yes
MARCKSL1	MARCKS-like 1 [Source:HGNC Symbol;Acc:7142]	ENSG00000175130	-4.94491	4.27387	2.4603e-33	1.46051e-30	yes
GXYLT2	glucoside xylosyltransferase 2 [Source:HGNC Symbol;Acc:33383]	ENSG00000172986	-4.94241	1.86046	3.87223e-28	8.48056e-26	yes
KCNK2	potassium channel, subfamily K, member 2 [Source:HGNC Symbol;Acc:6277]	ENSG00000082482	-4.94095	2.51595	6.59795e-24	8.08894e-22	yes
ANGPTL2	angiopoietin-like 2 [Source:HGNC Symbol;Acc:490]	ENSG00000136859	-4.9112	3.13613	6.64111e-18	3.61861e-16	yes
TYR	tyrosinase [Source:HGNC Symbol;Acc:12442]	ENSG00000077498	-4.89663	7.27942	2.17875e-19	1.45409e-17	yes
ENTHD1	ENTH domain containing 1 [Source:HGNC Symbol;Acc:26352]	ENSG00000176177	-4.87962	1.05196	6.6914e-09	9.76987e-08	yes
DCT	dopachrome tautomerase [Source:HGNC Symbol;Acc:2709]	ENSG00000080166	-4.86775	10.0402	6.15438e-17	2.83907e-15	yes
PROS1	protein S (alpha) [Source:HGNC Symbol;Acc:9456]	ENSG00000184500	-4.86774	5.11155	1.22207e-31	4.75302e-29	yes
PMEL	premelanosome protein [Source:HGNC Symbol;Acc:10880]	ENSG00000185664	-4.86637	9.85298	8.87172e-24	1.0702e-21	yes
ELOVL2	ELOVL fatty acid elongase 2 [Source:HGNC Symbol;Acc:14416]	ENSG00000197977	-4.84928	1.41301	6.01266e-15	2.07074e-13	yes
MITF	microphthalmia-associated transcription factor [Source:HGNC Symbol;Acc:7105]	ENSG00000187098	-4.83554	6.79862	1.97019e-50	2.22218e-46	yes
ETV1	ets variant 1 [Source:HGNC Symbol;Acc:3490]	ENSG00000006468	-4.82702	3.13696	3.59749e-32	1.56062e-29	yes
SRPX	sushi-repeat containing protein, X-linked [Source:HGNC Symbol;Acc:11309]	ENSG00000101955	-4.82668	4.64387	2.10164e-45	7.90148e-42	yes
MMP2	matrix metallopeptidase 2 (gelatinase A, 72kDa gelatinase, 72kDa type IV collagenase) [Source:HGNC Symbol;Acc:7166]	ENSG00000087245	-4.82556	6.49252	3.49782e-42	7.89037e-39	yes
MCF2L	MCF.2 cell line derived transforming sequence-like [Source:HGNC Symbol;Acc:14576]	ENSG00000126217	-4.81116	3.87838	1.04458e-32	5.12255e-30	yes
MME	membrane metallo-endopeptidase [Source:HGNC Symbol;Acc:7154]	ENSG00000196549	-4.80281	7.94937	3.51038e-20	2.5963e-18	yes
CDKN2C	cyclin-dependent kinase inhibitor 2C (p18, inhibits CDK4) [Source:HGNC Symbol;Acc:1789]	ENSG00000123080	-4.80012	1.64557	1.6687e-25	2.50951e-23	yes
DPP4	dipeptidyl-peptidase 4 [Source:HGNC Symbol;Acc:3009]	ENSG00000197635	-4.79238	4.26067	5.21432e-26	8.91096e-24	yes
ALX1	ALX homeobox 1 [Source:HGNC Symbol;Acc:1494]	ENSG00000180318	-4.79059	1.4502	1.00597e-14	3.35692e-13	yes
SPARC	secreted protein, acidic, cysteine-rich (osteonectin) [Source:HGNC Symbol;Acc:11219]	ENSG00000113140	-4.78362	7.52386	4.65686e-26	8.14337e-24	yes
PRKCB	protein kinase C, beta [Source:HGNC Symbol;Acc:9395]	ENSG00000166501	-4.78337	2.62016	3.20976e-17	1.57747e-15	yes
ABCC2	ATP-binding cassette, sub-family C (CFTR/MRP), member 2 [Source:HGNC Symbol;Acc:53]	ENSG00000023839	-4.76012	4.56339	3.31324e-22	3.19402e-20	yes
GPM6B	glycoprotein M6B [Source:HGNC Symbol;Acc:4461]	ENSG00000046653	-4.74297	5.38622	7.24881e-33	3.63375e-30	yes
GNG2	guanine nucleotide binding protein (G protein), gamma 2 [Source:HGNC Symbol;Acc:4404]	ENSG00000186469	-4.73723	4.19301	2.41223e-26	4.424e-24	yes
ST8SIA6	ST8 alpha-N-acetyl-neuraminide alpha-2,8-sialyltransferase 6 [Source:HGNC Symbol;Acc:23317]	ENSG00000148488	-4.71854	2.49124	1.37724e-16	6.15299e-15	yes
ARNT2	aryl-hydrocarbon receptor nuclear translocator 2 [Source:HGNC Symbol;Acc:16876]	ENSG00000172379	-4.7174	3.05081	5.81415e-37	6.55778e-34	yes
KCNAB2	potassium voltage-gated channel, shaker-related subfamily, beta member 2 [Source:HGNC Symbol;Acc:6229]	ENSG00000069424	-4.71237	5.1839	8.7442e-29	2.14404e-26	yes
LPL	lipoprotein lipase [Source:HGNC Symbol;Acc:6677]	ENSG00000175445	-4.70555	2.2154	1.20687e-22	1.23749e-20	yes
ACOT1	acyl-CoA thioesterase 1 [Source:HGNC Symbol;Acc:33128]	ENSG00000184227	-4.70525	-0.306327	1.21745e-12	3.01132e-11	yes
CYP27A1	cytochrome P450, family 27, subfamily A, polypeptide 1 [Source:HGNC Symbol;Acc:2605]	ENSG00000135929	-4.69857	3.7322	1.48351e-30	4.84999e-28	yes
TRIM63	tripartite motif containing 63, E3 ubiquitin protein ligase [Source:HGNC Symbol;Acc:16007]	ENSG00000158022	-4.69841	3.40196	2.51238e-22	2.45343e-20	yes
GYG2	glycogenin 2 [Source:HGNC Symbol;Acc:4700]	ENSG00000056998	-4.69569	2.93961	2.79565e-21	2.3888e-19	yes
WIPF1	WAS/WASL interacting protein family, member 1 [Source:HGNC Symbol;Acc:12736]	ENSG00000115935	-4.68583	3.26085	1.16653e-35	9.74615e-33	yes
CYSLTR2	cysteinyl leukotriene receptor 2 [Source:HGNC Symbol;Acc:18274]	ENSG00000152207	-4.68478	4.3208	2.61795e-12	6.18384e-11	yes
ATRNL1	attractin-like 1 [Source:HGNC Symbol;Acc:29063]	ENSG00000107518	-4.68389	1.73646	1.23958e-20	9.81141e-19	yes
RAB17	RAB17, member RAS oncogene family [Source:HGNC Symbol;Acc:16523]	ENSG00000124839	-4.67808	1.76145	1.4503e-19	9.88395e-18	yes
IRF4	interferon regulatory factor 4 [Source:HGNC Symbol;Acc:6119]	ENSG00000137265	-4.67771	4.70924	3.97612e-17	1.92475e-15	yes
RENBP	renin binding protein [Source:HGNC Symbol;Acc:9959]	ENSG00000102032	-4.66659	1.11586	5.6529e-17	2.6456e-15	yes
SEMA6D	sema domain, transmembrane domain (TM), and cytoplasmic domain, (semaphorin) 6D [Source:HGNC Symbol;Acc:16770]	ENSG00000137872	-4.66059	3.7336	4.80151e-19	3.05967e-17	yes
TET1	tet methylcytosine dioxygenase 1 [Source:HGNC Symbol;Acc:29484]	ENSG00000138336	-4.65956	2.54905	3.26235e-30	1.03605e-27	yes
PMP22	peripheral myelin protein 22 [Source:HGNC Symbol;Acc:9118]	ENSG00000109099	-4.65817	5.45739	2.5265e-29	6.78486e-27	yes
CBR3	carbonyl reductase 3 [Source:HGNC Symbol;Acc:1549]	ENSG00000159231	-4.65516	2.03674	4.13367e-22	3.95115e-20	yes
RTP4	receptor (chemosensory) transporter protein 4 [Source:HGNC Symbol;Acc:23992]	ENSG00000136514	-4.64229	-0.0672203	6.14426e-16	2.47063e-14	yes
PPM1H	protein phosphatase, Mg2+/Mn2+ dependent, 1H [Source:HGNC Symbol;Acc:18583]	ENSG00000111110	-4.64032	3.44964	1.21922e-29	3.52605e-27	yes
APOD	apolipoprotein D [Source:HGNC Symbol;Acc:612]	ENSG00000189058	-4.63507	3.68719	1.34903e-22	1.37079e-20	yes
FOXD3	forkhead box D3 [Source:HGNC Symbol;Acc:3804]	ENSG00000187140	-4.63431	-0.703492	4.29152e-15	1.51499e-13	yes
MGAT5B	mannosyl (alpha-1,6-)-glycoprotein beta-1,6-N-acetyl-glucosaminyltransferase, isozyme B [Source:HGNC Symbol;Acc:24140]	ENSG00000167889	-4.62695	1.58109	2.21058e-17	1.1008e-15	yes
SHC4	SHC (Src homology 2 domain containing) family, member 4 [Source:HGNC Symbol;Acc:16743]	ENSG00000185634	-4.6243	2.85553	2.89261e-24	3.70747e-22	yes
PDE3B	phosphodiesterase 3B, cGMP-inhibited [Source:HGNC Symbol;Acc:8779]	ENSG00000152270	-4.62194	2.65105	6.86687e-27	1.3588e-24	yes
FCRLA	Fc receptor-like A [Source:HGNC Symbol;Acc:18504]	ENSG00000132185	-4.62076	4.4429	4.57552e-17	2.18675e-15	yes
SRGN	serglycin [Source:HGNC Symbol;Acc:9361]	ENSG00000122862	-4.61964	2.28013	1.08466e-23	1.28777e-21	yes
PRDM7	PR domain containing 7 [Source:HGNC Symbol;Acc:9351]	ENSG00000126856	-4.61895	1.39498	4.60466e-16	1.87834e-14	yes
C10ORF90	chromosome 10 open reading frame 90 [Source:HGNC Symbol;Acc:26563]	ENSG00000154493	-4.61644	2.86277	3.25111e-12	7.54513e-11	yes
APOLD1	apolipoprotein L domain containing 1 [Source:HGNC Symbol;Acc:25268]	ENSG00000178878	-4.61585	4.65329	1.33195e-13	3.75107e-12	yes
TTYH2	tweety homolog 2 (Drosophila) [Source:HGNC Symbol;Acc:13877]	ENSG00000141540	-4.61479	3.14228	9.89988e-19	6.03571e-17	yes
TLR1	toll-like receptor 1 [Source:HGNC Symbol;Acc:11847]	ENSG00000174125	-4.6021	0.314668	1.43846e-20	1.13062e-18	yes
L1CAM	L1 cell adhesion molecule [Source:HGNC Symbol;Acc:6470]	ENSG00000198910	-4.59875	3.93005	1.97039e-15	7.40802e-14	yes
LOXL2	lysyl oxidase-like 2 [Source:HGNC Symbol;Acc:6666]	ENSG00000134013	-4.59873	2.44376	1.39806e-26	2.6502e-24	yes
TNS3	tensin 3 [Source:HGNC Symbol;Acc:21616]	ENSG00000136205	-4.59168	4.00456	2.2346e-35	1.73821e-32	yes
EPHA5	EPH receptor A5 [Source:HGNC Symbol;Acc:3389]	ENSG00000145242	-4.58918	2.65512	1.87611e-31	7.05353e-29	yes
RUNX3	runt-related transcription factor 3 [Source:HGNC Symbol;Acc:10473]	ENSG00000020633	-4.57207	0.689256	1.48813e-15	5.68971e-14	yes
TUBB2B	tubulin, beta 2B class IIb [Source:HGNC Symbol;Acc:30829]	ENSG00000137285	-4.56969	1.22844	5.60421e-14	1.67001e-12	yes
GPRIN3	GPRIN family member 3 [Source:HGNC Symbol;Acc:27733]	ENSG00000185477	-4.56294	2.054	6.71273e-33	3.44149e-30	yes
GPR143	G protein-coupled receptor 143 [Source:HGNC Symbol;Acc:20145]	ENSG00000101850	-4.53819	3.88503	1.97765e-26	3.6567e-24	yes
GALM	galactose mutarotase (aldose 1-epimerase) [Source:HGNC Symbol;Acc:24063]	ENSG00000143891	-4.53586	2.1397	1.18337e-30	3.98425e-28	yes
RXRG	retinoid X receptor, gamma [Source:HGNC Symbol;Acc:10479]	ENSG00000143171	-4.5325	-0.304537	1.20045e-09	1.96373e-08	yes
SECTM1	secreted and transmembrane 1 [Source:HGNC Symbol;Acc:10707]	ENSG00000141574	-4.51525	0.834638	3.97194e-10	6.96726e-09	yes
CDON	cell adhesion associated, oncogene regulated [Source:HGNC Symbol;Acc:17104]	ENSG00000064309	-4.51521	3.76479	1.4889e-26	2.79889e-24	yes
SOX10	SRY (sex determining region Y)-box 10 [Source:HGNC Symbol;Acc:11190]	ENSG00000100146	-4.51516	4.07876	1.30579e-18	7.77201e-17	yes
BVES	blood vessel epicardial substance [Source:HGNC Symbol;Acc:1152]	ENSG00000112276	-4.51422	3.29046	4.11126e-25	5.90712e-23	yes
FAM102B	family with sequence similarity 102, member B [Source:HGNC Symbol;Acc:27637]	ENSG00000162636	-4.51287	4.20079	5.9337e-25	8.41839e-23	yes
PLP1	proteolipid protein 1 [Source:HGNC Symbol;Acc:9086]	ENSG00000123560	-4.50938	5.37885	6.94494e-15	2.37011e-13	yes
RASSF4	Ras association (RalGDS/AF-6) domain family member 4 [Source:HGNC Symbol;Acc:20793]	ENSG00000107551	-4.50513	0.697237	3.08731e-18	1.72385e-16	yes
KCNIP3	Kv channel interacting protein 3, calsenilin [Source:HGNC Symbol;Acc:15523]	ENSG00000115041	-4.50251	1.77357	3.31811e-26	5.84764e-24	yes
LAMA4	laminin, alpha 4 [Source:HGNC Symbol;Acc:6484]	ENSG00000112769	-4.50172	6.07321	5.49519e-31	1.96763e-28	yes
C3ORF70	chromosome 3 open reading frame 70 [Source:HGNC Symbol;Acc:33731]	ENSG00000187068	-4.49711	2.75223	1.39564e-32	6.6985e-30	yes
CADM3	cell adhesion molecule 3 [Source:HGNC Symbol;Acc:17601]	ENSG00000162706	-4.4923	1.50227	3.66262e-11	7.36376e-10	yes
BCHE	butyrylcholinesterase [Source:HGNC Symbol;Acc:983]	ENSG00000114200	-4.48902	2.82981	1.0531e-17	5.53749e-16	yes
HLA-DPA1	major histocompatibility complex, class II, DP alpha 1 [Source:HGNC Symbol;Acc:4938]	ENSG00000231389	-4.47806	2.93599	1.74885e-15	6.61921e-14	yes
TBX2	T-box 2 [Source:HGNC Symbol;Acc:11597]	ENSG00000121068	-4.47379	1.43888	7.34486e-23	7.80461e-21	yes
MLANA	melan-A [Source:HGNC Symbol;Acc:7124]	ENSG00000120215	-4.46977	6.87912	1.63549e-14	5.25546e-13	yes
SLC27A3	solute carrier family 27 (fatty acid transporter), member 3 [Source:HGNC Symbol;Acc:10997]	ENSG00000143554	-4.46256	2.14558	1.00541e-21	9.10845e-20	yes
FMN1	formin 1 [Source:HGNC Symbol;Acc:3768]	ENSG00000248905	-4.45658	5.46985	1.29812e-25	2.06218e-23	yes
TRIB2	tribbles homolog 2 (Drosophila) [Source:HGNC Symbol;Acc:30809]	ENSG00000071575	-4.45509	4.14616	2.13403e-36	2.11316e-33	yes
CTSK	cathepsin K [Source:HGNC Symbol;Acc:2536]	ENSG00000143387	-4.45372	7.67544	2.10713e-29	5.79667e-27	yes
BNC2	basonuclin 2 [Source:HGNC Symbol;Acc:30988]	ENSG00000173068	-4.44637	4.2091	1.15994e-36	1.246e-33	yes
41886	septin 4 [Source:HGNC Symbol;Acc:9165]	ENSG00000108387	-4.44429	1.18694	1.69272e-19	1.14325e-17	yes
BHLHE41	basic helix-loop-helix family, member e41 [Source:HGNC Symbol;Acc:16617]	ENSG00000123095	-4.44208	2.22097	1.94131e-17	9.81883e-16	yes
GCNT2	glucosaminyl (N-acetyl) transferase 2, I-branching enzyme (I blood group) [Source:HGNC Symbol;Acc:4204]	ENSG00000111846	-4.4363	4.33378	1.71268e-22	1.7095e-20	yes
VEPH1	ventricular zone expressed PH domain-containing 1 [Source:HGNC Symbol;Acc:25735]	ENSG00000197415	-4.42324	3.80527	1.37855e-28	3.20592e-26	yes
NCAM2	neural cell adhesion molecule 2 [Source:HGNC Symbol;Acc:7657]	ENSG00000154654	-4.41484	3.26753	5.58322e-17	2.61842e-15	yes
SORBS1	sorbin and SH3 domain containing 1 [Source:HGNC Symbol;Acc:14565]	ENSG00000095637	-4.41127	3.41875	7.50127e-15	2.54457e-13	yes
CLEC11A	C-type lectin domain family 11, member A [Source:HGNC Symbol;Acc:10576]	ENSG00000105472	-4.40833	0.845712	2.02328e-12	4.87099e-11	yes
AK5	adenylate kinase 5 [Source:HGNC Symbol;Acc:365]	ENSG00000154027	-4.40529	2.97177	4.59875e-22	4.35877e-20	yes
TCN1	transcobalamin I (vitamin B12 binding protein, R binder family) [Source:HGNC Symbol;Acc:11652]	ENSG00000134827	-4.40417	0.581751	1.47135e-14	4.77565e-13	yes
TNFAIP6	tumor necrosis factor, alpha-induced protein 6 [Source:HGNC Symbol;Acc:11898]	ENSG00000123610	-4.39981	1.97993	2.63459e-15	9.64792e-14	yes
DENND2A	DENN/MADD domain containing 2A [Source:HGNC Symbol;Acc:22212]	ENSG00000146966	-4.3987	1.67665	1.46287e-25	2.26024e-23	yes
SGCD	sarcoglycan, delta (35kDa dystrophin-associated glycoprotein) [Source:HGNC Symbol;Acc:10807]	ENSG00000170624	-4.39781	4.70458	2.25088e-16	9.61654e-15	yes
CDK2	cyclin-dependent kinase 2 [Source:HGNC Symbol;Acc:1771]	ENSG00000123374	-4.39558	5.75524	1.57727e-31	6.03052e-29	yes
CABLES1	Cdk5 and Abl enzyme substrate 1 [Source:HGNC Symbol;Acc:25097]	ENSG00000134508	-4.39186	4.8886	9.34683e-43	2.34273e-39	yes
DDR2	discoidin domain receptor tyrosine kinase 2 [Source:HGNC Symbol;Acc:2731]	ENSG00000162733	-4.39101	4.8664	1.23548e-27	2.56825e-25	yes
CYGB	cytoglobin [Source:HGNC Symbol;Acc:16505]	ENSG00000161544	-4.38961	3.35545	1.66334e-29	4.63231e-27	yes
ZEB2	zinc finger E-box binding homeobox 2 [Source:HGNC Symbol;Acc:14881]	ENSG00000169554	-4.38752	5.62511	1.89792e-44	5.35165e-41	yes
GJB1	gap junction protein, beta 1, 32kDa [Source:HGNC Symbol;Acc:4283]	ENSG00000169562	-4.38529	0.605993	8.55328e-14	2.49078e-12	yes
TLR4	toll-like receptor 4 [Source:HGNC Symbol;Acc:11850]	ENSG00000136869	-4.38424	2.07324	2.07321e-19	1.39189e-17	yes
PLXNC1	plexin C1 [Source:HGNC Symbol;Acc:9106]	ENSG00000136040	-4.37497	6.21492	1.77122e-28	4.03588e-26	yes
GYPC	glycophorin C (Gerbich blood group) [Source:HGNC Symbol;Acc:4704]	ENSG00000136732	-4.36591	3.40977	6.95013e-27	1.36331e-24	yes
HLA-DPB1	major histocompatibility complex, class II, DP beta 1 [Source:HGNC Symbol;Acc:4940]	ENSG00000223865	-4.35772	1.81392	3.08074e-19	2.01436e-17	yes
SCCPDH	saccharopine dehydrogenase (putative) [Source:HGNC Symbol;Acc:24275]	ENSG00000143653	-4.3384	4.40572	2.95488e-38	3.92095e-35	yes
BTN3A2	butyrophilin, subfamily 3, member A2 [Source:HGNC Symbol;Acc:1139]	ENSG00000186470	-4.33556	2.96974	2.95484e-25	4.35655e-23	yes
ST3GAL6	ST3 beta-galactoside alpha-2,3-sialyltransferase 6 [Source:HGNC Symbol;Acc:18080]	ENSG00000064225	-4.33516	3.09409	3.51162e-30	1.08514e-27	yes
CA14	carbonic anhydrase XIV [Source:HGNC Symbol;Acc:1372]	ENSG00000118298	-4.33122	3.8894	1.64588e-22	1.65013e-20	yes
CTTNBP2	cortactin binding protein 2 [Source:HGNC Symbol;Acc:15679]	ENSG00000077063	-4.33122	1.63293	9.61166e-13	2.41717e-11	yes
TMPRSS5	transmembrane protease, serine 5 [Source:HGNC Symbol;Acc:14908]	ENSG00000166682	-4.3278	-0.411779	9.82814e-13	2.46063e-11	yes
OCA2	oculocutaneous albinism II [Source:HGNC Symbol;Acc:8101]	ENSG00000104044	-4.31626	4.99827	1.32939e-13	3.74855e-12	yes
ZCCHC24	zinc finger, CCHC domain containing 24 [Source:HGNC Symbol;Acc:26911]	ENSG00000165424	-4.31071	3.59533	1.41666e-27	2.90519e-25	yes
RNF150	ring finger protein 150 [Source:HGNC Symbol;Acc:23138]	ENSG00000170153	-4.30744	2.16438	8.94099e-17	4.08281e-15	yes
SLC2A3	solute carrier family 2 (facilitated glucose transporter), member 3 [Source:HGNC Symbol;Acc:11007]	ENSG00000059804	-4.3066	3.48513	1.55211e-25	2.3818e-23	yes
DCLK1	doublecortin-like kinase 1 [Source:HGNC Symbol;Acc:2700]	ENSG00000133083	-4.26132	2.06867	5.07205e-19	3.19596e-17	yes
VIM	vimentin [Source:HGNC Symbol;Acc:12692]	ENSG00000026025	-4.25686	8.71605	3.65965e-25	5.35363e-23	yes
PLSCR4	phospholipid scramblase 4 [Source:HGNC Symbol;Acc:16497]	ENSG00000114698	-4.25595	3.42216	7.00584e-18	3.79898e-16	yes
FKBP7	FK506 binding protein 7 [Source:HGNC Symbol;Acc:3723]	ENSG00000079150	-4.25566	2.60532	6.56583e-22	6.12033e-20	yes
EDNRB	endothelin receptor type B [Source:HGNC Symbol;Acc:3180]	ENSG00000136160	-4.25337	6.68837	7.08101e-18	3.81865e-16	yes
STK32A	serine/threonine kinase 32A [Source:HGNC Symbol;Acc:28317]	ENSG00000169302	-4.25298	2.89833	3.88918e-13	1.02972e-11	yes
SYT11	synaptotagmin XI [Source:HGNC Symbol;Acc:19239]	ENSG00000132718	-4.23854	2.99542	4.53169e-35	3.40753e-32	yes
IFITM1	interferon induced transmembrane protein 1 [Source:HGNC Symbol;Acc:5412]	ENSG00000185885	-4.23703	3.09289	2.58022e-13	7.02953e-12	yes
ADAM23	ADAM metallopeptidase domain 23 [Source:HGNC Symbol;Acc:202]	ENSG00000114948	-4.22161	2.11277	7.53664e-11	1.45309e-09	yes
TYRP1	tyrosinase-related protein 1 [Source:HGNC Symbol;Acc:12450]	ENSG00000107165	-4.22001	10.5169	1.46724e-15	5.61935e-14	yes
GMPR	guanosine monophosphate reductase [Source:HGNC Symbol;Acc:4376]	ENSG00000137198	-4.21511	3.92332	4.1527e-16	1.71255e-14	yes
EPB41L3	erythrocyte membrane protein band 4.1-like 3 [Source:HGNC Symbol;Acc:3380]	ENSG00000082397	-4.21142	3.94262	8.51651e-20	5.96632e-18	yes
DOCK10	dedicator of cytokinesis 10 [Source:HGNC Symbol;Acc:23479]	ENSG00000135905	-4.20272	4.25247	1.78135e-27	3.58782e-25	yes
USP51	ubiquitin specific peptidase 51 [Source:HGNC Symbol;Acc:23086]	ENSG00000247746	-4.19715	1.5076	1.75289e-21	1.53263e-19	yes
LEF1	lymphoid enhancer-binding factor 1 [Source:HGNC Symbol;Acc:6551]	ENSG00000138795	-4.18337	2.91855	2.66151e-32	1.20077e-29	yes
SGIP1	SH3-domain GRB2-like (endophilin) interacting protein 1 [Source:HGNC Symbol;Acc:25412]	ENSG00000118473	-4.18249	1.83613	8.23241e-16	3.25801e-14	yes
COL11A1	collagen, type XI, alpha 1 [Source:HGNC Symbol;Acc:2186]	ENSG00000060718	-4.17945	3.52778	1.11055e-16	5.0406e-15	yes
SLC16A4	solute carrier family 16, member 4 (monocarboxylic acid transporter 5) [Source:HGNC Symbol;Acc:10925]	ENSG00000168679	-4.16878	2.17491	1.09341e-21	9.78777e-20	yes
HES6	hairy and enhancer of split 6 (Drosophila) [Source:HGNC Symbol;Acc:18254]	ENSG00000144485	-4.1681	3.03791	1.03628e-21	9.31589e-20	yes
SDC2	syndecan 2 [Source:HGNC Symbol;Acc:10659]	ENSG00000169439	-4.16024	3.21779	6.06321e-26	1.02837e-23	yes
GPR19	G protein-coupled receptor 19 [Source:HGNC Symbol;Acc:4473]	ENSG00000183150	-4.13701	0.0264937	3.10228e-10	5.48442e-09	yes
SELENBP1	selenium binding protein 1 [Source:HGNC Symbol;Acc:10719]	ENSG00000143416	-4.13182	3.00145	2.31374e-21	1.99212e-19	yes
GRASP	GRP1 (general receptor for phosphoinositides 1)-associated scaffold protein [Source:HGNC Symbol;Acc:18707]	ENSG00000161835	-4.12428	0.868272	4.57652e-18	2.52414e-16	yes
CORO2B	coronin, actin binding protein, 2B [Source:HGNC Symbol;Acc:2256]	ENSG00000103647	-4.12394	1.63857	1.45828e-12	3.57564e-11	yes
GPR124	G protein-coupled receptor 124 [Source:HGNC Symbol;Acc:17849]	ENSG00000020181	-4.11921	3.04075	1.24098e-27	2.56825e-25	yes
MFSD12	major facilitator superfamily domain containing 12 [Source:HGNC Symbol;Acc:28299]	ENSG00000161091	-4.10707	5.50735	2.32373e-22	2.27907e-20	yes
IFI44	interferon-induced protein 44 [Source:HGNC Symbol;Acc:16938]	ENSG00000137965	-4.10559	3.23961	1.49349e-16	6.61889e-15	yes
MMP17	matrix metallopeptidase 17 (membrane-inserted) [Source:HGNC Symbol;Acc:7163]	ENSG00000198598	-4.10392	1.56317	4.64511e-20	3.35848e-18	yes
GAS7	growth arrest-specific 7 [Source:HGNC Symbol;Acc:4169]	ENSG00000007237	-4.10369	5.02993	1.51708e-29	4.27779e-27	yes
HLA-DMA	major histocompatibility complex, class II, DM alpha [Source:HGNC Symbol;Acc:4934]	ENSG00000204257	-4.1032	0.577732	2.22604e-11	4.60467e-10	yes
C19ORF71	chromosome 19 open reading frame 71 [Source:HGNC Symbol;Acc:34496]	ENSG00000183397	-4.10239	2.11544	2.61864e-18	1.48421e-16	yes
HSD17B11	hydroxysteroid (17-beta) dehydrogenase 11 [Source:HGNC Symbol;Acc:22960]	ENSG00000198189	-4.10178	3.20411	3.10775e-26	5.56385e-24	yes
ITPKB	inositol-trisphosphate 3-kinase B [Source:HGNC Symbol;Acc:6179]	ENSG00000143772	-4.08901	5.00789	9.65441e-40	1.81487e-36	yes
PCDH9	protocadherin 9 [Source:HGNC Symbol;Acc:8661]	ENSG00000184226	-4.08763	1.59553	4.61362e-17	2.2003e-15	yes
OAS2	2'-5'-oligoadenylate synthetase 2, 69/71kDa [Source:HGNC Symbol;Acc:8087]	ENSG00000111335	-4.07762	4.45674	4.05817e-14	1.23375e-12	yes
TSPAN10	tetraspanin 10 [Source:HGNC Symbol;Acc:29942]	ENSG00000182612	-4.0745	0.767803	4.62325e-09	6.88009e-08	yes
NOV	nephroblastoma overexpressed [Source:HGNC Symbol;Acc:7885]	ENSG00000136999	-4.07361	4.47251	9.51614e-11	1.80694e-09	yes
JAM3	junctional adhesion molecule 3 [Source:HGNC Symbol;Acc:15532]	ENSG00000166086	-4.06979	3.22134	1.0962e-26	2.11351e-24	yes
GAS1	growth arrest-specific 1 [Source:HGNC Symbol;Acc:4165]	ENSG00000180447	-4.06878	2.62831	1.77984e-27	3.58782e-25	yes
HPDL	4-hydroxyphenylpyruvate dioxygenase-like [Source:HGNC Symbol;Acc:28242]	ENSG00000186603	-4.06583	-0.310152	4.03261e-17	1.94375e-15	yes
TUBB4A	tubulin, beta 4A class IVa [Source:HGNC Symbol;Acc:20774]	ENSG00000104833	-4.05465	-0.529433	2.55213e-10	4.56913e-09	yes
ABCD1	ATP-binding cassette, sub-family D (ALD), member 1 [Source:HGNC Symbol;Acc:61]	ENSG00000101986	-4.05462	0.853032	7.05334e-11	1.36457e-09	yes
MX1	myxovirus (influenza virus) resistance 1, interferon-inducible protein p78 (mouse) [Source:HGNC Symbol;Acc:7532]	ENSG00000157601	-4.05257	5.14245	1.40406e-10	2.60895e-09	yes
SV2A	synaptic vesicle glycoprotein 2A [Source:HGNC Symbol;Acc:20566]	ENSG00000159164	-4.05091	2.13822	5.47603e-20	3.93403e-18	yes
THEMIS2	thymocyte selection associated family member 2 [Source:HGNC Symbol;Acc:16839]	ENSG00000130775	-4.04512	2.78941	8.786e-13	2.21942e-11	yes
TCN2	transcobalamin II [Source:HGNC Symbol;Acc:11653]	ENSG00000185339	-4.03792	0.928722	2.16429e-12	5.17183e-11	yes
QPCT	glutaminyl-peptide cyclotransferase [Source:HGNC Symbol;Acc:9753]	ENSG00000115828	-4.03395	6.84483	4.8077e-26	8.34247e-24	yes
ACP5	acid phosphatase 5, tartrate resistant [Source:HGNC Symbol;Acc:124]	ENSG00000102575	-4.02911	3.42577	1.63531e-25	2.47579e-23	yes
CXCL12	chemokine (C-X-C motif) ligand 12 [Source:HGNC Symbol;Acc:10672]	ENSG00000107562	-4.02301	5.18524	7.72451e-14	2.27183e-12	yes
CRISPLD1	cysteine-rich secretory protein LCCL domain containing 1 [Source:HGNC Symbol;Acc:18206]	ENSG00000121005	-4.02132	1.44314	4.28608e-15	1.51499e-13	yes
AP1S2	adaptor-related protein complex 1, sigma 2 subunit [Source:HGNC Symbol;Acc:560]	ENSG00000182287	-4.02102	5.46831	1.22667e-34	8.64729e-32	yes
ARHGEF40	Rho guanine nucleotide exchange factor (GEF) 40 [Source:HGNC Symbol;Acc:25516]	ENSG00000165801	-4.01934	4.30157	1.80399e-22	1.77705e-20	yes
NCALD	neurocalcin delta [Source:HGNC Symbol;Acc:7655]	ENSG00000104490	-4.01824	2.40365	1.62898e-25	2.47579e-23	yes
CPQ	carboxypeptidase Q [Source:HGNC Symbol;Acc:16910]	ENSG00000104324	-4.01238	4.01623	5.63432e-33	3.03545e-30	yes
TRPM1	transient receptor potential cation channel, subfamily M, member 1 [Source:HGNC Symbol;Acc:7146]	ENSG00000134160	-4.00765	4.18762	1.21364e-11	2.60241e-10	yes
ZNF521	zinc finger protein 521 [Source:HGNC Symbol;Acc:24605]	ENSG00000198795	-3.9938	3.65485	2.21411e-32	1.0193e-29	yes
IFIT3	interferon-induced protein with tetratricopeptide repeats 3 [Source:HGNC Symbol;Acc:5411]	ENSG00000119917	-3.98568	4.45438	1.35547e-11	2.88187e-10	yes
TLR6	toll-like receptor 6 [Source:HGNC Symbol;Acc:16711]	ENSG00000174130	-3.97307	1.19806	1.35198e-15	5.19557e-14	yes
FAM69B	family with sequence similarity 69, member B [Source:HGNC Symbol;Acc:28290]	ENSG00000165716	-3.96093	1.3928	9.57286e-12	2.08441e-10	yes
IFI44L	interferon-induced protein 44-like [Source:HGNC Symbol;Acc:17817]	ENSG00000137959	-3.95238	3.02556	7.42077e-08	9.14742e-07	yes
FAM124A	family with sequence similarity 124A [Source:HGNC Symbol;Acc:26413]	ENSG00000150510	-3.94854	1.14103	8.76604e-19	5.38813e-17	yes
CHN1	chimerin 1 [Source:HGNC Symbol;Acc:1943]	ENSG00000128656	-3.94802	2.4144	1.72799e-15	6.55126e-14	yes
IFIT1	interferon-induced protein with tetratricopeptide repeats 1 [Source:HGNC Symbol;Acc:5407]	ENSG00000185745	-3.93068	4.06588	1.58506e-10	2.92122e-09	yes
MAL	mal, T-cell differentiation protein [Source:HGNC Symbol;Acc:6817]	ENSG00000172005	-3.92484	1.25544	3.29134e-10	5.80954e-09	yes
TCEAL7	transcription elongation factor A (SII)-like 7 [Source:HGNC Symbol;Acc:28336]	ENSG00000182916	-3.9149	1.00743	1.53406e-13	4.29348e-12	yes
AHRR	aryl-hydrocarbon receptor repressor [Source:HGNC Symbol;Acc:346]	ENSG00000063438	-3.9088	2.2957	2.30541e-23	2.60028e-21	yes
PRKD3	protein kinase D3 [Source:HGNC Symbol;Acc:9408]	ENSG00000115825	-3.90351	6.55964	3.31898e-33	1.91973e-30	yes
TIMP2	TIMP metallopeptidase inhibitor 2 [Source:HGNC Symbol;Acc:11821]	ENSG00000035862	-3.90175	5.28972	1.5961e-16	7.00483e-15	yes
CHST10	carbohydrate sulfotransferase 10 [Source:HGNC Symbol;Acc:19650]	ENSG00000115526	-3.90159	1.47321	3.5934e-21	2.99114e-19	yes
APBB1	amyloid beta (A4) precursor protein-binding, family B, member 1 (Fe65) [Source:HGNC Symbol;Acc:581]	ENSG00000166313	-3.89999	2.45751	1.4156e-25	2.20228e-23	yes
MAP2K6	mitogen-activated protein kinase kinase 6 [Source:HGNC Symbol;Acc:6846]	ENSG00000108984	-3.89994	1.42685	4.66044e-17	2.21794e-15	yes
CCL2	chemokine (C-C motif) ligand 2 [Source:HGNC Symbol;Acc:10618]	ENSG00000108691	-3.89941	3.59158	7.20367e-09	1.04636e-07	yes
SLC19A3	solute carrier family 19, member 3 [Source:HGNC Symbol;Acc:16266]	ENSG00000135917	-3.89762	0.330014	1.97063e-16	8.51601e-15	yes
DAPL1	death associated protein-like 1 [Source:HGNC Symbol;Acc:21490]	ENSG00000163331	-3.89678	1.16162	2.44353e-09	3.77542e-08	yes
CTHRC1	collagen triple helix repeat containing 1 [Source:HGNC Symbol;Acc:18831]	ENSG00000164932	-3.89585	3.19684	3.5326e-16	1.46756e-14	yes
USP18	ubiquitin specific peptidase 18 [Source:HGNC Symbol;Acc:12616]	ENSG00000184979	-3.89403	1.77176	5.35298e-12	1.20512e-10	yes
TTYH3	tweety homolog 3 (Drosophila) [Source:HGNC Symbol;Acc:22222]	ENSG00000136295	-3.88552	3.74423	4.42231e-15	1.55629e-13	yes
ADCY2	adenylate cyclase 2 (brain) [Source:HGNC Symbol;Acc:233]	ENSG00000078295	-3.88523	1.03821	5.54946e-10	9.58536e-09	yes
AEBP1	AE binding protein 1 [Source:HGNC Symbol;Acc:303]	ENSG00000106624	-3.88047	2.67201	5.85508e-10	1.00901e-08	yes
MX2	myxovirus (influenza virus) resistance 2 (mouse) [Source:HGNC Symbol;Acc:7533]	ENSG00000183486	-3.88045	3.1186	2.5448e-13	6.95826e-12	yes
PDE4D	phosphodiesterase 4D, cAMP-specific [Source:HGNC Symbol;Acc:8783]	ENSG00000113448	-3.87349	5.11534	1.27723e-21	1.12987e-19	yes
SNX10	sorting nexin 10 [Source:HGNC Symbol;Acc:14974]	ENSG00000086300	-3.86976	2.36613	2.72765e-11	5.59366e-10	yes
IFI6	interferon, alpha-inducible protein 6 [Source:HGNC Symbol;Acc:4054]	ENSG00000126709	-3.86579	4.79975	3.28408e-16	1.36936e-14	yes
MLPH	melanophilin [Source:HGNC Symbol;Acc:29643]	ENSG00000115648	-3.86542	3.50285	2.81425e-22	2.73637e-20	yes
HNMT	histamine N-methyltransferase [Source:HGNC Symbol;Acc:5028]	ENSG00000150540	-3.86518	3.50622	1.61483e-28	3.71707e-26	yes
SAMD9L	sterile alpha motif domain containing 9-like [Source:HGNC Symbol;Acc:1349]	ENSG00000177409	-3.86518	2.5869	5.09871e-12	1.15247e-10	yes
SYTL2	synaptotagmin-like 2 [Source:HGNC Symbol;Acc:15585]	ENSG00000137501	-3.85777	4.19263	1.89748e-18	1.10318e-16	yes
BTN3A3	butyrophilin, subfamily 3, member A3 [Source:HGNC Symbol;Acc:1140]	ENSG00000111801	-3.85709	1.98794	1.41192e-18	8.3816e-17	yes
COL14A1	collagen, type XIV, alpha 1 [Source:HGNC Symbol;Acc:2191]	ENSG00000187955	-3.85005	4.57451	1.37745e-16	6.15299e-15	yes
CHSY3	chondroitin sulfate synthase 3 [Source:HGNC Symbol;Acc:24293]	ENSG00000198108	-3.84879	1.31324	4.46704e-14	1.34896e-12	yes
ST3GAL4	ST3 beta-galactoside alpha-2,3-sialyltransferase 4 [Source:HGNC Symbol;Acc:10864]	ENSG00000110080	-3.84485	3.94372	3.15965e-29	8.28784e-27	yes
KIAA1549L	KIAA1549-like [Source:HGNC Symbol;Acc:24836]	ENSG00000110427	-3.83686	3.07112	7.57569e-18	4.04001e-16	yes
MOXD1	monooxygenase, DBH-like 1 [Source:HGNC Symbol;Acc:21063]	ENSG00000079931	-3.83493	4.89123	4.90977e-22	4.61567e-20	yes
APBA2	amyloid beta (A4) precursor protein-binding, family A, member 2 [Source:HGNC Symbol;Acc:579]	ENSG00000034053	-3.80352	1.65008	7.14065e-18	3.83521e-16	yes
CTSH	cathepsin H [Source:HGNC Symbol;Acc:2535]	ENSG00000103811	-3.79755	3.65018	8.77201e-16	3.46548e-14	yes
PAEP	progestagen-associated endometrial protein [Source:HGNC Symbol;Acc:8573]	ENSG00000122133	-3.7973	-0.958806	3.35103e-07	3.68904e-06	yes
NME5	NME/NM23 family member 5 [Source:HGNC Symbol;Acc:7853]	ENSG00000112981	-3.79403	0.145884	1.23332e-11	2.63959e-10	yes
ARRB1	arrestin, beta 1 [Source:HGNC Symbol;Acc:711]	ENSG00000137486	-3.77728	2.59333	2.45732e-29	6.67857e-27	yes
APOE	apolipoprotein E [Source:HGNC Symbol;Acc:613]	ENSG00000130203	-3.77466	2.39815	3.27101e-18	1.81743e-16	yes
TRO	trophinin [Source:HGNC Symbol;Acc:12326]	ENSG00000067445	-3.77376	1.43467	1.81631e-17	9.24883e-16	yes
C10ORF11	chromosome 10 open reading frame 11 [Source:HGNC Symbol;Acc:23405]	ENSG00000148655	-3.7705	0.470238	7.01977e-17	3.21854e-15	yes
FKBP10	FK506 binding protein 10, 65 kDa [Source:HGNC Symbol;Acc:18169]	ENSG00000141756	-3.76916	4.70735	1.31485e-28	3.08962e-26	yes
PRKD1	protein kinase D1 [Source:HGNC Symbol;Acc:9407]	ENSG00000184304	-3.76714	2.76893	5.68172e-29	1.42409e-26	yes
ATP6V0E2	ATPase, H+ transporting V0 subunit e2 [Source:HGNC Symbol;Acc:21723]	ENSG00000171130	-3.76174	0.764105	4.92115e-15	1.72378e-13	yes
PAG1	phosphoprotein associated with glycosphingolipid microdomains 1 [Source:HGNC Symbol;Acc:30043]	ENSG00000076641	-3.76047	5.97267	1.02037e-27	2.15117e-25	yes
NQO1	NAD(P)H dehydrogenase, quinone 1 [Source:HGNC Symbol;Acc:2874]	ENSG00000181019	-3.7502	7.0856	2.04062e-15	7.63387e-14	yes
TMEM71	transmembrane protein 71 [Source:HGNC Symbol;Acc:26572]	ENSG00000165071	-3.74605	-0.307354	3.42792e-12	7.91475e-11	yes
TMEM229B	transmembrane protein 229B [Source:HGNC Symbol;Acc:20130]	ENSG00000198133	-3.73061	0.717429	3.9151e-15	1.39082e-13	yes
PPAPDC1A	phosphatidic acid phosphatase type 2 domain containing 1A [Source:HGNC Symbol;Acc:23531]	ENSG00000203805	-3.72079	-0.132021	3.166e-08	4.16435e-07	yes
LOX	lysyl oxidase [Source:HGNC Symbol;Acc:6664]	ENSG00000113083	-3.71811	5.83594	5.48349e-21	4.48176e-19	yes
EFR3B	EFR3 homolog B (S. cerevisiae) [Source:HGNC Symbol;Acc:29155]	ENSG00000084710	-3.7168	2.14443	2.53427e-24	3.28553e-22	yes
MRAS	muscle RAS oncogene homolog [Source:HGNC Symbol;Acc:7227]	ENSG00000158186	-3.7137	3.39874	1.76664e-24	2.38634e-22	yes
ST3GAL5	ST3 beta-galactoside alpha-2,3-sialyltransferase 5 [Source:HGNC Symbol;Acc:10872]	ENSG00000115525	-3.70962	3.99289	1.14634e-13	3.26917e-12	yes
MIA	melanoma inhibitory activity [Source:HGNC Symbol;Acc:7076]	ENSG00000261857	-3.7017	0.49139	5.69377e-13	1.47802e-11	yes
SNCA	synuclein, alpha (non A4 component of amyloid precursor) [Source:HGNC Symbol;Acc:11138]	ENSG00000145335	-3.70095	5.14056	2.85295e-30	9.19385e-28	yes
RHOBTB1	Rho-related BTB domain containing 1 [Source:HGNC Symbol;Acc:18738]	ENSG00000072422	-3.69861	2.8298	3.34892e-22	3.21468e-20	yes
SERPINF1	serpin peptidase inhibitor, clade F (alpha-2 antiplasmin, pigment epithelium derived factor), member 1 [Source:HGNC Symbol;Acc:8824]	ENSG00000132386	-3.68958	5.18868	7.55751e-18	4.03987e-16	yes
TBC1D7	TBC1 domain family, member 7 [Source:HGNC Symbol;Acc:21066]	ENSG00000145979	-3.68241	4.57357	8.98761e-34	5.79264e-31	yes
LIMD2	LIM domain containing 2 [Source:HGNC Symbol;Acc:28142]	ENSG00000136490	-3.67957	1.28802	1.50483e-12	3.67779e-11	yes
FBXO32	F-box protein 32 [Source:HGNC Symbol;Acc:16731]	ENSG00000156804	-3.67678	3.7418	4.06679e-29	1.05447e-26	yes
DPYD	dihydropyrimidine dehydrogenase [Source:HGNC Symbol;Acc:3012]	ENSG00000188641	-3.67443	3.49977	4.36245e-19	2.79991e-17	yes
RAB33A	RAB33A, member RAS oncogene family [Source:HGNC Symbol;Acc:9773]	ENSG00000134594	-3.67053	0.347666	5.97148e-11	1.1672e-09	yes
PDLIM3	PDZ and LIM domain 3 [Source:HGNC Symbol;Acc:20767]	ENSG00000154553	-3.66899	1.79679	6.78967e-10	1.15943e-08	yes
PELI2	pellino E3 ubiquitin protein ligase family member 2 [Source:HGNC Symbol;Acc:8828]	ENSG00000139946	-3.66733	2.61548	8.11037e-24	9.83622e-22	yes
SLC26A2	solute carrier family 26 (sulfate transporter), member 2 [Source:HGNC Symbol;Acc:10994]	ENSG00000155850	-3.66212	5.27592	8.27942e-26	1.36326e-23	yes
MAGEH1	melanoma antigen family H, 1 [Source:HGNC Symbol;Acc:24092]	ENSG00000187601	-3.66079	2.10382	4.81064e-16	1.95529e-14	yes
NR4A3	nuclear receptor subfamily 4, group A, member 3 [Source:HGNC Symbol;Acc:7982]	ENSG00000119508	-3.66057	1.23833	5.61501e-14	1.67102e-12	yes
IGSF8	immunoglobulin superfamily, member 8 [Source:HGNC Symbol;Acc:17813]	ENSG00000162729	-3.65517	2.82697	2.40861e-24	3.15892e-22	yes
ESR2	estrogen receptor 2 (ER beta) [Source:HGNC Symbol;Acc:3468]	ENSG00000140009	-3.64711	1.77387	6.67844e-10	1.14131e-08	yes
OSBPL5	oxysterol binding protein-like 5 [Source:HGNC Symbol;Acc:16392]	ENSG00000021762	-3.64698	1.044	8.92269e-14	2.58712e-12	yes
TRIM2	tripartite motif containing 2 [Source:HGNC Symbol;Acc:15974]	ENSG00000109654	-3.64376	6.03826	9.3031e-21	7.49498e-19	yes
PDZRN3	PDZ domain containing ring finger 3 [Source:HGNC Symbol;Acc:17704]	ENSG00000121440	-3.63609	2.34742	2.12394e-14	6.71035e-13	yes
FBN1	fibrillin 1 [Source:HGNC Symbol;Acc:3603]	ENSG00000166147	-3.63532	7.23048	4.598e-29	1.17866e-26	yes
FAM149A	family with sequence similarity 149, member A [Source:HGNC Symbol;Acc:24527]	ENSG00000109794	-3.63457	0.156853	1.08048e-13	3.08524e-12	yes
PDE7B	phosphodiesterase 7B [Source:HGNC Symbol;Acc:8792]	ENSG00000171408	-3.63291	1.13151	1.52228e-13	4.26579e-12	yes
PIR	pirin (iron-binding nuclear protein) [Source:HGNC Symbol;Acc:30048]	ENSG00000087842	-3.62474	4.29514	7.05901e-20	4.97616e-18	yes
HMG20B	high mobility group 20B [Source:HGNC Symbol;Acc:5002]	ENSG00000064961	-3.61565	4.8501	1.09489e-30	3.74219e-28	yes
FMNL3	formin-like 3 [Source:HGNC Symbol;Acc:23698]	ENSG00000161791	-3.60667	3.03732	9.54985e-26	1.55488e-23	yes
ZNF608	zinc finger protein 608 [Source:HGNC Symbol;Acc:29238]	ENSG00000168916	-3.60409	2.28122	2.27266e-20	1.72036e-18	yes
KHDRBS3	KH domain containing, RNA binding, signal transduction associated 3 [Source:HGNC Symbol;Acc:18117]	ENSG00000131773	-3.59518	2.83926	1.50073e-24	2.03936e-22	yes
STXBP6	syntaxin binding protein 6 (amisyn) [Source:HGNC Symbol;Acc:19666]	ENSG00000168952	-3.5893	2.51761	1.22319e-17	6.34315e-16	yes
SEMA4C	sema domain, immunoglobulin domain (Ig), transmembrane domain (TM) and short cytoplasmic domain, (semaphorin) 4C [Source:HGNC Symbol;Acc:10731]	ENSG00000168758	-3.58154	3.58209	8.78616e-32	3.53926e-29	yes
SDC3	syndecan 3 [Source:HGNC Symbol;Acc:10660]	ENSG00000162512	-3.57962	3.58381	1.27293e-22	1.29931e-20	yes
RHOBTB3	Rho-related BTB domain containing 3 [Source:HGNC Symbol;Acc:18757]	ENSG00000164292	-3.57856	5.42198	3.13817e-28	6.94028e-26	yes
OLFM1	olfactomedin 1 [Source:HGNC Symbol;Acc:17187]	ENSG00000130558	-3.57779	0.719744	9.7798e-09	1.3954e-07	yes
PLA2G16	phospholipase A2, group XVI [Source:HGNC Symbol;Acc:17825]	ENSG00000176485	-3.5752	0.934744	2.13284e-12	5.1075e-11	yes
HLA-DRA	major histocompatibility complex, class II, DR alpha [Source:HGNC Symbol;Acc:4947]	ENSG00000204287	-3.57324	3.24035	2.28204e-08	3.06967e-07	yes
OAS1	2'-5'-oligoadenylate synthetase 1, 40/46kDa [Source:HGNC Symbol;Acc:8086]	ENSG00000089127	-3.56609	3.37035	1.19074e-14	3.91556e-13	yes
AKT3	v-akt murine thymoma viral oncogene homolog 3 (protein kinase B, gamma) [Source:HGNC Symbol;Acc:393]	ENSG00000117020	-3.56567	4.31559	2.07039e-33	1.26226e-30	yes
UBA7	ubiquitin-like modifier activating enzyme 7 [Source:HGNC Symbol;Acc:12471]	ENSG00000182179	-3.56157	2.52433	3.13579e-16	1.31238e-14	yes
MC1R	melanocortin 1 receptor (alpha melanocyte stimulating hormone receptor) [Source:HGNC Symbol;Acc:6929]	ENSG00000258839	-3.55612	1.31819	1.28788e-18	7.68573e-17	yes
MAP3K12	mitogen-activated protein kinase kinase kinase 12 [Source:HGNC Symbol;Acc:6851]	ENSG00000139625	-3.54434	2.61546	1.51563e-26	2.82558e-24	yes
TNFRSF14	tumor necrosis factor receptor superfamily, member 14 [Source:HGNC Symbol;Acc:11912]	ENSG00000157873	-3.53302	3.39675	4.1981e-20	3.05486e-18	yes
TBC1D16	TBC1 domain family, member 16 [Source:HGNC Symbol;Acc:28356]	ENSG00000167291	-3.52787	5.7861	1.00702e-35	8.73703e-33	yes
TMEM97	transmembrane protein 97 [Source:HGNC Symbol;Acc:28106]	ENSG00000109084	-3.5111	3.65003	6.4955e-14	1.92039e-12	yes
HERC5	HECT and RLD domain containing E3 ubiquitin protein ligase 5 [Source:HGNC Symbol;Acc:24368]	ENSG00000138646	-3.50786	3.07918	9.91348e-16	3.87571e-14	yes
SNTB1	syntrophin, beta 1 (dystrophin-associated protein A1, 59kDa, basic component 1) [Source:HGNC Symbol;Acc:11168]	ENSG00000172164	-3.50574	2.23889	1.49991e-13	4.20833e-12	yes
FAM198B	family with sequence similarity 198, member B [Source:HGNC Symbol;Acc:25312]	ENSG00000164125	-3.4989	4.02183	7.98448e-15	2.69632e-13	yes
DISC1	disrupted in schizophrenia 1 [Source:HGNC Symbol;Acc:2888]	ENSG00000162946	-3.47559	2.05858	5.86986e-17	2.73579e-15	yes
HIST1H1A	histone cluster 1, H1a [Source:HGNC Symbol;Acc:4715]	ENSG00000124610	-3.47525	2.02369	5.76268e-06	5.01522e-05	yes
MOCS1	molybdenum cofactor synthesis 1 [Source:HGNC Symbol;Acc:7190]	ENSG00000124615	-3.47385	1.46307	1.14681e-15	4.46031e-14	yes
GPR137B	G protein-coupled receptor 137B [Source:HGNC Symbol;Acc:11862]	ENSG00000077585	-3.46373	2.58411	3.01469e-21	2.53752e-19	yes
BCAN	brevican [Source:HGNC Symbol;Acc:23059]	ENSG00000132692	-3.46073	2.61619	8.69406e-08	1.05555e-06	yes
CAPN3	calpain 3, (p94) [Source:HGNC Symbol;Acc:1480]	ENSG00000092529	-3.45741	5.04008	7.09794e-22	6.5621e-20	yes
CNPY2	canopy 2 homolog (zebrafish) [Source:HGNC Symbol;Acc:13529]	ENSG00000144785	-3.44745	-2.62066	0.00012018	0.000806611	yes
ZNF439	zinc finger protein 439 [Source:HGNC Symbol;Acc:20873]	ENSG00000171291	-3.44669	1.43864	6.64469e-14	1.95936e-12	yes
FGFR1	fibroblast growth factor receptor 1 [Source:HGNC Symbol;Acc:3688]	ENSG00000077782	-3.44269	4.64091	6.32863e-26	1.06538e-23	yes
PSMB9	proteasome (prosome, macropain) subunit, beta type, 9 [Source:HGNC Symbol;Acc:9546]	ENSG00000240065	-3.4416	1.34034	1.59405e-12	3.88321e-11	yes
RCAN1	regulator of calcineurin 1 [Source:HGNC Symbol;Acc:3040]	ENSG00000159200	-3.4401	5.05669	2.67452e-18	1.51208e-16	yes
ITM2C	integral membrane protein 2C [Source:HGNC Symbol;Acc:6175]	ENSG00000135916	-3.43995	4.58758	3.08797e-26	5.56385e-24	yes
SLC2A13	solute carrier family 2 (facilitated glucose transporter), member 13 [Source:HGNC Symbol;Acc:15956]	ENSG00000151229	-3.43862	3.94115	2.20565e-20	1.68091e-18	yes
SLC22A18AS	solute carrier family 22 (organic cation transporter), member 18 antisense [Source:HGNC Symbol;Acc:10965]	ENSG00000254827	-3.43312	-0.720646	4.4898e-06	4.00954e-05	yes
FAM101B	family with sequence similarity 101, member B [Source:HGNC Symbol;Acc:28705]	ENSG00000183688	-3.43014	2.52557	3.93466e-24	4.9386e-22	yes
CCL28	chemokine (C-C motif) ligand 28 [Source:HGNC Symbol;Acc:17700]	ENSG00000151882	-3.42928	2.19787	1.82781e-19	1.2308e-17	yes
TPCN2	two pore segment channel 2 [Source:HGNC Symbol;Acc:20820]	ENSG00000162341	-3.42814	3.78573	4.14171e-23	4.51346e-21	yes
MYEF2	myelin expression factor 2 [Source:HGNC Symbol;Acc:17940]	ENSG00000104177	-3.42293	3.63009	7.98956e-13	2.02732e-11	yes
KCNE4	potassium voltage-gated channel, Isk-related family, member 4 [Source:HGNC Symbol;Acc:6244]	ENSG00000152049	-3.41781	1.9343	4.32409e-13	1.1329e-11	yes
TNIK	TRAF2 and NCK interacting kinase [Source:HGNC Symbol;Acc:30765]	ENSG00000154310	-3.4167	2.58437	2.44419e-17	1.21178e-15	yes
ST3GAL2	ST3 beta-galactoside alpha-2,3-sialyltransferase 2 [Source:HGNC Symbol;Acc:10863]	ENSG00000157350	-3.41388	2.0318	6.95282e-22	6.45439e-20	yes
ENPP1	ectonucleotide pyrophosphatase/phosphodiesterase 1 [Source:HGNC Symbol;Acc:3356]	ENSG00000197594	-3.41333	3.48098	3.3578e-10	5.92223e-09	yes
SDCBP	syndecan binding protein (syntenin) [Source:HGNC Symbol;Acc:10662]	ENSG00000137575	-3.41256	7.58754	5.1147e-30	1.55915e-27	yes
EOMES	eomesodermin [Source:HGNC Symbol;Acc:3372]	ENSG00000163508	-3.41102	0.236194	1.74056e-07	2.01248e-06	yes
IGFBP7	insulin-like growth factor binding protein 7 [Source:HGNC Symbol;Acc:5476]	ENSG00000163453	-3.40971	7.08614	2.29651e-20	1.7326e-18	yes
KCNN2	potassium intermediate/small conductance calcium-activated channel, subfamily N, member 2 [Source:HGNC Symbol;Acc:6291]	ENSG00000080709	-3.40239	0.599653	1.73405e-11	3.63877e-10	yes
KIAA1211	KIAA1211 [Source:HGNC Symbol;Acc:29219]	ENSG00000109265	-3.40211	0.681085	5.40233e-14	1.6184e-12	yes
SGCE	sarcoglycan, epsilon [Source:HGNC Symbol;Acc:10808]	ENSG00000127990	-3.3988	3.37938	4.91072e-22	4.61567e-20	yes
LSAMP	limbic system-associated membrane protein [Source:HGNC Symbol;Acc:6705]	ENSG00000185565	-3.39338	1.1522	1.93999e-10	3.52069e-09	yes
IFFO1	intermediate filament family orphan 1 [Source:HGNC Symbol;Acc:24970]	ENSG00000010295	-3.38844	1.57071	3.12036e-20	2.32307e-18	yes
MSC	musculin [Source:HGNC Symbol;Acc:7321]	ENSG00000178860	-3.38767	0.712236	1.53668e-08	2.12274e-07	yes
PAX3	paired box 3 [Source:HGNC Symbol;Acc:8617]	ENSG00000135903	-3.38385	2.81885	3.03148e-22	2.93495e-20	yes
KLF12	Kruppel-like factor 12 [Source:HGNC Symbol;Acc:6346]	ENSG00000118922	-3.37971	3.28576	1.03657e-21	9.31589e-20	yes
ASAH1	N-acylsphingosine amidohydrolase (acid ceramidase) 1 [Source:HGNC Symbol;Acc:735]	ENSG00000104763	-3.36908	7.13122	7.36937e-23	7.80461e-21	yes
RASA3	RAS p21 protein activator 3 [Source:HGNC Symbol;Acc:20331]	ENSG00000185989	-3.35605	2.7026	4.93597e-17	2.3294e-15	yes
GPR155	G protein-coupled receptor 155 [Source:HGNC Symbol;Acc:22951]	ENSG00000163328	-3.35416	3.90146	1.42139e-12	3.50041e-11	yes
C19ORF66	chromosome 19 open reading frame 66 [Source:HGNC Symbol;Acc:25649]	ENSG00000130813	-3.3479	1.72826	4.32228e-16	1.77599e-14	yes
SYCP3	synaptonemal complex protein 3 [Source:HGNC Symbol;Acc:18130]	ENSG00000139351	-3.34447	-1.37708	1.52366e-06	1.48214e-05	yes
C15ORF59	chromosome 15 open reading frame 59 [Source:HGNC Symbol;Acc:33753]	ENSG00000205363	-3.33946	1.3101	7.17764e-09	1.04325e-07	yes
EMP3	epithelial membrane protein 3 [Source:HGNC Symbol;Acc:3335]	ENSG00000142227	-3.33801	3.81024	2.79151e-14	8.69763e-13	yes
LGALS3BP	lectin, galactoside-binding, soluble, 3 binding protein [Source:HGNC Symbol;Acc:6564]	ENSG00000108679	-3.33245	3.88885	9.8477e-11	1.86519e-09	yes
TMEM169	transmembrane protein 169 [Source:HGNC Symbol;Acc:25130]	ENSG00000163449	-3.33099	0.559798	2.31959e-10	4.176e-09	yes
KLF9	Kruppel-like factor 9 [Source:HGNC Symbol;Acc:1123]	ENSG00000119138	-3.33092	3.95674	4.36518e-22	4.15484e-20	yes
ISG15	ISG15 ubiquitin-like modifier [Source:HGNC Symbol;Acc:4053]	ENSG00000187608	-3.33017	2.12688	1.06571e-08	1.50534e-07	yes
GATM	glycine amidinotransferase (L-arginine:glycine amidinotransferase) [Source:HGNC Symbol;Acc:4175]	ENSG00000171766	-3.32738	3.16229	1.13593e-20	9.0545e-19	yes
ENO2	enolase 2 (gamma, neuronal) [Source:HGNC Symbol;Acc:3353]	ENSG00000111674	-3.32403	2.42404	4.96725e-08	6.30564e-07	yes
ZNF491	zinc finger protein 491 [Source:HGNC Symbol;Acc:23706]	ENSG00000177599	-3.32332	-0.354841	2.21726e-11	4.59716e-10	yes
FHOD3	formin homology 2 domain containing 3 [Source:HGNC Symbol;Acc:26178]	ENSG00000134775	-3.31627	2.48338	2.89762e-13	7.81871e-12	yes
E2F1	E2F transcription factor 1 [Source:HGNC Symbol;Acc:3113]	ENSG00000101412	-3.31487	1.49476	4.91178e-07	5.26365e-06	yes
STAT5A	signal transducer and activator of transcription 5A [Source:HGNC Symbol;Acc:11366]	ENSG00000126561	-3.30974	1.44323	1.7767e-15	6.71336e-14	yes
SYDE1	synapse defective 1, Rho GTPase, homolog 1 (C. elegans) [Source:HGNC Symbol;Acc:25824]	ENSG00000105137	-3.30261	2.32687	1.15224e-16	5.19566e-15	yes
ANKRD44	ankyrin repeat domain 44 [Source:HGNC Symbol;Acc:25259]	ENSG00000065413	-3.30137	2.42652	4.29723e-16	1.76892e-14	yes
RAB20	RAB20, member RAS oncogene family [Source:HGNC Symbol;Acc:18260]	ENSG00000139832	-3.29299	-0.507852	2.50841e-11	5.15814e-10	yes
LMCD1	LIM and cysteine-rich domains 1 [Source:HGNC Symbol;Acc:6633]	ENSG00000071282	-3.28934	2.33871	3.20808e-11	6.4904e-10	yes
LGALS1	lectin, galactoside-binding, soluble, 1 [Source:HGNC Symbol;Acc:6561]	ENSG00000100097	-3.28208	6.27682	3.8099e-14	1.16613e-12	yes
ROPN1B	rhophilin associated tail protein 1B [Source:HGNC Symbol;Acc:31927]	ENSG00000114547	-3.27719	-0.256445	9.03045e-07	9.22595e-06	yes
ARHGAP24	Rho GTPase activating protein 24 [Source:HGNC Symbol;Acc:25361]	ENSG00000138639	-3.27648	3.19086	9.67693e-26	1.55488e-23	yes
CCNE2	cyclin E2 [Source:HGNC Symbol;Acc:1590]	ENSG00000175305	-3.27596	1.23801	2.32997e-08	3.1304e-07	yes
IFI35	interferon-induced protein 35 [Source:HGNC Symbol;Acc:5399]	ENSG00000068079	-3.26071	1.66901	5.44092e-12	1.22369e-10	yes
BST1	bone marrow stromal cell antigen 1 [Source:HGNC Symbol;Acc:1118]	ENSG00000109743	-3.26057	1.43485	1.87447e-12	4.52722e-11	yes
PLEKHA4	pleckstrin homology domain containing, family A (phosphoinositide binding specific) member 4 [Source:HGNC Symbol;Acc:14339]	ENSG00000105559	-3.25605	2.22061	2.50582e-17	1.23961e-15	yes
SLC1A4	solute carrier family 1 (glutamate/neutral amino acid transporter), member 4 [Source:HGNC Symbol;Acc:10942]	ENSG00000115902	-3.25538	6.52231	2.46442e-16	1.0509e-14	yes
SEMA6A	sema domain, transmembrane domain (TM), and cytoplasmic domain, (semaphorin) 6A [Source:HGNC Symbol;Acc:10738]	ENSG00000092421	-3.24779	3.53204	2.65871e-12	6.26699e-11	yes
GREB1	growth regulation by estrogen in breast cancer 1 [Source:HGNC Symbol;Acc:24885]	ENSG00000196208	-3.24542	1.33397	7.38282e-09	1.06963e-07	yes
DTNA	dystrobrevin, alpha [Source:HGNC Symbol;Acc:3057]	ENSG00000134769	-3.24156	1.39001	1.59423e-15	6.07478e-14	yes
SHROOM4	shroom family member 4 [Source:HGNC Symbol;Acc:29215]	ENSG00000158352	-3.23836	1.8291	4.85197e-19	3.07446e-17	yes
CDH19	cadherin 19, type 2 [Source:HGNC Symbol;Acc:1758]	ENSG00000071991	-3.22969	2.19015	5.3096e-12	1.19654e-10	yes
RNF144A	ring finger protein 144A [Source:HGNC Symbol;Acc:20457]	ENSG00000151692	-3.22527	3.89103	1.19695e-26	2.2882e-24	yes
PTPRJ	protein tyrosine phosphatase, receptor type, J [Source:HGNC Symbol;Acc:9673]	ENSG00000149177	-3.22408	2.69363	1.38686e-23	1.62097e-21	yes
FN1	fibronectin 1 [Source:HGNC Symbol;Acc:3778]	ENSG00000115414	-3.2182	7.6416	2.6028e-09	4.01325e-08	yes
PARP10	poly (ADP-ribose) polymerase family, member 10 [Source:HGNC Symbol;Acc:25895]	ENSG00000178685	-3.21348	1.40907	2.75625e-13	7.47302e-12	yes
ADD3	adducin 3 (gamma) [Source:HGNC Symbol;Acc:245]	ENSG00000148700	-3.20807	6.06842	1.92463e-13	5.32709e-12	yes
MTRNR2L13	MT-RNR2-like 13 (pseudogene) [Source:HGNC Symbol;Acc:37170]	ENSG00000270394	-3.20737	3.90877	0.000213736	0.00134715	yes
ST8SIA1	ST8 alpha-N-acetyl-neuraminide alpha-2,8-sialyltransferase 1 [Source:HGNC Symbol;Acc:10869]	ENSG00000111728	-3.20536	1.46931	3.39421e-13	9.06113e-12	yes
PARVB	parvin, beta [Source:HGNC Symbol;Acc:14653]	ENSG00000188677	-3.20513	3.3505	3.16006e-21	2.64017e-19	yes
FAM111B	family with sequence similarity 111, member B [Source:HGNC Symbol;Acc:24200]	ENSG00000189057	-3.20443	2.74665	4.58572e-11	9.10605e-10	yes
GJC1	gap junction protein, gamma 1, 45kDa [Source:HGNC Symbol;Acc:4280]	ENSG00000182963	-3.20409	3.93616	1.69091e-20	1.3153e-18	yes
C3ORF55	chromosome 3 open reading frame 55 [Source:HGNC Symbol;Acc:25146]	ENSG00000174899	-3.19043	0.370474	2.26203e-07	2.57192e-06	yes
HSF4	heat shock transcription factor 4 [Source:HGNC Symbol;Acc:5227]	ENSG00000102878	-3.185	-0.14484	6.30742e-09	9.25718e-08	yes
FCGR2A	Fc fragment of IgG, low affinity IIa, receptor (CD32) [Source:HGNC Symbol;Acc:3616]	ENSG00000143226	-3.18433	0.383618	8.0288e-12	1.76379e-10	yes
SLC2A6	solute carrier family 2 (facilitated glucose transporter), member 6 [Source:HGNC Symbol;Acc:11011]	ENSG00000160326	-3.18422	1.15248	4.45815e-13	1.16532e-11	yes
BAIAP2L2	BAI1-associated protein 2-like 2 [Source:HGNC Symbol;Acc:26203]	ENSG00000128298	-3.18119	1.03104	6.96771e-11	1.35032e-09	yes
SLC2A10	solute carrier family 2 (facilitated glucose transporter), member 10 [Source:HGNC Symbol;Acc:13444]	ENSG00000197496	-3.18049	2.4173	1.33034e-16	5.96616e-15	yes
C8ORF48	chromosome 8 open reading frame 48 [Source:HGNC Symbol;Acc:26345]	ENSG00000164743	-3.1785	-0.313921	9.2468e-12	2.01926e-10	yes
SORBS2	sorbin and SH3 domain containing 2 [Source:HGNC Symbol;Acc:24098]	ENSG00000154556	-3.16772	1.81061	5.65597e-12	1.27079e-10	yes
PLXND1	plexin D1 [Source:HGNC Symbol;Acc:9107]	ENSG00000004399	-3.16618	1.64893	1.08008e-11	2.32485e-10	yes
CHPT1	choline phosphotransferase 1 [Source:HGNC Symbol;Acc:17852]	ENSG00000111666	-3.16485	3.13084	4.13815e-16	1.70968e-14	yes
SOX5	SRY (sex determining region Y)-box 5 [Source:HGNC Symbol;Acc:11201]	ENSG00000134532	-3.16467	2.66249	1.27671e-21	1.12987e-19	yes
LXN	latexin [Source:HGNC Symbol;Acc:13347]	ENSG00000079257	-3.16451	2.00969	6.0325e-17	2.79428e-15	yes
NUDT10	nudix (nucleoside diphosphate linked moiety X)-type motif 10 [Source:HGNC Symbol;Acc:17621]	ENSG00000122824	-3.16362	-0.101765	2.60652e-10	4.65541e-09	yes
RAB27A	RAB27A, member RAS oncogene family [Source:HGNC Symbol;Acc:9766]	ENSG00000069974	-3.15381	5.29911	5.09219e-21	4.17708e-19	yes
NDN	necdin, melanoma antigen (MAGE) family member [Source:HGNC Symbol;Acc:7675]	ENSG00000182636	-3.15308	3.05113	6.61683e-19	4.12328e-17	yes
SORT1	sortilin 1 [Source:HGNC Symbol;Acc:11186]	ENSG00000134243	-3.15264	5.61232	5.58636e-15	1.94171e-13	yes
PKN1	protein kinase N1 [Source:HGNC Symbol;Acc:9405]	ENSG00000123143	-3.14892	2.81415	2.24191e-15	8.34539e-14	yes
SLC18B1	solute carrier family 18, subfamily B, member 1 [Source:HGNC Symbol;Acc:21573]	ENSG00000146409	-3.13936	4.82117	8.91643e-20	6.22715e-18	yes
SGK1	serum/glucocorticoid regulated kinase 1 [Source:HGNC Symbol;Acc:10810]	ENSG00000118515	-3.13654	6.3651	7.68593e-26	1.27485e-23	yes
STRADB	STE20-related kinase adaptor beta [Source:HGNC Symbol;Acc:13205]	ENSG00000082146	-3.11821	3.07104	3.62845e-23	3.99271e-21	yes
SPATA6	spermatogenesis associated 6 [Source:HGNC Symbol;Acc:18309]	ENSG00000132122	-3.11716	2.30078	1.17324e-18	7.0576e-17	yes
BACE2	beta-site APP-cleaving enzyme 2 [Source:HGNC Symbol;Acc:934]	ENSG00000182240	-3.10452	5.0645	4.18772e-28	8.99681e-26	yes
IL11RA	interleukin 11 receptor, alpha [Source:HGNC Symbol;Acc:5967]	ENSG00000137070	-3.1028	1.34067	1.27369e-15	4.91985e-14	yes
C14ORF132	chromosome 14 open reading frame 132 [Source:HGNC Symbol;Acc:20346]	ENSG00000227051	-3.10195	3.59967	6.03843e-19	3.77327e-17	yes
PIK3CD	phosphatidylinositol-4,5-bisphosphate 3-kinase, catalytic subunit delta [Source:HGNC Symbol;Acc:8977]	ENSG00000171608	-3.09277	3.11788	2.07675e-18	1.19814e-16	yes
BTN3A1	butyrophilin, subfamily 3, member A1 [Source:HGNC Symbol;Acc:1138]	ENSG00000026950	-3.09143	2.54914	2.89327e-14	8.95287e-13	yes
GPNMB	glycoprotein (transmembrane) nmb [Source:HGNC Symbol;Acc:4462]	ENSG00000136235	-3.08922	7.69805	2.21952e-17	1.10282e-15	yes
GLB1L	galactosidase, beta 1-like [Source:HGNC Symbol;Acc:28129]	ENSG00000163521	-3.08859	1.81143	4.90833e-15	1.72196e-13	yes
PKNOX2	PBX/knotted 1 homeobox 2 [Source:HGNC Symbol;Acc:16714]	ENSG00000165495	-3.08471	0.975337	8.78985e-10	1.47861e-08	yes
TGFBR3	transforming growth factor, beta receptor III [Source:HGNC Symbol;Acc:11774]	ENSG00000069702	-3.08116	4.78567	9.2334e-20	6.42861e-18	yes
SYNGR1	synaptogyrin 1 [Source:HGNC Symbol;Acc:11498]	ENSG00000100321	-3.07373	2.3389	4.75579e-14	1.43042e-12	yes
HLA-F	major histocompatibility complex, class I, F [Source:HGNC Symbol;Acc:4963]	ENSG00000204642	-3.07015	2.0259	5.04272e-15	1.76362e-13	yes
PIK3R3	phosphoinositide-3-kinase, regulatory subunit 3 (gamma) [Source:HGNC Symbol;Acc:8981]	ENSG00000117461	-3.06987	2.47155	3.58422e-17	1.74628e-15	yes
PTPLA	protein tyrosine phosphatase-like (proline instead of catalytic arginine), member A [Source:HGNC Symbol;Acc:9639]	ENSG00000165996	-3.06701	3.50695	3.19291e-12	7.43298e-11	yes
TRIM6	tripartite motif containing 6 [Source:HGNC Symbol;Acc:16277]	ENSG00000121236	-3.06048	-0.198052	6.35579e-10	1.09113e-08	yes
KIAA1598	KIAA1598 [Source:HGNC Symbol;Acc:29319]	ENSG00000187164	-3.05541	5.24416	1.10939e-11	2.38567e-10	yes
IL24	interleukin 24 [Source:HGNC Symbol;Acc:11346]	ENSG00000162892	-3.05005	1.0383	0.000540748	0.00309363	yes
RASSF3	Ras association (RalGDS/AF-6) domain family member 3 [Source:HGNC Symbol;Acc:14271]	ENSG00000153179	-3.04897	4.94063	2.72958e-24	3.51851e-22	yes
C11ORF96	chromosome 11 open reading frame 96 [Source:HGNC Symbol;Acc:38675]	ENSG00000187479	-3.03893	0.69074	0.000102938	0.000700053	yes
MLIP	muscular LMNA-interacting protein [Source:HGNC Symbol;Acc:21355]	ENSG00000146147	-3.03808	1.38715	4.09538e-06	3.69092e-05	yes
IL17D	interleukin 17D [Source:HGNC Symbol;Acc:5984]	ENSG00000172458	-3.03254	0.39361	1.35657e-07	1.59134e-06	yes
EXTL2	exostosin-like glycosyltransferase 2 [Source:HGNC Symbol;Acc:3516]	ENSG00000162694	-3.02657	3.74006	2.01501e-17	1.01688e-15	yes
HAS2	hyaluronan synthase 2 [Source:HGNC Symbol;Acc:4819]	ENSG00000170961	-3.02431	2.25148	3.57022e-09	5.40154e-08	yes
LRRK2	leucine-rich repeat kinase 2 [Source:HGNC Symbol;Acc:18618]	ENSG00000188906	-3.02419	3.48921	2.13004e-14	6.72019e-13	yes
TNFSF12	tumor necrosis factor (ligand) superfamily, member 12 [Source:HGNC Symbol;Acc:11927]	ENSG00000239697	-3.02341	-0.431974	5.16949e-08	6.54764e-07	yes
ACSS1	acyl-CoA synthetase short-chain family member 1 [Source:HGNC Symbol;Acc:16091]	ENSG00000154930	-3.02294	2.43192	1.39163e-16	6.20401e-15	yes
GDF11	growth differentiation factor 11 [Source:HGNC Symbol;Acc:4216]	ENSG00000135414	-3.02225	1.40581	2.65843e-15	9.71943e-14	yes
CSGALNACT1	chondroitin sulfate N-acetylgalactosaminyltransferase 1 [Source:HGNC Symbol;Acc:24290]	ENSG00000147408	-3.01493	1.5469	5.87108e-13	1.52055e-11	yes
NRSN2	neurensin 2 [Source:HGNC Symbol;Acc:16229]	ENSG00000125841	-3.01483	2.25467	1.01054e-17	5.32611e-16	yes
EVI2A	ecotropic viral integration site 2A [Source:HGNC Symbol;Acc:3499]	ENSG00000126860	-3.01451	0.472241	5.55279e-11	1.08922e-09	yes
PECR	peroxisomal trans-2-enoyl-CoA reductase [Source:HGNC Symbol;Acc:18281]	ENSG00000115425	-3.01098	2.22394	7.41336e-15	2.51853e-13	yes
APOL2	apolipoprotein L, 2 [Source:HGNC Symbol;Acc:619]	ENSG00000128335	-3.01045	2.80442	6.80187e-20	4.80993e-18	yes
PEG10	paternally expressed 10 [Source:HGNC Symbol;Acc:14005]	ENSG00000242265	-3.00851	3.5121	1.82609e-11	3.82123e-10	yes
GK	glycerol kinase [Source:HGNC Symbol;Acc:4289]	ENSG00000198814	-3.00603	4.01279	1.79996e-17	9.18634e-16	yes
KIT	v-kit Hardy-Zuckerman 4 feline sarcoma viral oncogene homolog [Source:HGNC Symbol;Acc:6342]	ENSG00000157404	-2.99877	5.17515	3.09708e-09	4.71735e-08	yes
CEACAM1	carcinoembryonic antigen-related cell adhesion molecule 1 (biliary glycoprotein) [Source:HGNC Symbol;Acc:1814]	ENSG00000079385	-2.99805	0.702428	7.39674e-08	9.12777e-07	yes
FAXC	failed axon connections homolog (Drosophila) [Source:HGNC Symbol;Acc:20742]	ENSG00000146267	-2.99327	1.98517	1.02252e-13	2.93834e-12	yes
C1S	complement component 1, s subcomponent [Source:HGNC Symbol;Acc:1247]	ENSG00000182326	-2.99311	6.37906	4.42091e-09	6.61318e-08	yes
VAT1	vesicle amine transport protein 1 homolog (T. californica) [Source:HGNC Symbol;Acc:16919]	ENSG00000108828	-2.98883	6.6036	2.40065e-23	2.69423e-21	yes
CYBA	cytochrome b-245, alpha polypeptide [Source:HGNC Symbol;Acc:2577]	ENSG00000051523	-2.98438	1.07042	1.42618e-12	3.50454e-11	yes
GPX7	glutathione peroxidase 7 [Source:HGNC Symbol;Acc:4559]	ENSG00000116157	-2.98423	1.62456	2.45134e-12	5.80854e-11	yes
TRAK2	trafficking protein, kinesin binding 2 [Source:HGNC Symbol;Acc:13206]	ENSG00000115993	-2.98168	5.67958	4.57589e-24	5.70292e-22	yes
FAM134B	family with sequence similarity 134, member B [Source:HGNC Symbol;Acc:25964]	ENSG00000154153	-2.98133	1.5147	7.41475e-12	1.64143e-10	yes
EPS8	epidermal growth factor receptor pathway substrate 8 [Source:HGNC Symbol;Acc:3420]	ENSG00000151491	-2.97309	5.07785	2.51986e-15	9.27293e-14	yes
SP110	SP110 nuclear body protein [Source:HGNC Symbol;Acc:5401]	ENSG00000135899	-2.97201	1.63147	5.37666e-11	1.05743e-09	yes
LY96	lymphocyte antigen 96 [Source:HGNC Symbol;Acc:17156]	ENSG00000154589	-2.96855	0.811266	1.36813e-09	2.2164e-08	yes
LAYN	layilin [Source:HGNC Symbol;Acc:29471]	ENSG00000204381	-2.96678	2.82013	1.03363e-08	1.46554e-07	yes
CRYL1	crystallin, lambda 1 [Source:HGNC Symbol;Acc:18246]	ENSG00000165475	-2.95816	3.61645	4.42103e-11	8.81003e-10	yes
BTD	biotinidase [Source:HGNC Symbol;Acc:1122]	ENSG00000169814	-2.95071	2.7915	7.03289e-19	4.35846e-17	yes
SSUH2	ssu-2 homolog (C. elegans) [Source:HGNC Symbol;Acc:24809]	ENSG00000125046	-2.94927	-2.23349	1.5408e-05	0.000123516	yes
PDK3	pyruvate dehydrogenase kinase, isozyme 3 [Source:HGNC Symbol;Acc:8811]	ENSG00000067992	-2.9487	2.23728	3.23697e-17	1.58738e-15	yes
NRP2	neuropilin 2 [Source:HGNC Symbol;Acc:8005]	ENSG00000118257	-2.945	5.38185	3.79051e-15	1.35081e-13	yes
MPDZ	multiple PDZ domain protein [Source:HGNC Symbol;Acc:7208]	ENSG00000107186	-2.94338	4.80528	9.93649e-22	9.0382e-20	yes
NPL	N-acetylneuraminate pyruvate lyase (dihydrodipicolinate synthase) [Source:HGNC Symbol;Acc:16781]	ENSG00000135838	-2.94157	2.13731	1.79744e-16	7.81245e-15	yes
ARSI	arylsulfatase family, member I [Source:HGNC Symbol;Acc:32521]	ENSG00000183876	-2.93948	0.705781	5.5578e-09	8.1836e-08	yes
SFMBT2	Scm-like with four mbt domains 2 [Source:HGNC Symbol;Acc:20256]	ENSG00000198879	-2.93543	2.14302	1.19922e-10	2.25246e-09	yes
ITGB8	integrin, beta 8 [Source:HGNC Symbol;Acc:6163]	ENSG00000105855	-2.92212	5.50638	5.85311e-15	2.0313e-13	yes
ALAD	aminolevulinate dehydratase [Source:HGNC Symbol;Acc:395]	ENSG00000148218	-2.91162	2.61454	2.31721e-18	1.32333e-16	yes
41888	septin 6 [Source:HGNC Symbol;Acc:15848]	ENSG00000125354	-2.90995	2.25015	6.50708e-13	1.67565e-11	yes
AGPAT6	1-acylglycerol-3-phosphate O-acyltransferase 6 [Source:HGNC Symbol;Acc:20880]	ENSG00000158669	-2.90981	5.65864	6.58378e-24	8.08894e-22	yes
IL16	interleukin 16 [Source:HGNC Symbol;Acc:5980]	ENSG00000172349	-2.90681	1.68769	2.91027e-13	7.84347e-12	yes
WIPI1	WD repeat domain, phosphoinositide interacting 1 [Source:HGNC Symbol;Acc:25471]	ENSG00000070540	-2.90414	5.21605	2.88303e-16	1.21561e-14	yes
THY1	Thy-1 cell surface antigen [Source:HGNC Symbol;Acc:11801]	ENSG00000154096	-2.8903	4.96965	7.63155e-08	9.39185e-07	yes
EPOR	erythropoietin receptor [Source:HGNC Symbol;Acc:3416]	ENSG00000187266	-2.88925	-0.157142	1.3285e-10	2.47976e-09	yes
CELF2	CUGBP, Elav-like family member 2 [Source:HGNC Symbol;Acc:2550]	ENSG00000048740	-2.88919	5.55492	7.21889e-22	6.64669e-20	yes
C3ORF18	chromosome 3 open reading frame 18 [Source:HGNC Symbol;Acc:24837]	ENSG00000088543	-2.88234	0.668525	8.14402e-11	1.56218e-09	yes
CYP2U1	cytochrome P450, family 2, subfamily U, polypeptide 1 [Source:HGNC Symbol;Acc:20582]	ENSG00000155016	-2.88099	4.21612	3.67932e-12	8.46056e-11	yes
NAT14	N-acetyltransferase 14 (GCN5-related, putative) [Source:HGNC Symbol;Acc:28918]	ENSG00000090971	-2.88046	0.652703	8.50154e-10	1.43546e-08	yes
CD63	CD63 molecule [Source:HGNC Symbol;Acc:1692]	ENSG00000135404	-2.87881	7.38078	6.28359e-24	7.7882e-22	yes
ARSB	arylsulfatase B [Source:HGNC Symbol;Acc:714]	ENSG00000113273	-2.87454	3.61508	2.95669e-21	2.49801e-19	yes
MICAL1	microtubule associated monooxygenase, calponin and LIM domain containing 1 [Source:HGNC Symbol;Acc:20619]	ENSG00000135596	-2.87433	4.05765	3.08382e-18	1.72385e-16	yes
CHST12	carbohydrate (chondroitin 4) sulfotransferase 12 [Source:HGNC Symbol;Acc:17423]	ENSG00000136213	-2.8703	0.159124	9.79782e-10	1.62634e-08	yes
DIP2C	DIP2 disco-interacting protein 2 homolog C (Drosophila) [Source:HGNC Symbol;Acc:29150]	ENSG00000151240	-2.86378	3.0698	1.08672e-18	6.57219e-17	yes
CPEB1	cytoplasmic polyadenylation element binding protein 1 [Source:HGNC Symbol;Acc:21744]	ENSG00000214575	-2.85228	0.784411	1.38024e-11	2.93178e-10	yes
UBE2L6	ubiquitin-conjugating enzyme E2L 6 [Source:HGNC Symbol;Acc:12490]	ENSG00000156587	-2.84012	2.78402	1.5105e-11	3.19642e-10	yes
FES	feline sarcoma oncogene [Source:HGNC Symbol;Acc:3657]	ENSG00000182511	-2.83883	0.913339	6.53351e-12	1.45779e-10	yes
PLEKHA5	pleckstrin homology domain containing, family A member 5 [Source:HGNC Symbol;Acc:30036]	ENSG00000052126	-2.83875	5.1812	1.1678e-22	1.20289e-20	yes
GSTO1	glutathione S-transferase omega 1 [Source:HGNC Symbol;Acc:13312]	ENSG00000148834	-2.83865	5.91629	1.51714e-16	6.71051e-15	yes
CCND1	cyclin D1 [Source:HGNC Symbol;Acc:1582]	ENSG00000110092	-2.83486	5.89416	4.70444e-21	3.90157e-19	yes
GLA	galactosidase, alpha [Source:HGNC Symbol;Acc:4296]	ENSG00000102393	-2.83123	3.7922	1.15527e-19	7.94533e-18	yes
EPHX1	epoxide hydrolase 1, microsomal (xenobiotic) [Source:HGNC Symbol;Acc:3401]	ENSG00000143819	-2.8283	1.56392	3.07788e-11	6.26067e-10	yes
TMEM55A	transmembrane protein 55A [Source:HGNC Symbol;Acc:25452]	ENSG00000155099	-2.82737	3.25084	5.99961e-17	2.78476e-15	yes
APH1B	anterior pharynx defective 1 homolog B (C. elegans) [Source:HGNC Symbol;Acc:24080]	ENSG00000138613	-2.81977	3.75223	4.35478e-16	1.78609e-14	yes
OSTM1	osteopetrosis associated transmembrane protein 1 [Source:HGNC Symbol;Acc:21652]	ENSG00000081087	-2.81774	6.82814	3.43177e-14	1.05612e-12	yes
PLSCR1	phospholipid scramblase 1 [Source:HGNC Symbol;Acc:9092]	ENSG00000188313	-2.81726	5.0437	5.78531e-17	2.70197e-15	yes
RRAGD	Ras-related GTP binding D [Source:HGNC Symbol;Acc:19903]	ENSG00000025039	-2.80763	4.38162	3.98943e-10	6.9925e-09	yes
BICC1	bicaudal C homolog 1 (Drosophila) [Source:HGNC Symbol;Acc:19351]	ENSG00000122870	-2.80599	4.12063	5.02699e-17	2.36741e-15	yes
ARSG	arylsulfatase G [Source:HGNC Symbol;Acc:24102]	ENSG00000141337	-2.80226	1.5416	4.18321e-15	1.48139e-13	yes
SSPN	sarcospan [Source:HGNC Symbol;Acc:11322]	ENSG00000123096	-2.79918	0.965839	1.04815e-06	1.05132e-05	yes
LOXL3	lysyl oxidase-like 3 [Source:HGNC Symbol;Acc:13869]	ENSG00000115318	-2.79916	1.82284	1.77769e-08	2.4245e-07	yes
MPP1	membrane protein, palmitoylated 1, 55kDa [Source:HGNC Symbol;Acc:7219]	ENSG00000130830	-2.79771	1.65918	1.60377e-13	4.47643e-12	yes
SLC16A10	solute carrier family 16, member 10 (aromatic amino acid transporter) [Source:HGNC Symbol;Acc:17027]	ENSG00000112394	-2.79524	3.52566	1.63032e-14	5.24633e-13	yes
STMN3	stathmin-like 3 [Source:HGNC Symbol;Acc:15926]	ENSG00000197457	-2.79279	1.15326	3.3849e-08	4.38955e-07	yes
COL18A1	collagen, type XVIII, alpha 1 [Source:HGNC Symbol;Acc:2195]	ENSG00000182871	-2.7846	2.92653	1.48265e-12	3.6275e-11	yes
IFIT2	interferon-induced protein with tetratricopeptide repeats 2 [Source:HGNC Symbol;Acc:5409]	ENSG00000119922	-2.78457	3.03145	1.74647e-08	2.38914e-07	yes
CSF1	colony stimulating factor 1 (macrophage) [Source:HGNC Symbol;Acc:2432]	ENSG00000184371	-2.78344	2.03343	3.52811e-07	3.86908e-06	yes
CP	ceruloplasmin (ferroxidase) [Source:HGNC Symbol;Acc:2295]	ENSG00000047457	-2.78329	-1.38468	0.000145941	0.000956738	yes
TMEM14A	transmembrane protein 14A [Source:HGNC Symbol;Acc:21076]	ENSG00000096092	-2.78302	2.37527	9.42047e-12	2.05519e-10	yes
RGL1	ral guanine nucleotide dissociation stimulator-like 1 [Source:HGNC Symbol;Acc:30281]	ENSG00000143344	-2.77893	3.1064	1.60895e-16	7.04749e-15	yes
CACNA2D1	calcium channel, voltage-dependent, alpha 2/delta subunit 1 [Source:HGNC Symbol;Acc:1399]	ENSG00000153956	-2.77597	3.15215	1.80968e-14	5.78226e-13	yes
AC004076.7	N/A	ENSG00000268533	-2.77016	1.59474	2.01827e-09	3.17049e-08	yes
B3GNT1	UDP-GlcNAc:betaGal beta-1,3-N-acetylglucosaminyltransferase 1 [Source:HGNC Symbol;Acc:15685]	ENSG00000174684	-2.7678	1.54205	3.66191e-12	8.42913e-11	yes
TEAD2	TEA domain family member 2 [Source:HGNC Symbol;Acc:11715]	ENSG00000074219	-2.76629	2.11836	2.04438e-12	4.91654e-11	yes
MCOLN3	mucolipin 3 [Source:HGNC Symbol;Acc:13358]	ENSG00000055732	-2.76291	2.64131	7.27426e-15	2.475e-13	yes
SOAT1	sterol O-acyltransferase 1 [Source:HGNC Symbol;Acc:11177]	ENSG00000057252	-2.7597	5.62638	2.15031e-17	1.07316e-15	yes
APOC1	apolipoprotein C-I [Source:HGNC Symbol;Acc:607]	ENSG00000130208	-2.75457	-0.174773	4.1745e-05	0.000309256	yes
PLOD3	procollagen-lysine, 2-oxoglutarate 5-dioxygenase 3 [Source:HGNC Symbol;Acc:9083]	ENSG00000106397	-2.75336	3.72013	5.38749e-15	1.87548e-13	yes
EXO1	exonuclease 1 [Source:HGNC Symbol;Acc:3511]	ENSG00000174371	-2.75333	3.18932	8.18775e-06	6.89177e-05	yes
HSPA12A	heat shock 70kDa protein 12A [Source:HGNC Symbol;Acc:19022]	ENSG00000165868	-2.75231	3.36658	1.90951e-17	9.67969e-16	yes
FAM126A	family with sequence similarity 126, member A [Source:HGNC Symbol;Acc:24587]	ENSG00000122591	-2.75131	6.21704	2.14073e-16	9.19822e-15	yes
PLOD1	procollagen-lysine, 2-oxoglutarate 5-dioxygenase 1 [Source:HGNC Symbol;Acc:9081]	ENSG00000083444	-2.74955	4.19269	3.98285e-20	2.91705e-18	yes
RPP25	ribonuclease P/MRP 25kDa subunit [Source:HGNC Symbol;Acc:30361]	ENSG00000178718	-2.74832	1.80351	1.12958e-10	2.12697e-09	yes
CTSF	cathepsin F [Source:HGNC Symbol;Acc:2531]	ENSG00000174080	-2.74756	2.54628	5.04926e-11	9.96512e-10	yes
MT1F	metallothionein 1F [Source:HGNC Symbol;Acc:7398]	ENSG00000198417	-2.74728	-0.938923	5.44118e-05	0.000392272	yes
KYNU	kynureninase [Source:HGNC Symbol;Acc:6469]	ENSG00000115919	-2.74496	2.955	1.35573e-08	1.89015e-07	yes
ZNF367	zinc finger protein 367 [Source:HGNC Symbol;Acc:18320]	ENSG00000165244	-2.74141	1.86856	3.18786e-05	0.000241396	yes
AKAP12	A kinase (PRKA) anchor protein 12 [Source:HGNC Symbol;Acc:370]	ENSG00000131016	-2.7405	5.55653	1.85842e-10	3.38259e-09	yes
TDRD3	tudor domain containing 3 [Source:HGNC Symbol;Acc:20612]	ENSG00000083544	-2.74004	5.07354	1.50674e-22	1.52417e-20	yes
SLC38A6	solute carrier family 38, member 6 [Source:HGNC Symbol;Acc:19863]	ENSG00000139974	-2.73998	2.15597	7.08027e-15	2.41264e-13	yes
QPRT	quinolinate phosphoribosyltransferase [Source:HGNC Symbol;Acc:9755]	ENSG00000103485	-2.73065	3.72924	3.52984e-13	9.37881e-12	yes
ATP1A1	ATPase, Na+/K+ transporting, alpha 1 polypeptide [Source:HGNC Symbol;Acc:799]	ENSG00000163399	-2.73028	8.50959	2.22091e-20	1.68685e-18	yes
TDRD7	tudor domain containing 7 [Source:HGNC Symbol;Acc:30831]	ENSG00000196116	-2.72998	4.19529	3.85996e-12	8.82198e-11	yes
RFTN2	raftlin family member 2 [Source:HGNC Symbol;Acc:26402]	ENSG00000162944	-2.72746	1.67096	2.15425e-07	2.46303e-06	yes
FSTL1	follistatin-like 1 [Source:HGNC Symbol;Acc:3972]	ENSG00000163430	-2.72625	7.86662	9.6178e-14	2.78509e-12	yes
HPS3	Hermansky-Pudlak syndrome 3 [Source:HGNC Symbol;Acc:15597]	ENSG00000163755	-2.72511	3.83811	3.31e-20	2.45615e-18	yes
CCDC106	coiled-coil domain containing 106 [Source:HGNC Symbol;Acc:30181]	ENSG00000173581	-2.72129	-0.346192	6.10335e-09	8.96934e-08	yes
TRAM2	translocation associated membrane protein 2 [Source:HGNC Symbol;Acc:16855]	ENSG00000065308	-2.72008	4.56903	4.99923e-16	2.02464e-14	yes
SCARB1	scavenger receptor class B, member 1 [Source:HGNC Symbol;Acc:1664]	ENSG00000073060	-2.71411	3.66575	2.07692e-12	4.97887e-11	yes
MEF2C	myocyte enhancer factor 2C [Source:HGNC Symbol;Acc:6996]	ENSG00000081189	-2.70852	2.28048	1.17609e-14	3.87301e-13	yes
PAPSS2	3'-phosphoadenosine 5'-phosphosulfate synthase 2 [Source:HGNC Symbol;Acc:8604]	ENSG00000198682	-2.70574	2.50304	1.81867e-11	3.80924e-10	yes
C1ORF216	chromosome 1 open reading frame 216 [Source:HGNC Symbol;Acc:26800]	ENSG00000142686	-2.70269	2.55948	5.67942e-12	1.27352e-10	yes
PTPRS	protein tyrosine phosphatase, receptor type, S [Source:HGNC Symbol;Acc:9681]	ENSG00000105426	-2.70198	3.66257	3.81632e-15	1.35786e-13	yes
BTN2A2	butyrophilin, subfamily 2, member A2 [Source:HGNC Symbol;Acc:1137]	ENSG00000124508	-2.69936	2.54799	9.33668e-13	2.35064e-11	yes
GRAMD4	GRAM domain containing 4 [Source:HGNC Symbol;Acc:29113]	ENSG00000075240	-2.69417	3.21372	1.66631e-20	1.30065e-18	yes
IL8	interleukin 8 [Source:HGNC Symbol;Acc:6025]	ENSG00000169429	-2.69235	3.59801	3.09227e-06	2.846e-05	yes
SYNC	syncoilin, intermediate filament protein [Source:HGNC Symbol;Acc:28897]	ENSG00000162520	-2.69231	1.63124	1.75457e-10	3.22047e-09	yes
ZNF69	zinc finger protein 69 [Source:HGNC Symbol;Acc:13138]	ENSG00000198429	-2.69037	-0.0858183	2.24787e-07	2.55711e-06	yes
NSG1	Neuron-specific protein family member 1 [Source:UniProtKB/Swiss-Prot;Acc:P42857]	ENSG00000168824	-2.68952	3.35603	2.69187e-16	1.13927e-14	yes
CMTM3	CKLF-like MARVEL transmembrane domain containing 3 [Source:HGNC Symbol;Acc:19174]	ENSG00000140931	-2.68862	1.57584	2.36062e-11	4.8631e-10	yes
SHCBP1	SHC SH2-domain binding protein 1 [Source:HGNC Symbol;Acc:29547]	ENSG00000171241	-2.68797	3.54693	4.9979e-06	4.41608e-05	yes
RAB15	RAB15, member RAS oncogene family [Source:HGNC Symbol;Acc:20150]	ENSG00000139998	-2.67939	0.780641	2.67156e-08	3.54292e-07	yes
CHCHD6	coiled-coil-helix-coiled-coil-helix domain containing 6 [Source:HGNC Symbol;Acc:28184]	ENSG00000159685	-2.67908	2.55892	1.60539e-13	4.47643e-12	yes
FADS2	fatty acid desaturase 2 [Source:HGNC Symbol;Acc:3575]	ENSG00000134824	-2.67878	6.1564	2.08017e-10	3.76904e-09	yes
TMEM56	transmembrane protein 56 [Source:HGNC Symbol;Acc:26477]	ENSG00000152078	-2.67783	1.40038	2.73515e-05	0.000210005	yes
KIF3C	kinesin family member 3C [Source:HGNC Symbol;Acc:6321]	ENSG00000084731	-2.67116	2.28256	9.70088e-11	1.84048e-09	yes
GOLM1	golgi membrane protein 1 [Source:HGNC Symbol;Acc:15451]	ENSG00000135052	-2.66947	4.45568	6.09065e-16	2.45344e-14	yes
CNP	2',3'-cyclic nucleotide 3' phosphodiesterase [Source:HGNC Symbol;Acc:2158]	ENSG00000173786	-2.66495	4.35342	5.09656e-22	4.77046e-20	yes
DTL	denticleless E3 ubiquitin protein ligase homolog (Drosophila) [Source:HGNC Symbol;Acc:30288]	ENSG00000143476	-2.66477	3.00263	0.000102988	0.000700184	yes
FAM213B	family with sequence similarity 213, member B [Source:HGNC Symbol;Acc:28390]	ENSG00000157870	-2.66348	2.60803	6.07809e-17	2.80962e-15	yes
PRICKLE2	prickle homolog 2 (Drosophila) [Source:HGNC Symbol;Acc:20340]	ENSG00000163637	-2.66163	2.87419	1.58019e-14	5.10687e-13	yes
SAMD13	sterile alpha motif domain containing 13 [Source:HGNC Symbol;Acc:24582]	ENSG00000203943	-2.65873	-0.823325	2.23624e-07	2.54516e-06	yes
C1QTNF1	C1q and tumor necrosis factor related protein 1 [Source:HGNC Symbol;Acc:14324]	ENSG00000173918	-2.65281	2.01139	7.72609e-08	9.49782e-07	yes
C1ORF85	chromosome 1 open reading frame 85 [Source:HGNC Symbol;Acc:29436]	ENSG00000198715	-2.65194	2.98621	7.94114e-11	1.52586e-09	yes
PBK	PDZ binding kinase [Source:HGNC Symbol;Acc:18282]	ENSG00000168078	-2.65129	4.25771	6.01537e-05	0.00043064	yes
KIAA0101	KIAA0101 [Source:HGNC Symbol;Acc:28961]	ENSG00000166803	-2.65091	2.11084	5.80194e-06	5.04355e-05	yes
FARP1	FERM, RhoGEF (ARHGEF) and pleckstrin domain protein 1 (chondrocyte-derived) [Source:HGNC Symbol;Acc:3591]	ENSG00000152767	-2.64857	3.82626	1.77818e-16	7.74368e-15	yes
ARL6IP5	ADP-ribosylation-like factor 6 interacting protein 5 [Source:HGNC Symbol;Acc:16937]	ENSG00000144746	-2.62905	5.17767	1.75603e-18	1.03158e-16	yes
BEX1	brain expressed, X-linked 1 [Source:HGNC Symbol;Acc:1036]	ENSG00000133169	-2.6116	0.220693	2.22379e-05	0.000173279	yes
HFE	hemochromatosis [Source:HGNC Symbol;Acc:4886]	ENSG00000010704	-2.60858	2.11909	7.30249e-14	2.15052e-12	yes
ABR	active BCR-related [Source:HGNC Symbol;Acc:81]	ENSG00000159842	-2.60177	4.41752	6.27061e-18	3.43331e-16	yes
TSPAN15	tetraspanin 15 [Source:HGNC Symbol;Acc:23298]	ENSG00000099282	-2.5955	0.571899	1.03844e-06	1.04344e-05	yes
SLC16A7	solute carrier family 16, member 7 (monocarboxylic acid transporter 2) [Source:HGNC Symbol;Acc:10928]	ENSG00000118596	-2.59161	3.81861	1.30667e-13	3.6937e-12	yes
AMOT	angiomotin [Source:HGNC Symbol;Acc:17810]	ENSG00000126016	-2.58245	2.03186	2.56438e-09	3.95672e-08	yes
USP13	ubiquitin specific peptidase 13 (isopeptidase T-3) [Source:HGNC Symbol;Acc:12611]	ENSG00000058056	-2.58148	3.51801	1.60908e-10	2.96307e-09	yes
TM4SF1	transmembrane 4 L six family member 1 [Source:HGNC Symbol;Acc:11853]	ENSG00000169908	-2.58124	4.90281	7.83074e-13	1.98925e-11	yes
ASF1B	ASF1 anti-silencing function 1 homolog B (S. cerevisiae) [Source:HGNC Symbol;Acc:20996]	ENSG00000105011	-2.57946	1.59291	5.85888e-05	0.000420505	yes
RP11-383H13.1	Protein LOC100132891; cDNA FLJ53548 [Source:UniProtKB/TrEMBL;Acc:B7Z945]	ENSG00000235531	-2.57853	0.169188	1.86276e-05	0.000147336	yes
ARHGAP31	Rho GTPase activating protein 31 [Source:HGNC Symbol;Acc:29216]	ENSG00000031081	-2.57828	3.74278	7.41039e-18	3.97063e-16	yes
BMPR1B	bone morphogenetic protein receptor, type IB [Source:HGNC Symbol;Acc:1077]	ENSG00000138696	-2.57627	0.867332	1.09634e-10	2.0713e-09	yes
COL4A1	collagen, type IV, alpha 1 [Source:HGNC Symbol;Acc:2202]	ENSG00000187498	-2.576	3.86746	2.64849e-08	3.51646e-07	yes
SFXN3	sideroflexin 3 [Source:HGNC Symbol;Acc:16087]	ENSG00000107819	-2.56606	3.66023	1.4816e-20	1.16048e-18	yes
FARP2	FERM, RhoGEF and pleckstrin domain protein 2 [Source:HGNC Symbol;Acc:16460]	ENSG00000006607	-2.56578	3.281	4.46224e-17	2.14168e-15	yes
CPPED1	calcineurin-like phosphoesterase domain containing 1 [Source:HGNC Symbol;Acc:25632]	ENSG00000103381	-2.56383	3.46701	1.40253e-13	3.94493e-12	yes
UBE2T	ubiquitin-conjugating enzyme E2T (putative) [Source:HGNC Symbol;Acc:25009]	ENSG00000077152	-2.56011	3.06063	3.68014e-06	3.33534e-05	yes
FADS1	fatty acid desaturase 1 [Source:HGNC Symbol;Acc:3574]	ENSG00000149485	-2.55885	6.00974	9.83846e-16	3.85305e-14	yes
C1R	complement component 1, r subcomponent [Source:HGNC Symbol;Acc:1246]	ENSG00000159403	-2.55869	5.77311	2.9487e-05	0.000224676	yes
MARVELD1	MARVEL domain containing 1 [Source:HGNC Symbol;Acc:28674]	ENSG00000155254	-2.55821	3.82647	5.49602e-14	1.64211e-12	yes
SHISA4	shisa homolog 4 (Xenopus laevis) [Source:HGNC Symbol;Acc:27139]	ENSG00000198892	-2.55349	0.822228	4.91207e-08	6.24573e-07	yes
DPY19L2	dpy-19-like 2 (C. elegans) [Source:HGNC Symbol;Acc:19414]	ENSG00000177990	-2.55118	0.102306	7.00044e-08	8.6767e-07	yes
SLC35B4	solute carrier family 35, member B4 [Source:HGNC Symbol;Acc:20584]	ENSG00000205060	-2.55074	3.98535	1.36204e-19	9.33885e-18	yes
UNC93B1	unc-93 homolog B1 (C. elegans) [Source:HGNC Symbol;Acc:13481]	ENSG00000110057	-2.54913	0.895933	9.30646e-08	1.12445e-06	yes
HLA-B	major histocompatibility complex, class I, B [Source:HGNC Symbol;Acc:4932]	ENSG00000234745	-2.5474	5.67913	3.4183e-16	1.42269e-14	yes
NAP1L5	nucleosome assembly protein 1-like 5 [Source:HGNC Symbol;Acc:19968]	ENSG00000177432	-2.54533	1.57249	5.95619e-11	1.16531e-09	yes
PGBD5	piggyBac transposable element derived 5 [Source:HGNC Symbol;Acc:19405]	ENSG00000177614	-2.54394	0.619354	4.48046e-06	4.00278e-05	yes
KANK2	KN motif and ankyrin repeat domains 2 [Source:HGNC Symbol;Acc:29300]	ENSG00000197256	-2.543	3.01688	2.70077e-12	6.35286e-11	yes
MAPRE2	microtubule-associated protein, RP/EB family, member 2 [Source:HGNC Symbol;Acc:6891]	ENSG00000166974	-2.54186	3.61334	1.57659e-16	6.94831e-15	yes
SH2B3	SH2B adaptor protein 3 [Source:HGNC Symbol;Acc:29605]	ENSG00000111252	-2.5408	3.49005	1.17683e-09	1.92788e-08	yes
RNF130	ring finger protein 130 [Source:HGNC Symbol;Acc:18280]	ENSG00000113269	-2.53956	3.47723	4.54433e-14	1.37047e-12	yes
SLC43A3	solute carrier family 43, member 3 [Source:HGNC Symbol;Acc:17466]	ENSG00000134802	-2.53523	4.81839	7.92162e-07	8.19706e-06	yes
ARL9	ADP-ribosylation factor-like 9 [Source:HGNC Symbol;Acc:23592]	ENSG00000196503	-2.53035	-0.678143	1.52257e-06	1.48171e-05	yes
ZC4H2	zinc finger, C4H2 domain containing [Source:HGNC Symbol;Acc:24931]	ENSG00000126970	-2.53022	0.777017	7.66176e-08	9.42389e-07	yes
CNN3	calponin 3, acidic [Source:HGNC Symbol;Acc:2157]	ENSG00000117519	-2.52693	5.95373	4.5588e-16	1.86638e-14	yes
TMEM98	transmembrane protein 98 [Source:HGNC Symbol;Acc:24529]	ENSG00000006042	-2.52631	3.79964	2.87991e-17	1.42155e-15	yes
PARP9	poly (ADP-ribose) polymerase family, member 9 [Source:HGNC Symbol;Acc:24118]	ENSG00000138496	-2.52535	4.18571	6.55505e-13	1.68608e-11	yes
PPT2	palmitoyl-protein thioesterase 2 [Source:HGNC Symbol;Acc:9326]	ENSG00000221988	-2.52333	2.67478	7.18411e-16	2.8683e-14	yes
MYO5A	myosin VA (heavy chain 12, myoxin) [Source:HGNC Symbol;Acc:7602]	ENSG00000197535	-2.52124	7.34923	3.95085e-14	1.20274e-12	yes
PNPLA3	patatin-like phospholipase domain containing 3 [Source:HGNC Symbol;Acc:18590]	ENSG00000100344	-2.51956	1.55671	4.02737e-13	1.06132e-11	yes
PLEKHO2	pleckstrin homology domain containing, family O member 2 [Source:HGNC Symbol;Acc:30026]	ENSG00000241839	-2.51544	3.15649	1.08316e-14	3.57744e-13	yes
WDR81	WD repeat domain 81 [Source:HGNC Symbol;Acc:26600]	ENSG00000167716	-2.50937	2.434	7.36013e-12	1.63094e-10	yes
EID1	EP300 interacting inhibitor of differentiation 1 [Source:HGNC Symbol;Acc:1191]	ENSG00000255302	-2.50839	5.87157	9.12314e-22	8.36585e-20	yes
EGFL8	Epidermal growth factor-like protein 8; Lysosomal thioesterase PPT2 [Source:UniProtKB/TrEMBL;Acc:A2ABN6]	ENSG00000241404	-2.50716	-0.226552	7.043e-07	7.3656e-06	yes
SLCO4A1	solute carrier organic anion transporter family, member 4A1 [Source:HGNC Symbol;Acc:10953]	ENSG00000101187	-2.50682	2.74293	1.19236e-08	1.67271e-07	yes
NPAT	nuclear protein, ataxia-telangiectasia locus [Source:HGNC Symbol;Acc:7896]	ENSG00000149308	-2.50674	4.73439	3.15384e-14	9.71918e-13	yes
BCL2	B-cell CLL/lymphoma 2 [Source:HGNC Symbol;Acc:990]	ENSG00000171791	-2.50659	2.52821	3.41277e-13	9.09368e-12	yes
GAMT	guanidinoacetate N-methyltransferase [Source:HGNC Symbol;Acc:4136]	ENSG00000130005	-2.50587	0.222404	3.39176e-08	4.39216e-07	yes
TREX1	three prime repair exonuclease 1 [Source:HGNC Symbol;Acc:12269]	ENSG00000213689	-2.49998	0.943768	1.74858e-08	2.39049e-07	yes
41885	septin 3 [Source:HGNC Symbol;Acc:10750]	ENSG00000100167	-2.49652	1.94077	4.78344e-06	4.24922e-05	yes
CDK5	cyclin-dependent kinase 5 [Source:HGNC Symbol;Acc:1774]	ENSG00000164885	-2.49425	1.54446	2.67216e-11	5.48487e-10	yes
TRAF5	TNF receptor-associated factor 5 [Source:HGNC Symbol;Acc:12035]	ENSG00000082512	-2.49176	2.35956	3.73124e-12	8.56249e-11	yes
CGREF1	cell growth regulator with EF-hand domain 1 [Source:HGNC Symbol;Acc:16962]	ENSG00000138028	-2.48732	-0.291455	2.3951e-09	3.70821e-08	yes
HLTF	helicase-like transcription factor [Source:HGNC Symbol;Acc:11099]	ENSG00000071794	-2.48531	4.51737	2.50054e-19	1.65903e-17	yes
ARHGEF6	Rac/Cdc42 guanine nucleotide exchange factor (GEF) 6 [Source:HGNC Symbol;Acc:685]	ENSG00000129675	-2.48271	2.37334	1.30513e-09	2.12111e-08	yes
COL4A2	collagen, type IV, alpha 2 [Source:HGNC Symbol;Acc:2203]	ENSG00000134871	-2.48157	4.0305	4.18237e-07	4.512e-06	yes
GAS2L3	growth arrest-specific 2 like 3 [Source:HGNC Symbol;Acc:27475]	ENSG00000139354	-2.47578	3.14215	1.56749e-11	3.3077e-10	yes
GAPDHS	glyceraldehyde-3-phosphate dehydrogenase, spermatogenic [Source:HGNC Symbol;Acc:24864]	ENSG00000105679	-2.47504	1.70065	6.45394e-10	1.10629e-08	yes
VAMP5	vesicle-associated membrane protein 5 [Source:HGNC Symbol;Acc:12646]	ENSG00000168899	-2.4716	1.41353	2.7788e-06	2.5743e-05	yes
FAM64A	family with sequence similarity 64, member A [Source:HGNC Symbol;Acc:25483]	ENSG00000129195	-2.47123	1.522	7.15571e-06	6.10509e-05	yes
ZFYVE16	zinc finger, FYVE domain containing 16 [Source:HGNC Symbol;Acc:20756]	ENSG00000039319	-2.46502	5.96541	5.73778e-13	1.48773e-11	yes
PCDHGB4	protocadherin gamma subfamily B, 4 [Source:HGNC Symbol;Acc:8711]	ENSG00000253953	-2.46425	0.969687	4.07937e-07	4.42415e-06	yes
ICAM3	intercellular adhesion molecule 3 [Source:HGNC Symbol;Acc:5346]	ENSG00000076662	-2.46388	-0.298691	2.8216e-07	3.15565e-06	yes
CIT	citron (rho-interacting, serine/threonine kinase 21) [Source:HGNC Symbol;Acc:1985]	ENSG00000122966	-2.46028	3.94796	2.5642e-05	0.000197755	yes
EVA1B	eva-1 homolog B (C. elegans) [Source:HGNC Symbol;Acc:25558]	ENSG00000142694	-2.45975	0.475069	4.37497e-08	5.60742e-07	yes
ZWINT	ZW10 interactor, kinetochore protein [Source:HGNC Symbol;Acc:13195]	ENSG00000122952	-2.45518	2.82172	0.000338409	0.00203786	yes
CNPY4	canopy 4 homolog (zebrafish) [Source:HGNC Symbol;Acc:28631]	ENSG00000166997	-2.45482	1.36126	1.66165e-10	3.0524e-09	yes
PHTF1	putative homeodomain transcription factor 1 [Source:HGNC Symbol;Acc:8939]	ENSG00000116793	-2.45425	2.55863	2.05801e-13	5.66152e-12	yes
NFATC4	nuclear factor of activated T-cells, cytoplasmic, calcineurin-dependent 4 [Source:HGNC Symbol;Acc:7778]	ENSG00000100968	-2.45044	2.65124	1.58684e-08	2.18402e-07	yes
CENPI	centromere protein I [Source:HGNC Symbol;Acc:3968]	ENSG00000102384	-2.44959	2.59577	3.3788e-06	3.08454e-05	yes
GNAL	guanine nucleotide binding protein (G protein), alpha activating activity polypeptide, olfactory type [Source:HGNC Symbol;Acc:4388]	ENSG00000141404	-2.44748	2.67546	1.69672e-06	1.63717e-05	yes
CBR1	carbonyl reductase 1 [Source:HGNC Symbol;Acc:1548]	ENSG00000159228	-2.44569	4.42509	1.99698e-16	8.61335e-15	yes
NEDD9	neural precursor cell expressed, developmentally down-regulated 9 [Source:HGNC Symbol;Acc:7733]	ENSG00000111859	-2.442	3.33259	7.55566e-12	1.66772e-10	yes
NHSL1	NHS-like 1 [Source:HGNC Symbol;Acc:21021]	ENSG00000135540	-2.44055	4.39037	9.98626e-11	1.88985e-09	yes
ABHD14A	abhydrolase domain containing 14A [Source:HGNC Symbol;Acc:24538]	ENSG00000248487	-2.44039	-0.566434	9.65384e-07	9.78308e-06	yes
MCOLN2	mucolipin 2 [Source:HGNC Symbol;Acc:13357]	ENSG00000153898	-2.43994	0.665354	5.56759e-07	5.91865e-06	yes
SMARCA1	SWI/SNF related, matrix associated, actin dependent regulator of chromatin, subfamily a, member 1 [Source:HGNC Symbol;Acc:11097]	ENSG00000102038	-2.4398	4.35728	2.02333e-14	6.42121e-13	yes
CD99L2	CD99 molecule-like 2 [Source:HGNC Symbol;Acc:18237]	ENSG00000102181	-2.43551	3.62021	1.06446e-14	3.53639e-13	yes
XYLB	xylulokinase homolog (H. influenzae) [Source:HGNC Symbol;Acc:12839]	ENSG00000093217	-2.43456	1.96336	6.34589e-11	1.23406e-09	yes
PVRL3	poliovirus receptor-related 3 [Source:HGNC Symbol;Acc:17664]	ENSG00000177707	-2.43161	3.57983	9.28497e-09	1.32984e-07	yes
GSTM4	glutathione S-transferase mu 4 [Source:HGNC Symbol;Acc:4636]	ENSG00000168765	-2.42553	1.87976	7.1611e-09	1.04152e-07	yes
TLR3	toll-like receptor 3 [Source:HGNC Symbol;Acc:11849]	ENSG00000164342	-2.42396	1.71581	2.66921e-06	2.48297e-05	yes
SNX25	sorting nexin 25 [Source:HGNC Symbol;Acc:21883]	ENSG00000109762	-2.42374	3.92177	1.86676e-16	8.09816e-15	yes
S100A1	S100 calcium binding protein A1 [Source:HGNC Symbol;Acc:10486]	ENSG00000160678	-2.42112	0.537486	3.77954e-05	0.000282221	yes
TMTC2	transmembrane and tetratricopeptide repeat containing 2 [Source:HGNC Symbol;Acc:25440]	ENSG00000179104	-2.42042	3.24279	1.98246e-10	3.59488e-09	yes
ABCB6	ATP-binding cassette, sub-family B (MDR/TAP), member 6 [Source:HGNC Symbol;Acc:47]	ENSG00000115657	-2.41491	2.39287	8.0709e-12	1.76958e-10	yes
EPHA4	EPH receptor A4 [Source:HGNC Symbol;Acc:3388]	ENSG00000116106	-2.41371	3.10365	3.16471e-07	3.51673e-06	yes
DISP1	dispatched homolog 1 (Drosophila) [Source:HGNC Symbol;Acc:19711]	ENSG00000154309	-2.41348	2.18256	7.52537e-11	1.45216e-09	yes
CKS2	CDC28 protein kinase regulatory subunit 2 [Source:HGNC Symbol;Acc:2000]	ENSG00000123975	-2.4086	4.75308	3.48921e-09	5.29318e-08	yes
CYP4V2	cytochrome P450, family 4, subfamily V, polypeptide 2 [Source:HGNC Symbol;Acc:23198]	ENSG00000145476	-2.40746	1.04341	1.57977e-06	1.53407e-05	yes
CCDC71L	coiled-coil domain containing 71-like [Source:HGNC Symbol;Acc:26685]	ENSG00000253276	-2.40672	3.70181	1.2219e-13	3.47149e-12	yes
LONRF1	LON peptidase N-terminal domain and ring finger 1 [Source:HGNC Symbol;Acc:26302]	ENSG00000154359	-2.40269	5.12034	7.21763e-16	2.8766e-14	yes
LRRC34	leucine rich repeat containing 34 [Source:HGNC Symbol;Acc:28408]	ENSG00000171757	-2.40228	0.166482	2.12913e-07	2.43678e-06	yes
ST5	suppression of tumorigenicity 5 [Source:HGNC Symbol;Acc:11350]	ENSG00000166444	-2.39955	2.80016	3.70151e-07	4.03765e-06	yes
PTPRM	protein tyrosine phosphatase, receptor type, M [Source:HGNC Symbol;Acc:9675]	ENSG00000173482	-2.39759	4.95722	7.04679e-11	1.36448e-09	yes
PSMB8	proteasome (prosome, macropain) subunit, beta type, 8 [Source:HGNC Symbol;Acc:9545]	ENSG00000204264	-2.39558	2.97626	5.25043e-10	9.11772e-09	yes
STAT2	signal transducer and activator of transcription 2, 113kDa [Source:HGNC Symbol;Acc:11363]	ENSG00000170581	-2.39457	5.27541	1.97e-13	5.43268e-12	yes
FEN1	flap structure-specific endonuclease 1 [Source:HGNC Symbol;Acc:3650]	ENSG00000168496	-2.3914	3.46887	2.87865e-12	6.72918e-11	yes
SYT14	synaptotagmin XIV [Source:HGNC Symbol;Acc:23143]	ENSG00000143469	-2.39004	3.57786	1.73067e-06	1.66555e-05	yes
ASPA	aspartoacylase [Source:HGNC Symbol;Acc:756]	ENSG00000108381	-2.38971	2.54621	5.16548e-07	5.51718e-06	yes
PYHIN1	pyrin and HIN domain family, member 1 [Source:HGNC Symbol;Acc:28894]	ENSG00000163564	-2.38845	-0.619347	2.69531e-05	0.000207299	yes
IFITM3	interferon induced transmembrane protein 3 [Source:HGNC Symbol;Acc:5414]	ENSG00000142089	-2.38823	3.81828	3.77526e-13	1.00073e-11	yes
GNB4	guanine nucleotide binding protein (G protein), beta polypeptide 4 [Source:HGNC Symbol;Acc:20731]	ENSG00000114450	-2.38436	5.01603	2.12371e-18	1.219e-16	yes
DDX60L	DEAD (Asp-Glu-Ala-Asp) box polypeptide 60-like [Source:HGNC Symbol;Acc:26429]	ENSG00000181381	-2.38146	4.15374	2.78665e-06	2.58051e-05	yes
INCENP	inner centromere protein antigens 135/155kDa [Source:HGNC Symbol;Acc:6058]	ENSG00000149503	-2.38144	2.41667	6.9293e-06	5.92761e-05	yes
RTKN2	rhotekin 2 [Source:HGNC Symbol;Acc:19364]	ENSG00000182010	-2.38064	1.66853	2.91437e-07	3.25297e-06	yes
FRMD5	FERM domain containing 5 [Source:HGNC Symbol;Acc:28214]	ENSG00000171877	-2.37574	1.54902	9.89553e-10	1.63894e-08	yes
UBBP4	ubiquitin B pseudogene 4 [Source:HGNC Symbol;Acc:12467]	ENSG00000263563	-2.37437	0.879917	9.77867e-06	8.08308e-05	yes
C19ORF12	chromosome 19 open reading frame 12 [Source:HGNC Symbol;Acc:25443]	ENSG00000131943	-2.36913	3.54276	2.0433e-17	1.02886e-15	yes
RASSF8	Ras association (RalGDS/AF-6) domain family (N-terminal) member 8 [Source:HGNC Symbol;Acc:13232]	ENSG00000123094	-2.36428	4.92694	5.17233e-15	1.80336e-13	yes
PHACTR1	phosphatase and actin regulator 1 [Source:HGNC Symbol;Acc:20990]	ENSG00000112137	-2.36297	1.81416	2.44401e-07	2.76351e-06	yes
GALNT2	UDP-N-acetyl-alpha-D-galactosamine:polypeptide N-acetylgalactosaminyltransferase 2 (GalNAc-T2) [Source:HGNC Symbol;Acc:4124]	ENSG00000143641	-2.35834	5.16324	2.10265e-17	1.05404e-15	yes
IFI27	interferon, alpha-inducible protein 27 [Source:HGNC Symbol;Acc:5397]	ENSG00000165949	-2.35662	3.74122	0.00454837	0.0198572	yes
B4GALT6	UDP-Gal:betaGlcNAc beta 1,4- galactosyltransferase, polypeptide 6 [Source:HGNC Symbol;Acc:929]	ENSG00000118276	-2.35651	1.92126	8.34406e-08	1.01688e-06	yes
NLRC5	NLR family, CARD domain containing 5 [Source:HGNC Symbol;Acc:29933]	ENSG00000140853	-2.35579	2.53787	5.04796e-08	6.40089e-07	yes
TUBA8	tubulin, alpha 8 [Source:HGNC Symbol;Acc:12410]	ENSG00000183785	-2.35256	-1.75679	0.00157568	0.00795349	yes
GTSE1	G-2 and S-phase expressed 1 [Source:HGNC Symbol;Acc:13698]	ENSG00000075218	-2.3514	1.81792	0.000252074	0.00156474	yes
PARP14	poly (ADP-ribose) polymerase family, member 14 [Source:HGNC Symbol;Acc:29232]	ENSG00000173193	-2.34864	5.58751	2.58158e-12	6.10432e-11	yes
C20ORF26	chromosome 20 open reading frame 26 [Source:HGNC Symbol;Acc:15872]	ENSG00000089101	-2.34754	0.29436	0.00343457	0.015633	yes
B4GALT5	UDP-Gal:betaGlcNAc beta 1,4- galactosyltransferase, polypeptide 5 [Source:HGNC Symbol;Acc:928]	ENSG00000158470	-2.34523	4.99207	7.08522e-16	2.83384e-14	yes
PGPEP1	pyroglutamyl-peptidase I [Source:HGNC Symbol;Acc:13568]	ENSG00000130517	-2.34306	2.74404	1.94715e-13	5.38282e-12	yes
KCNJ13	potassium inwardly-rectifying channel, subfamily J, member 13 [Source:HGNC Symbol;Acc:6259]	ENSG00000115474	-2.33595	2.40376	1.9504e-07	2.24463e-06	yes
GOLGA7B	Golgin subfamily A member 7B; cDNA FLJ43465 fis, clone OCBBF2036476 [Source:UniProtKB/TrEMBL;Acc:Q6ZUQ1]	ENSG00000155265	-2.33487	1.20545	8.45148e-07	8.68954e-06	yes
TUBB3	Tubulin beta-3 chain [Source:UniProtKB/Swiss-Prot;Acc:Q13509]	ENSG00000258947	-2.33433	-0.724782	5.44336e-06	4.77044e-05	yes
FAM213A	family with sequence similarity 213, member A [Source:HGNC Symbol;Acc:28651]	ENSG00000122378	-2.3326	3.63297	2.28565e-10	4.12148e-09	yes
KIF20A	kinesin family member 20A [Source:HGNC Symbol;Acc:9787]	ENSG00000112984	-2.33237	3.58714	0.00176245	0.00879199	yes
PKN3	protein kinase N3 [Source:HGNC Symbol;Acc:17999]	ENSG00000160447	-2.33214	0.551587	2.51645e-07	2.84115e-06	yes
DHX58	DEXH (Asp-Glu-X-His) box polypeptide 58 [Source:HGNC Symbol;Acc:29517]	ENSG00000108771	-2.32918	1.6224	1.44007e-07	1.68579e-06	yes
TMX4	thioredoxin-related transmembrane protein 4 [Source:HGNC Symbol;Acc:25237]	ENSG00000125827	-2.32468	5.0502	3.89402e-14	1.19026e-12	yes
ANKRD39	ankyrin repeat domain 39 [Source:HGNC Symbol;Acc:28640]	ENSG00000213337	-2.32231	1.38155	3.42401e-12	7.91381e-11	yes
LEPRE1	leucine proline-enriched proteoglycan (leprecan) 1 [Source:HGNC Symbol;Acc:19316]	ENSG00000117385	-2.32199	3.58509	2.79897e-14	8.70886e-13	yes
ZFYVE28	zinc finger, FYVE domain containing 28 [Source:HGNC Symbol;Acc:29334]	ENSG00000159733	-2.31735	0.0531598	1.02929e-07	1.23438e-06	yes
GALK1	galactokinase 1 [Source:HGNC Symbol;Acc:4118]	ENSG00000108479	-2.31729	0.939699	3.20478e-06	2.94235e-05	yes
AMDHD2	amidohydrolase domain containing 2 [Source:HGNC Symbol;Acc:24262]	ENSG00000162066	-2.31595	-0.0217012	3.38096e-08	4.38825e-07	yes
LPCAT1	lysophosphatidylcholine acyltransferase 1 [Source:HGNC Symbol;Acc:25718]	ENSG00000153395	-2.31331	3.70584	1.27257e-13	3.6109e-12	yes
CEP170	centrosomal protein 170kDa [Source:HGNC Symbol;Acc:28920]	ENSG00000143702	-2.30575	4.54309	4.96624e-13	1.29663e-11	yes
APOBEC3G	apolipoprotein B mRNA editing enzyme, catalytic polypeptide-like 3G [Source:HGNC Symbol;Acc:17357]	ENSG00000239713	-2.30421	0.15642	3.91982e-05	0.000291537	yes
ARMC9	armadillo repeat containing 9 [Source:HGNC Symbol;Acc:20730]	ENSG00000135931	-2.30265	3.60224	2.75148e-14	8.59665e-13	yes
LY6E	lymphocyte antigen 6 complex, locus E [Source:HGNC Symbol;Acc:6727]	ENSG00000160932	-2.30235	4.38818	1.37775e-09	2.2279e-08	yes
JAZF1	JAZF zinc finger 1 [Source:HGNC Symbol;Acc:28917]	ENSG00000153814	-2.30045	1.82785	9.73833e-08	1.17286e-06	yes
B2M	beta-2-microglobulin [Source:HGNC Symbol;Acc:914]	ENSG00000166710	-2.29851	8.48988	7.64406e-13	1.94842e-11	yes
PRKACB	protein kinase, cAMP-dependent, catalytic, beta [Source:HGNC Symbol;Acc:9381]	ENSG00000142875	-2.29584	3.87922	8.71865e-15	2.92672e-13	yes
FZD4	frizzled family receptor 4 [Source:HGNC Symbol;Acc:4042]	ENSG00000174804	-2.29562	2.64067	1.00279e-11	2.17091e-10	yes
ANK2	ankyrin 2, neuronal [Source:HGNC Symbol;Acc:493]	ENSG00000145362	-2.2914	3.09812	1.92596e-09	3.04242e-08	yes
PRCP	prolylcarboxypeptidase (angiotensinase C) [Source:HGNC Symbol;Acc:9344]	ENSG00000137509	-2.29134	4.97499	1.1335e-12	2.81914e-11	yes
METTL7A	methyltransferase like 7A [Source:HGNC Symbol;Acc:24550]	ENSG00000185432	-2.28869	2.96363	9.03072e-11	1.72202e-09	yes
SPC25	SPC25, NDC80 kinetochore complex component, homolog (S. cerevisiae) [Source:HGNC Symbol;Acc:24031]	ENSG00000152253	-2.28715	1.63875	1.91627e-05	0.00015078	yes
LBH	limb bud and heart development [Source:HGNC Symbol;Acc:29532]	ENSG00000213626	-2.28544	3.47876	6.90467e-06	5.91103e-05	yes
SLC27A1	solute carrier family 27 (fatty acid transporter), member 1 [Source:HGNC Symbol;Acc:10995]	ENSG00000130304	-2.28488	0.587744	1.27741e-07	1.50396e-06	yes
MAP3K11	mitogen-activated protein kinase kinase kinase 11 [Source:HGNC Symbol;Acc:6850]	ENSG00000173327	-2.27768	2.89972	7.5053e-12	1.65822e-10	yes
PSEN2	presenilin 2 (Alzheimer disease 4) [Source:HGNC Symbol;Acc:9509]	ENSG00000143801	-2.27477	3.25732	2.77196e-11	5.67422e-10	yes
XXYLT1	xyloside xylosyltransferase 1 [Source:HGNC Symbol;Acc:26639]	ENSG00000173950	-2.2742	2.41521	2.82495e-14	8.77757e-13	yes
FAIM3	Fas apoptotic inhibitory molecule 3 [Source:HGNC Symbol;Acc:14315]	ENSG00000162894	-2.27022	0.616291	1.32683e-07	1.55807e-06	yes
LRRC45	leucine rich repeat containing 45 [Source:HGNC Symbol;Acc:28302]	ENSG00000169683	-2.26987	0.714868	1.95681e-05	0.000153697	yes
RFX5	regulatory factor X, 5 (influences HLA class II expression) [Source:HGNC Symbol;Acc:9986]	ENSG00000143390	-2.26689	3.39296	1.99145e-07	2.28617e-06	yes
STX2	syntaxin 2 [Source:HGNC Symbol;Acc:3403]	ENSG00000111450	-2.26522	3.44203	2.64179e-13	7.17131e-12	yes
FAM174B	family with sequence similarity 174, member B [Source:HGNC Symbol;Acc:34339]	ENSG00000185442	-2.26391	1.00861	3.27996e-08	4.28648e-07	yes
DENND5A	DENN/MADD domain containing 5A [Source:HGNC Symbol;Acc:19344]	ENSG00000184014	-2.26076	4.85911	1.51897e-14	4.92313e-13	yes
LAP3	leucine aminopeptidase 3 [Source:HGNC Symbol;Acc:18449]	ENSG00000002549	-2.25662	4.47791	3.28415e-12	7.61396e-11	yes
LGALS3	lectin, galactoside-binding, soluble, 3 [Source:HGNC Symbol;Acc:6563]	ENSG00000131981	-2.25516	7.18293	1.12289e-11	2.4124e-10	yes
MCM3	minichromosome maintenance complex component 3 [Source:HGNC Symbol;Acc:6945]	ENSG00000112118	-2.2544	4.86474	2.16849e-05	0.000169321	yes
PSMB10	proteasome (prosome, macropain) subunit, beta type, 10 [Source:HGNC Symbol;Acc:9538]	ENSG00000205220	-2.25009	1.19634	7.64592e-11	1.47164e-09	yes
ICAM1	intercellular adhesion molecule 1 [Source:HGNC Symbol;Acc:5344]	ENSG00000090339	-2.24892	2.69674	2.57303e-06	2.39944e-05	yes
HSPA2	heat shock 70kDa protein 2 [Source:HGNC Symbol;Acc:5235]	ENSG00000126803	-2.24722	2.52785	7.86029e-07	8.14404e-06	yes
TSPAN9	tetraspanin 9 [Source:HGNC Symbol;Acc:21640]	ENSG00000011105	-2.24552	2.58506	1.90808e-10	3.46558e-09	yes
TFPI	tissue factor pathway inhibitor (lipoprotein-associated coagulation inhibitor) [Source:HGNC Symbol;Acc:11760]	ENSG00000003436	-2.24469	3.21431	2.51787e-07	2.84132e-06	yes
GINS2	GINS complex subunit 2 (Psf2 homolog) [Source:HGNC Symbol;Acc:24575]	ENSG00000131153	-2.24294	2.36587	0.00107249	0.00565	yes
SMO	smoothened, frizzled family receptor [Source:HGNC Symbol;Acc:11119]	ENSG00000128602	-2.24272	1.92566	8.01358e-11	1.53847e-09	yes
EVI2B	ecotropic viral integration site 2B [Source:HGNC Symbol;Acc:3500]	ENSG00000185862	-2.24189	0.137955	7.98766e-08	9.7927e-07	yes
STARD3NL	STARD3 N-terminal like [Source:HGNC Symbol;Acc:19169]	ENSG00000010270	-2.24081	3.64411	1.05374e-14	3.50595e-13	yes
TGFBI	transforming growth factor, beta-induced, 68kDa [Source:HGNC Symbol;Acc:11771]	ENSG00000120708	-2.24035	5.48625	3.80343e-06	3.43879e-05	yes
ETV5	ets variant 5 [Source:HGNC Symbol;Acc:3494]	ENSG00000244405	-2.23951	4.80281	3.35412e-07	3.68904e-06	yes
CTD-2054N24.2	Uncharacterized protein [Source:UniProtKB/TrEMBL;Acc:H0YK47]	ENSG00000259363	-2.2391	-1.47731	0.00749283	0.0305759	yes
BLM	Bloom syndrome, RecQ helicase-like [Source:HGNC Symbol;Acc:1058]	ENSG00000197299	-2.23791	2.46742	0.00418956	0.0185319	yes
BPHL	biphenyl hydrolase-like (serine hydrolase) [Source:HGNC Symbol;Acc:1094]	ENSG00000137274	-2.23621	2.29655	3.08144e-11	6.26227e-10	yes
GSPT2	G1 to S phase transition 2 [Source:HGNC Symbol;Acc:4622]	ENSG00000189369	-2.23579	1.11571	9.59923e-10	1.59926e-08	yes
TMEM173	transmembrane protein 173 [Source:HGNC Symbol;Acc:27962]	ENSG00000184584	-2.23199	2.0132	5.45574e-06	4.77758e-05	yes
CHST11	carbohydrate (chondroitin 4) sulfotransferase 11 [Source:HGNC Symbol;Acc:17422]	ENSG00000171310	-2.23156	3.31668	1.07955e-09	1.78015e-08	yes
SCRG1	stimulator of chondrogenesis 1 [Source:HGNC Symbol;Acc:17036]	ENSG00000164106	-2.22618	-1.45377	0.000620201	0.00349938	yes
TUB	tubby homolog (mouse) [Source:HGNC Symbol;Acc:12406]	ENSG00000166402	-2.22417	2.8123	2.80696e-07	3.14084e-06	yes
SIPA1	signal-induced proliferation-associated 1 [Source:HGNC Symbol;Acc:10885]	ENSG00000213445	-2.22407	0.954968	3.27493e-07	3.62314e-06	yes
PKIB	protein kinase (cAMP-dependent, catalytic) inhibitor beta [Source:HGNC Symbol;Acc:9018]	ENSG00000135549	-2.22349	1.22552	8.44998e-08	1.02868e-06	yes
NAGLU	N-acetylglucosaminidase, alpha [Source:HGNC Symbol;Acc:7632]	ENSG00000108784	-2.21944	2.17871	1.53087e-08	2.11601e-07	yes
TRAPPC6A	trafficking protein particle complex 6A [Source:HGNC Symbol;Acc:23069]	ENSG00000007255	-2.21826	-0.173255	5.01303e-05	0.000364552	yes
WDR17	WD repeat domain 17 [Source:HGNC Symbol;Acc:16661]	ENSG00000150627	-2.21655	0.898739	4.65798e-07	5.00117e-06	yes
GPSM3	G-protein signaling modulator 3 [Source:HGNC Symbol;Acc:13945]	ENSG00000213654	-2.21492	0.931769	1.06983e-06	1.07131e-05	yes
DPY19L3	dpy-19-like 3 (C. elegans) [Source:HGNC Symbol;Acc:27120]	ENSG00000178904	-2.21428	4.60178	1.30841e-12	3.23276e-11	yes
CRAT	carnitine O-acetyltransferase [Source:HGNC Symbol;Acc:2342]	ENSG00000095321	-2.20746	0.617264	2.02605e-07	2.3247e-06	yes
CLSPN	claspin [Source:HGNC Symbol;Acc:19715]	ENSG00000092853	-2.20606	2.85036	0.0005966	0.00337719	yes
AADAT	aminoadipate aminotransferase [Source:HGNC Symbol;Acc:17929]	ENSG00000109576	-2.20501	1.01143	1.59328e-07	1.85647e-06	yes
ZNF106	zinc finger protein 106 [Source:HGNC Symbol;Acc:12886]	ENSG00000103994	-2.20496	6.91172	9.6608e-13	2.42682e-11	yes
GPX8	glutathione peroxidase 8 (putative) [Source:HGNC Symbol;Acc:33100]	ENSG00000164294	-2.20273	4.53799	4.63031e-07	4.97621e-06	yes
MYH10	myosin, heavy chain 10, non-muscle [Source:HGNC Symbol;Acc:7568]	ENSG00000133026	-2.19295	5.62902	1.50102e-09	2.40312e-08	yes
CTSL1	cathepsin L1 [Source:HGNC Symbol;Acc:2537]	ENSG00000135047	-2.19166	6.30461	5.34692e-10	9.26389e-09	yes
ARHGEF11	Rho guanine nucleotide exchange factor (GEF) 11 [Source:HGNC Symbol;Acc:14580]	ENSG00000132694	-2.19161	4.06807	1.40086e-12	3.45363e-11	yes
GBP2	guanylate binding protein 2, interferon-inducible [Source:HGNC Symbol;Acc:4183]	ENSG00000162645	-2.18759	2.85237	3.44265e-05	0.000258699	yes
GPR161	G protein-coupled receptor 161 [Source:HGNC Symbol;Acc:23694]	ENSG00000143147	-2.18734	1.19249	1.58844e-08	2.18488e-07	yes
CCND3	cyclin D3 [Source:HGNC Symbol;Acc:1585]	ENSG00000112576	-2.18579	2.56117	2.70299e-08	3.58249e-07	yes
SH3PXD2B	SH3 and PX domains 2B [Source:HGNC Symbol;Acc:29242]	ENSG00000174705	-2.17993	4.7344	8.15043e-07	8.40684e-06	yes
AGPAT1	1-acylglycerol-3-phosphate O-acyltransferase 1 [Source:HGNC Symbol;Acc:324]	ENSG00000204310	-2.17863	3.69728	3.56325e-15	1.27587e-13	yes
SAMHD1	SAM domain and HD domain 1 [Source:HGNC Symbol;Acc:15925]	ENSG00000101347	-2.17488	2.9407	1.04225e-07	1.24727e-06	yes
PYCARD	PYD and CARD domain containing [Source:HGNC Symbol;Acc:16608]	ENSG00000103490	-2.17363	1.05026	1.47179e-05	0.000118531	yes
SH3BGRL	SH3 domain binding glutamic acid-rich protein like [Source:HGNC Symbol;Acc:10823]	ENSG00000131171	-2.17016	4.84521	1.48381e-10	2.75035e-09	yes
PLEKHH1	pleckstrin homology domain containing, family H (with MyTH4 domain) member 1 [Source:HGNC Symbol;Acc:17733]	ENSG00000054690	-2.16911	1.71519	2.48218e-05	0.000191691	yes
UCHL1	ubiquitin carboxyl-terminal esterase L1 (ubiquitin thiolesterase) [Source:HGNC Symbol;Acc:12513]	ENSG00000154277	-2.1671	3.92279	2.97282e-07	3.30838e-06	yes
LARGE	like-glycosyltransferase [Source:HGNC Symbol;Acc:6511]	ENSG00000133424	-2.16519	2.95076	1.09803e-10	2.07275e-09	yes
FAM229B	family with sequence similarity 229, member B [Source:HGNC Symbol;Acc:33858]	ENSG00000203778	-2.16222	1.44507	1.92838e-08	2.62209e-07	yes
MYBL1	v-myb myeloblastosis viral oncogene homolog (avian)-like 1 [Source:HGNC Symbol;Acc:7547]	ENSG00000185697	-2.16167	1.89938	1.25126e-05	0.000101789	yes
GSN	gelsolin [Source:HGNC Symbol;Acc:4620]	ENSG00000148180	-2.15885	5.83574	2.83361e-14	8.79237e-13	yes
BDH2	3-hydroxybutyrate dehydrogenase, type 2 [Source:HGNC Symbol;Acc:32389]	ENSG00000164039	-2.15603	2.45523	1.29893e-09	2.11409e-08	yes
DCN	decorin [Source:HGNC Symbol;Acc:2705]	ENSG00000011465	-2.15391	8.45141	0.00243954	0.0116493	yes
ESCO2	establishment of cohesion 1 homolog 2 (S. cerevisiae) [Source:HGNC Symbol;Acc:27230]	ENSG00000171320	-2.15352	2.12399	9.997e-05	0.000681512	yes
FAR2	fatty acyl CoA reductase 2 [Source:HGNC Symbol;Acc:25531]	ENSG00000064763	-2.14959	2.87089	2.10802e-09	3.29084e-08	yes
APOL6	apolipoprotein L, 6 [Source:HGNC Symbol;Acc:14870]	ENSG00000221963	-2.1487	3.04655	2.79091e-12	6.54442e-11	yes
UGT8	UDP glycosyltransferase 8 [Source:HGNC Symbol;Acc:12555]	ENSG00000174607	-2.14626	2.12559	3.55336e-05	0.000266656	yes
ST6GAL1	ST6 beta-galactosamide alpha-2,6-sialyltranferase 1 [Source:HGNC Symbol;Acc:10860]	ENSG00000073849	-2.14151	2.82367	3.56514e-08	4.60083e-07	yes
TUBB	tubulin, beta class I [Source:HGNC Symbol;Acc:20778]	ENSG00000196230	-2.14019	7.06738	2.35623e-07	2.67095e-06	yes
KIF11	kinesin family member 11 [Source:HGNC Symbol;Acc:6388]	ENSG00000138160	-2.13397	3.95287	0.000153866	0.0010028	yes
FAM171B	family with sequence similarity 171, member B [Source:HGNC Symbol;Acc:29412]	ENSG00000144369	-2.13326	2.96821	3.82151e-09	5.77012e-08	yes
KIAA0930	KIAA0930 [Source:HGNC Symbol;Acc:1314]	ENSG00000100364	-2.13141	5.27209	8.55728e-14	2.49078e-12	yes
AS3MT	arsenic (+3 oxidation state) methyltransferase [Source:HGNC Symbol;Acc:17452]	ENSG00000214435	-2.1256	1.34961	3.13576e-06	2.88368e-05	yes
FUOM	fucose mutarotase [Source:HGNC Symbol;Acc:24733]	ENSG00000148803	-2.12462	0.0260079	9.20411e-05	0.000634167	yes
SMPDL3A	sphingomyelin phosphodiesterase, acid-like 3A [Source:HGNC Symbol;Acc:17389]	ENSG00000172594	-2.12315	3.53915	1.89715e-08	2.58118e-07	yes
NRCAM	neuronal cell adhesion molecule [Source:HGNC Symbol;Acc:7994]	ENSG00000091129	-2.1223	3.43528	2.04502e-05	0.000160235	yes
HHAT	hedgehog acyltransferase [Source:HGNC Symbol;Acc:18270]	ENSG00000054392	-2.12011	1.6679	2.20215e-07	2.51016e-06	yes
UBB	ubiquitin B [Source:HGNC Symbol;Acc:12463]	ENSG00000170315	-2.1195	6.20818	3.46576e-12	7.99392e-11	yes
FAM195B	family with sequence similarity 195, member B [Source:HGNC Symbol;Acc:28007]	ENSG00000225663	-2.11939	-1.30913	0.000102429	0.000697012	yes
MAGED1	melanoma antigen family D, 1 [Source:HGNC Symbol;Acc:6813]	ENSG00000179222	-2.119	3.88046	5.52138e-08	6.95428e-07	yes
DNM3	dynamin 3 [Source:HGNC Symbol;Acc:29125]	ENSG00000197959	-2.1139	1.88503	3.41003e-08	4.41328e-07	yes
PFKFB4	6-phosphofructo-2-kinase/fructose-2,6-biphosphatase 4 [Source:HGNC Symbol;Acc:8875]	ENSG00000114268	-2.11339	1.35256	3.7453e-09	5.66264e-08	yes
CCDC28B	coiled-coil domain containing 28B [Source:HGNC Symbol;Acc:28163]	ENSG00000160050	-2.11255	-0.0356102	0.000170447	0.00109887	yes
DOCK11	dedicator of cytokinesis 11 [Source:HGNC Symbol;Acc:23483]	ENSG00000147251	-2.10968	3.15232	6.74522e-08	8.40192e-07	yes
PNKD	paroxysmal nonkinesigenic dyskinesia [Source:HGNC Symbol;Acc:9153]	ENSG00000127838	-2.10909	1.73837	8.72388e-09	1.25266e-07	yes
GALT	galactose-1-phosphate uridylyltransferase [Source:HGNC Symbol;Acc:4135]	ENSG00000213930	-2.10759	1.04486	5.56277e-07	5.91631e-06	yes
MLF1IP	MLF1 interacting protein [Source:HGNC Symbol;Acc:21348]	ENSG00000151725	-2.10631	3.32944	9.32496e-05	0.000641318	yes
STAT1	signal transducer and activator of transcription 1, 91kDa [Source:HGNC Symbol;Acc:11362]	ENSG00000115415	-2.10606	6.99293	4.509e-11	8.96629e-10	yes
GSDMD	gasdermin D [Source:HGNC Symbol;Acc:25697]	ENSG00000104518	-2.10516	1.616	1.00301e-06	1.01189e-05	yes
EPSTI1	epithelial stromal interaction 1 (breast) [Source:HGNC Symbol;Acc:16465]	ENSG00000133106	-2.10088	1.68582	0.00179718	0.00894938	yes
HELZ2	helicase with zinc finger 2, transcriptional coactivator [Source:HGNC Symbol;Acc:30021]	ENSG00000130589	-2.10033	2.66578	0.000195552	0.00124577	yes
FNTB	farnesyltransferase, CAAX box, beta [Source:HGNC Symbol;Acc:3785]	ENSG00000257365	-2.097	-1.77409	0.00461838	0.0201239	yes
ABHD6	abhydrolase domain containing 6 [Source:HGNC Symbol;Acc:21398]	ENSG00000163686	-2.09519	3.00701	1.11005e-07	1.3221e-06	yes
TTLL7	tubulin tyrosine ligase-like family, member 7 [Source:HGNC Symbol;Acc:26242]	ENSG00000137941	-2.09492	2.8147	2.09832e-08	2.83888e-07	yes
SLFN12	schlafen family member 12 [Source:HGNC Symbol;Acc:25500]	ENSG00000172123	-2.09363	1.71696	1.06218e-08	1.50129e-07	yes
POLE2	polymerase (DNA directed), epsilon 2, accessory subunit [Source:HGNC Symbol;Acc:9178]	ENSG00000100479	-2.08844	1.40626	0.000286938	0.00175938	yes
DAPK1	death-associated protein kinase 1 [Source:HGNC Symbol;Acc:2674]	ENSG00000196730	-2.08258	3.19398	8.81307e-07	9.0202e-06	yes
FAM111A	family with sequence similarity 111, member A [Source:HGNC Symbol;Acc:24725]	ENSG00000166801	-2.08231	3.95356	8.92833e-08	1.08108e-06	yes
COMMD9	COMM domain containing 9 [Source:HGNC Symbol;Acc:25014]	ENSG00000110442	-2.07995	3.33227	2.27016e-10	4.09682e-09	yes
SCFD2	sec1 family domain containing 2 [Source:HGNC Symbol;Acc:30676]	ENSG00000184178	-2.07738	3.3861	2.05157e-09	3.21608e-08	yes
CPVL	carboxypeptidase, vitellogenic-like [Source:HGNC Symbol;Acc:14399]	ENSG00000106066	-2.07729	0.87034	0.00236219	0.0113231	yes
RP11-122A3.2	uncharacterized protein LOC100127983 [Source:RefSeq peptide;Acc:NP_001177901]	ENSG00000253250	-2.07712	0.526157	3.89577e-08	4.99606e-07	yes
DENND5B	DENN/MADD domain containing 5B [Source:HGNC Symbol;Acc:28338]	ENSG00000170456	-2.07361	3.49367	5.22002e-12	1.17871e-10	yes
C5ORF30	chromosome 5 open reading frame 30 [Source:HGNC Symbol;Acc:25052]	ENSG00000181751	-2.07065	2.35643	1.31739e-08	1.84011e-07	yes
TRAM1L1	translocation associated membrane protein 1-like 1 [Source:HGNC Symbol;Acc:28371]	ENSG00000174599	-2.07022	-0.0700512	8.37447e-05	0.000581444	yes
RBM43	RNA binding motif protein 43 [Source:HGNC Symbol;Acc:24790]	ENSG00000184898	-2.06985	2.25601	8.67832e-08	1.0542e-06	yes
PCNA	proliferating cell nuclear antigen [Source:HGNC Symbol;Acc:8729]	ENSG00000132646	-2.06958	4.89845	1.44357e-10	2.68017e-09	yes
CD47	CD47 molecule [Source:HGNC Symbol;Acc:1682]	ENSG00000196776	-2.06948	5.34668	1.00133e-12	2.50143e-11	yes
BIN1	bridging integrator 1 [Source:HGNC Symbol;Acc:1052]	ENSG00000136717	-2.06893	1.77354	1.27183e-06	1.25723e-05	yes
B3GALNT1	beta-1,3-N-acetylgalactosaminyltransferase 1 (globoside blood group) [Source:HGNC Symbol;Acc:918]	ENSG00000169255	-2.06857	2.78545	3.74687e-11	7.51975e-10	yes
DDX60	DEAD (Asp-Glu-Ala-Asp) box polypeptide 60 [Source:HGNC Symbol;Acc:25942]	ENSG00000137628	-2.06826	4.18675	1.37453e-08	1.91399e-07	yes
MCM10	minichromosome maintenance complex component 10 [Source:HGNC Symbol;Acc:18043]	ENSG00000065328	-2.06058	2.57017	0.00497251	0.0214433	yes
UBE2V1	ubiquitin-conjugating enzyme E2 variant 1 [Source:HGNC Symbol;Acc:12494]	ENSG00000244687	-2.05958	-2.38097	0.003855	0.0172929	yes
KDELC2	KDEL (Lys-Asp-Glu-Leu) containing 2 [Source:HGNC Symbol;Acc:28496]	ENSG00000178202	-2.05839	4.42633	1.10735e-07	1.31958e-06	yes
STX7	syntaxin 7 [Source:HGNC Symbol;Acc:11442]	ENSG00000079950	-2.05798	6.22049	2.01545e-14	6.41248e-13	yes
SLC6A6	solute carrier family 6 (neurotransmitter transporter, taurine), member 6 [Source:HGNC Symbol;Acc:11052]	ENSG00000131389	-2.05627	3.79664	6.80191e-11	1.32046e-09	yes
SETDB2	SET domain, bifurcated 2 [Source:HGNC Symbol;Acc:20263]	ENSG00000136169	-2.05388	4.12074	2.22515e-12	5.30042e-11	yes
MATN2	matrilin 2 [Source:HGNC Symbol;Acc:6908]	ENSG00000132561	-2.05244	2.91057	8.93064e-06	7.46138e-05	yes
SMPD1	sphingomyelin phosphodiesterase 1, acid lysosomal [Source:HGNC Symbol;Acc:11120]	ENSG00000166311	-2.05092	2.82652	6.98673e-08	8.66446e-07	yes
HDAC4	histone deacetylase 4 [Source:HGNC Symbol;Acc:14063]	ENSG00000068024	-2.05016	2.45708	4.40276e-08	5.63344e-07	yes
SRPX2	sushi-repeat containing protein, X-linked 2 [Source:HGNC Symbol;Acc:30668]	ENSG00000102359	-2.04759	2.01349	3.79268e-05	0.000283108	yes
MXD4	MAX dimerization protein 4 [Source:HGNC Symbol;Acc:13906]	ENSG00000123933	-2.04745	2.97146	1.00385e-06	1.01229e-05	yes
AGFG2	ArfGAP with FG repeats 2 [Source:HGNC Symbol;Acc:5177]	ENSG00000106351	-2.04531	1.28141	4.10161e-07	4.444e-06	yes
RAD51	RAD51 homolog (S. cerevisiae) [Source:HGNC Symbol;Acc:9817]	ENSG00000051180	-2.04452	1.69101	0.000687951	0.00382708	yes
UCK1	uridine-cytidine kinase 1 [Source:HGNC Symbol;Acc:14859]	ENSG00000130717	-2.04449	2.55785	1.22154e-09	1.99533e-08	yes
MCOLN1	mucolipin 1 [Source:HGNC Symbol;Acc:13356]	ENSG00000090674	-2.04438	2.15975	4.92606e-06	4.35944e-05	yes
WDR91	WD repeat domain 91 [Source:HGNC Symbol;Acc:24997]	ENSG00000105875	-2.04377	2.80218	7.0918e-10	1.20646e-08	yes
UBL3	ubiquitin-like 3 [Source:HGNC Symbol;Acc:12504]	ENSG00000122042	-2.04289	5.84436	8.52994e-08	1.0373e-06	yes
GRIK2	glutamate receptor, ionotropic, kainate 2 [Source:HGNC Symbol;Acc:4580]	ENSG00000164418	-2.04147	1.7773	4.98511e-06	4.40824e-05	yes
HPS4	Hermansky-Pudlak syndrome 4 [Source:HGNC Symbol;Acc:15844]	ENSG00000100099	-2.03881	4.6318	1.51041e-09	2.41474e-08	yes
THRA	thyroid hormone receptor, alpha [Source:HGNC Symbol;Acc:11796]	ENSG00000126351	-2.0367	1.84858	2.67707e-09	4.11653e-08	yes
FERMT2	fermitin family member 2 [Source:HGNC Symbol;Acc:15767]	ENSG00000073712	-2.03571	5.51795	5.01741e-12	1.13523e-10	yes
SESN3	sestrin 3 [Source:HGNC Symbol;Acc:23060]	ENSG00000149212	-2.03449	5.22938	4.25377e-11	8.49173e-10	yes
MEIS3	Meis homeobox 3 [Source:HGNC Symbol;Acc:29537]	ENSG00000105419	-2.03334	0.160102	8.25849e-07	8.51051e-06	yes
CHKA	choline kinase alpha [Source:HGNC Symbol;Acc:1937]	ENSG00000110721	-2.03063	2.20075	2.25269e-10	4.0718e-09	yes
BIN3	bridging integrator 3 [Source:HGNC Symbol;Acc:1054]	ENSG00000147439	-2.02929	2.42209	1.22547e-10	2.29986e-09	yes
SPRED1	sprouty-related, EVH1 domain containing 1 [Source:HGNC Symbol;Acc:20249]	ENSG00000166068	-2.02818	5.05892	8.75316e-10	1.47464e-08	yes
NAPEPLD	N-acyl phosphatidylethanolamine phospholipase D [Source:HGNC Symbol;Acc:21683]	ENSG00000161048	-2.02757	3.00544	2.35146e-10	4.22663e-09	yes
TCF19	transcription factor 19 [Source:HGNC Symbol;Acc:11629]	ENSG00000137310	-2.02612	2.50815	0.000252517	0.00156707	yes
TYMS	thymidylate synthetase [Source:HGNC Symbol;Acc:12441]	ENSG00000176890	-2.02454	3.15194	2.91831e-05	0.000222704	yes
FANCB	Fanconi anemia, complementation group B [Source:HGNC Symbol;Acc:3583]	ENSG00000181544	-2.02429	1.39972	9.07202e-06	7.57109e-05	yes
TESK2	testis-specific kinase 2 [Source:HGNC Symbol;Acc:11732]	ENSG00000070759	-2.02415	1.46453	2.38168e-07	2.69709e-06	yes
LRP8	low density lipoprotein receptor-related protein 8, apolipoprotein e receptor [Source:HGNC Symbol;Acc:6700]	ENSG00000157193	-2.02152	3.42286	5.31089e-06	4.66704e-05	yes
HPCAL1	hippocalcin-like 1 [Source:HGNC Symbol;Acc:5145]	ENSG00000115756	-2.02134	1.47682	9.69517e-07	9.81208e-06	yes
KIAA1467	KIAA1467 [Source:HGNC Symbol;Acc:29288]	ENSG00000084444	-2.02101	2.12054	2.23349e-09	3.47709e-08	yes
INPP5F	inositol polyphosphate-5-phosphatase F [Source:HGNC Symbol;Acc:17054]	ENSG00000198825	-2.02007	4.17712	5.30364e-13	1.38152e-11	yes
S100A4	S100 calcium binding protein A4 [Source:HGNC Symbol;Acc:10494]	ENSG00000196154	-2.0154	4.37187	9.25402e-06	7.70024e-05	yes
ATM	ataxia telangiectasia mutated [Source:HGNC Symbol;Acc:795]	ENSG00000149311	-2.01423	6.30582	1.0611e-11	2.28618e-10	yes
41891	septin 9 [Source:HGNC Symbol;Acc:7323]	ENSG00000184640	-2.01288	5.50506	2.209e-12	5.2675e-11	yes
SPTSSA	serine palmitoyltransferase, small subunit A [Source:HGNC Symbol;Acc:20361]	ENSG00000165389	-2.01271	4.98117	1.2474e-10	2.33905e-09	yes
HIST1H1B	histone cluster 1, H1b [Source:HGNC Symbol;Acc:4719]	ENSG00000184357	-2.01224	4.79194	0.00666466	0.0276261	yes
NTHL1	nth endonuclease III-like 1 (E. coli) [Source:HGNC Symbol;Acc:8028]	ENSG00000065057	-2.01218	-0.173076	3.04029e-05	0.000231152	yes
DNAJC18	DnaJ (Hsp40) homolog, subfamily C, member 18 [Source:HGNC Symbol;Acc:28429]	ENSG00000170464	-2.01029	2.17122	4.65618e-07	5.00117e-06	yes
NRM	nurim (nuclear envelope membrane protein) [Source:HGNC Symbol;Acc:8003]	ENSG00000137404	-2.01025	0.0318435	0.00052691	0.0030229	yes
MOK	MOK protein kinase [Source:HGNC Symbol;Acc:9833]	ENSG00000080823	-2.01013	2.69885	1.83389e-05	0.000145358	yes
AMACR	alpha-methylacyl-CoA racemase [Source:HGNC Symbol;Acc:451]	ENSG00000242110	-2.00765	2.58404	1.93854e-09	3.05588e-08	yes
QDPR	quinoid dihydropteridine reductase [Source:HGNC Symbol;Acc:9752]	ENSG00000151552	-2.00601	3.46956	4.12281e-10	7.20948e-09	yes
CADPS2	Ca++-dependent secretion activator 2 [Source:HGNC Symbol;Acc:16018]	ENSG00000081803	-2.00468	1.84905	9.89628e-06	8.16833e-05	yes
WDFY1	WD repeat and FYVE domain containing 1 [Source:HGNC Symbol;Acc:20451]	ENSG00000085449	-2.00395	5.88912	1.88599e-12	4.55018e-11	yes
LYST	lysosomal trafficking regulator [Source:HGNC Symbol;Acc:1968]	ENSG00000143669	-2.00386	6.65599	1.54072e-10	2.84648e-09	yes
ATP8B2	ATPase, aminophospholipid transporter, class I, type 8B, member 2 [Source:HGNC Symbol;Acc:13534]	ENSG00000143515	-2.00385	4.14163	5.34334e-09	7.87811e-08	yes
B3GALTL	beta 1,3-galactosyltransferase-like [Source:HGNC Symbol;Acc:20207]	ENSG00000187676	-2.00332	2.85363	1.08101e-08	1.526e-07	yes
HERC6	HECT and RLD domain containing E3 ubiquitin protein ligase family member 6 [Source:HGNC Symbol;Acc:26072]	ENSG00000138642	-2.00296	3.25356	2.94876e-07	3.28809e-06	yes
ELOVL6	ELOVL fatty acid elongase 6 [Source:HGNC Symbol;Acc:15829]	ENSG00000170522	-2.00266	5.72851	5.09138e-11	1.00395e-09	yes
FAXDC2	fatty acid hydroxylase domain containing 2 [Source:HGNC Symbol;Acc:1334]	ENSG00000170271	-2.00231	1.2972	2.87332e-05	0.000219493	yes
SAP30	Sin3A-associated protein, 30kDa [Source:HGNC Symbol;Acc:10532]	ENSG00000164105	-2.00212	1.67883	7.3153e-06	6.22712e-05	yes
SSBP4	single stranded DNA binding protein 4 [Source:HGNC Symbol;Acc:15676]	ENSG00000130511	-2.00198	0.404246	2.92943e-07	3.26815e-06	yes
MXI1	MAX interactor 1, dimerization protein [Source:HGNC Symbol;Acc:7534]	ENSG00000119950	-2.00112	4.31269	5.47169e-11	1.07424e-09	yes
MVP	major vault protein [Source:HGNC Symbol;Acc:7531]	ENSG00000013364	-2.00021	4.17624	5.23574e-12	1.18108e-10	yes
MSI2	musashi RNA-binding protein 2 [Source:HGNC Symbol;Acc:18585]	ENSG00000153944	-1.99985	4.0824	2.9358e-11	5.98786e-10	yes
UAP1L1	UDP-N-acteylglucosamine pyrophosphorylase 1-like 1 [Source:HGNC Symbol;Acc:28082]	ENSG00000197355	-1.99839	1.33411	1.08253e-05	8.8734e-05	yes
FKBP1B	FK506 binding protein 1B, 12.6 kDa [Source:HGNC Symbol;Acc:3712]	ENSG00000119782	-1.99831	0.43407	7.68198e-07	7.98204e-06	yes
PLA2G15	phospholipase A2, group XV [Source:HGNC Symbol;Acc:17163]	ENSG00000103066	-1.99717	2.01211	2.47901e-07	2.80168e-06	yes
RP11-571M6.6	HCG2014417, isoform CRA_a; Uncharacterized protein; cDNA FLJ59598 [Source:UniProtKB/TrEMBL;Acc:B7Z718]	ENSG00000255737	-1.99612	-1.11733	0.00127968	0.00661479	yes
OBSL1	obscurin-like 1 [Source:HGNC Symbol;Acc:29092]	ENSG00000124006	-1.99478	2.13023	5.53959e-09	8.16212e-08	yes
CERS4	ceramide synthase 4 [Source:HGNC Symbol;Acc:23747]	ENSG00000090661	-1.99148	2.04669	5.619e-07	5.96767e-06	yes
PKD2	polycystic kidney disease 2 (autosomal dominant) [Source:HGNC Symbol;Acc:9009]	ENSG00000118762	-1.98963	4.72351	2.98117e-11	6.07491e-10	yes
PTPN18	protein tyrosine phosphatase, non-receptor type 18 (brain-derived) [Source:HGNC Symbol;Acc:9649]	ENSG00000072135	-1.98927	2.19326	2.24346e-09	3.4902e-08	yes
PSAP	prosaposin [Source:HGNC Symbol;Acc:9498]	ENSG00000197746	-1.98611	8.47226	2.32097e-11	4.79017e-10	yes
KLHL42	kelch-like family member 42 [Source:HGNC Symbol;Acc:29252]	ENSG00000087448	-1.98592	5.29873	1.44266e-11	3.0586e-10	yes
GSG2	germ cell associated 2 (haspin) [Source:HGNC Symbol;Acc:19682]	ENSG00000177602	-1.98587	0.7988	0.00158532	0.00799143	yes
LMF2	lipase maturation factor 2 [Source:HGNC Symbol;Acc:25096]	ENSG00000100258	-1.98423	2.09859	6.20199e-07	6.5437e-06	yes
NME4	NME/NM23 nucleoside diphosphate kinase 4 [Source:HGNC Symbol;Acc:7852]	ENSG00000103202	-1.98325	3.05695	7.14451e-08	8.84069e-07	yes
C20ORF96	chromosome 20 open reading frame 96 [Source:HGNC Symbol;Acc:16227]	ENSG00000196476	-1.98309	0.226221	9.51627e-07	9.66074e-06	yes
AP3M2	adaptor-related protein complex 3, mu 2 subunit [Source:HGNC Symbol;Acc:570]	ENSG00000070718	-1.98166	3.3858	1.05602e-09	1.74517e-08	yes
EEF2K	eukaryotic elongation factor-2 kinase [Source:HGNC Symbol;Acc:24615]	ENSG00000103319	-1.98104	3.17389	1.75153e-06	1.6849e-05	yes
DPY19L1	dpy-19-like 1 (C. elegans) [Source:HGNC Symbol;Acc:22205]	ENSG00000173852	-1.98101	4.19358	2.32947e-12	5.53139e-11	yes
CLCN7	chloride channel, voltage-sensitive 7 [Source:HGNC Symbol;Acc:2025]	ENSG00000103249	-1.98093	3.4599	3.53865e-09	5.35737e-08	yes
CPS1	carbamoyl-phosphate synthase 1, mitochondrial [Source:HGNC Symbol;Acc:2323]	ENSG00000021826	-1.97843	2.74292	7.27419e-07	7.58388e-06	yes
LPCAT2	lysophosphatidylcholine acyltransferase 2 [Source:HGNC Symbol;Acc:26032]	ENSG00000087253	-1.9737	3.96956	2.93115e-13	7.89001e-12	yes
TMOD2	tropomodulin 2 (neuronal) [Source:HGNC Symbol;Acc:11872]	ENSG00000128872	-1.97339	3.21415	4.17012e-07	4.50554e-06	yes
NEK6	NIMA-related kinase 6 [Source:HGNC Symbol;Acc:7749]	ENSG00000119408	-1.97283	3.46195	2.83178e-08	3.74219e-07	yes
CHRNA5	cholinergic receptor, nicotinic, alpha 5 (neuronal) [Source:HGNC Symbol;Acc:1959]	ENSG00000169684	-1.96906	0.702133	0.000405601	0.00240208	yes
GDF15	growth differentiation factor 15 [Source:HGNC Symbol;Acc:30142]	ENSG00000130513	-1.96882	1.72252	0.000201982	0.00128166	yes
ZNF589	zinc finger protein 589 [Source:HGNC Symbol;Acc:16747]	ENSG00000164048	-1.96871	1.9761	1.05397e-07	1.26063e-06	yes
MAF	v-maf musculoaponeurotic fibrosarcoma oncogene homolog (avian) [Source:HGNC Symbol;Acc:6776]	ENSG00000178573	-1.96501	3.67067	1.47448e-05	0.000118663	yes
CRIP2	cysteine-rich protein 2 [Source:HGNC Symbol;Acc:2361]	ENSG00000182809	-1.96295	-0.210288	0.000407638	0.00241162	yes
RAD51AP1	RAD51 associated protein 1 [Source:HGNC Symbol;Acc:16956]	ENSG00000111247	-1.95917	2.43806	0.00199075	0.00977522	yes
NPM2	nucleophosmin/nucleoplasmin 2 [Source:HGNC Symbol;Acc:7930]	ENSG00000158806	-1.95847	-0.823107	0.000255903	0.00158546	yes
APOO	apolipoprotein O [Source:HGNC Symbol;Acc:28727]	ENSG00000184831	-1.95793	1.66728	3.40192e-05	0.000255973	yes
ICK	intestinal cell (MAK-like) kinase [Source:HGNC Symbol;Acc:21219]	ENSG00000112144	-1.95689	3.26285	9.99756e-12	2.16643e-10	yes
COMMD4	COMM domain containing 4 [Source:HGNC Symbol;Acc:26027]	ENSG00000140365	-1.95398	2.56951	2.18526e-09	3.40436e-08	yes
IFIT5	interferon-induced protein with tetratricopeptide repeats 5 [Source:HGNC Symbol;Acc:13328]	ENSG00000152778	-1.95318	4.36336	1.21468e-09	1.98556e-08	yes
CD109	CD109 molecule [Source:HGNC Symbol;Acc:21685]	ENSG00000156535	-1.9531	6.78127	4.04297e-09	6.09227e-08	yes
LIX1L	Lix1 homolog (mouse)-like [Source:HGNC Symbol;Acc:28715]	ENSG00000152022	-1.9517	3.25989	1.10695e-09	1.82002e-08	yes
RAC3	ras-related C3 botulinum toxin substrate 3 (rho family, small GTP binding protein Rac3) [Source:HGNC Symbol;Acc:9803]	ENSG00000169750	-1.95024	0.317652	0.000119063	0.000800541	yes
ST6GALNAC2	ST6 (alpha-N-acetyl-neuraminyl-2,3-beta-galactosyl-1,3)-N-acetylgalactosaminide alpha-2,6-sialyltransferase 2 [Source:HGNC Symbol;Acc:10867]	ENSG00000070731	-1.94935	3.38608	6.91016e-06	5.91348e-05	yes
CD83	CD83 molecule [Source:HGNC Symbol;Acc:1703]	ENSG00000112149	-1.94876	0.780325	0.000101738	0.000692827	yes
NDUFB1	NADH dehydrogenase (ubiquinone) 1 beta subcomplex, 1, 7kDa [Source:HGNC Symbol;Acc:7695]	ENSG00000183648	-1.94783	3.27592	1.32903e-10	2.47976e-09	yes
TRIM21	tripartite motif containing 21 [Source:HGNC Symbol;Acc:11312]	ENSG00000132109	-1.94662	2.69299	3.25443e-06	2.97944e-05	yes
BEST1	bestrophin 1 [Source:HGNC Symbol;Acc:12703]	ENSG00000167995	-1.94601	2.58368	1.95528e-06	1.86816e-05	yes
HEXA	hexosaminidase A (alpha polypeptide) [Source:HGNC Symbol;Acc:4878]	ENSG00000213614	-1.94304	5.18867	2.41479e-10	4.33011e-09	yes
ATL1	atlastin GTPase 1 [Source:HGNC Symbol;Acc:11231]	ENSG00000198513	-1.94148	1.16846	2.17886e-06	2.06169e-05	yes
CKLF	chemokine-like factor [Source:HGNC Symbol;Acc:13253]	ENSG00000217555	-1.94078	0.0533764	5.11291e-07	5.46621e-06	yes
ORAI3	ORAI calcium release-activated calcium modulator 3 [Source:HGNC Symbol;Acc:28185]	ENSG00000175938	-1.9391	1.99821	1.15522e-06	1.14951e-05	yes
SUOX	sulfite oxidase [Source:HGNC Symbol;Acc:11460]	ENSG00000139531	-1.93849	1.47274	3.43726e-07	3.77313e-06	yes
TIMP1	TIMP metallopeptidase inhibitor 1 [Source:HGNC Symbol;Acc:11820]	ENSG00000102265	-1.93689	6.04285	1.95516e-06	1.86816e-05	yes
GEM	GTP binding protein overexpressed in skeletal muscle [Source:HGNC Symbol;Acc:4234]	ENSG00000164949	-1.93683	2.69843	1.52821e-05	0.00012255	yes
LIPA	lipase A, lysosomal acid, cholesterol esterase [Source:HGNC Symbol;Acc:6617]	ENSG00000107798	-1.93682	5.22592	5.20752e-09	7.69799e-08	yes
NUSAP1	nucleolar and spindle associated protein 1 [Source:HGNC Symbol;Acc:18538]	ENSG00000137804	-1.93529	3.96323	0.000145857	0.000956466	yes
FLOT1	flotillin 1 [Source:HGNC Symbol;Acc:3757]	ENSG00000137312	-1.93507	4.23211	1.19244e-10	2.2416e-09	yes
ANKRD28	ankyrin repeat domain 28 [Source:HGNC Symbol;Acc:29024]	ENSG00000206560	-1.93307	5.72915	7.43771e-11	1.43647e-09	yes
NR4A1	nuclear receptor subfamily 4, group A, member 1 [Source:HGNC Symbol;Acc:7980]	ENSG00000123358	-1.93243	1.47333	4.75503e-05	0.000348033	yes
ARPC1B	actin related protein 2/3 complex, subunit 1B, 41kDa [Source:HGNC Symbol;Acc:704]	ENSG00000130429	-1.9293	4.23016	4.17039e-07	4.50554e-06	yes
KAT2B	K(lysine) acetyltransferase 2B [Source:HGNC Symbol;Acc:8638]	ENSG00000114166	-1.92911	4.36712	6.21115e-07	6.54725e-06	yes
H2AFJ	H2A histone family, member J [Source:HGNC Symbol;Acc:14456]	ENSG00000246705	-1.92904	3.01192	6.52112e-07	6.85159e-06	yes
C11ORF24	chromosome 11 open reading frame 24 [Source:HGNC Symbol;Acc:1174]	ENSG00000171067	-1.929	3.28589	6.09459e-07	6.43942e-06	yes
ORC1	origin recognition complex, subunit 1 [Source:HGNC Symbol;Acc:8487]	ENSG00000085840	-1.92791	2.06036	0.00160309	0.00807377	yes
NCAPH	non-SMC condensin I complex, subunit H [Source:HGNC Symbol;Acc:1112]	ENSG00000121152	-1.92643	2.7931	0.0037348	0.016835	yes
RAB6B	RAB6B, member RAS oncogene family [Source:HGNC Symbol;Acc:14902]	ENSG00000154917	-1.92541	1.12824	2.57991e-06	2.40486e-05	yes
TMEM171	transmembrane protein 171 [Source:HGNC Symbol;Acc:27031]	ENSG00000157111	-1.92265	0.112477	0.000799082	0.00436669	yes
NCAPG	non-SMC condensin I complex, subunit G [Source:HGNC Symbol;Acc:24304]	ENSG00000109805	-1.91934	3.74311	0.00366052	0.0165313	yes
LGI3	leucine-rich repeat LGI family, member 3 [Source:HGNC Symbol;Acc:18711]	ENSG00000168481	-1.91873	1.57529	0.00386791	0.0173429	yes
TPK1	thiamin pyrophosphokinase 1 [Source:HGNC Symbol;Acc:17358]	ENSG00000196511	-1.91833	0.305764	0.000511208	0.00294781	yes
CXORF57	chromosome X open reading frame 57 [Source:HGNC Symbol;Acc:25486]	ENSG00000147231	-1.91702	1.45747	9.85785e-10	1.6351e-08	yes
VEGFB	vascular endothelial growth factor B [Source:HGNC Symbol;Acc:12681]	ENSG00000173511	-1.91631	1.62015	3.99389e-05	0.000296362	yes
C6ORF1	chromosome 6 open reading frame 1 [Source:HGNC Symbol;Acc:1340]	ENSG00000186577	-1.91612	1.58924	1.10965e-08	1.56446e-07	yes
ZNF684	zinc finger protein 684 [Source:HGNC Symbol;Acc:28418]	ENSG00000117010	-1.91538	0.0379018	4.88263e-06	4.3244e-05	yes
UBTD1	ubiquitin domain containing 1 [Source:HGNC Symbol;Acc:25683]	ENSG00000165886	-1.91413	1.00416	9.93972e-07	1.00367e-05	yes
APCDD1	adenomatosis polyposis coli down-regulated 1 [Source:HGNC Symbol;Acc:15718]	ENSG00000154856	-1.91318	3.97908	0.000109829	0.000743332	yes
M6PR	mannose-6-phosphate receptor (cation dependent) [Source:HGNC Symbol;Acc:6752]	ENSG00000003056	-1.9129	4.7721	9.89304e-13	2.47414e-11	yes
KCNS3	potassium voltage-gated channel, delayed-rectifier, subfamily S, member 3 [Source:HGNC Symbol;Acc:6302]	ENSG00000170745	-1.90884	1.78706	0.000171767	0.00110643	yes
HABP4	hyaluronan binding protein 4 [Source:HGNC Symbol;Acc:17062]	ENSG00000130956	-1.9068	2.55682	4.59913e-09	6.85252e-08	yes
GINS1	GINS complex subunit 1 (Psf1 homolog) [Source:HGNC Symbol;Acc:28980]	ENSG00000101003	-1.90314	2.85757	2.49524e-05	0.000192634	yes
C14ORF1	chromosome 14 open reading frame 1 [Source:HGNC Symbol;Acc:1187]	ENSG00000133935	-1.903	3.97641	9.37156e-10	1.56364e-08	yes
KIFC1	kinesin family member C1 [Source:HGNC Symbol;Acc:6389]	ENSG00000237649	-1.90108	2.73226	0.000239745	0.00149521	yes
FAM114A1	family with sequence similarity 114, member A1 [Source:HGNC Symbol;Acc:25087]	ENSG00000197712	-1.90049	4.94469	1.91166e-11	3.98551e-10	yes
CENPM	centromere protein M [Source:HGNC Symbol;Acc:18352]	ENSG00000100162	-1.89967	0.693802	0.00109113	0.00573744	yes
TMEM8A	transmembrane protein 8A [Source:HGNC Symbol;Acc:17205]	ENSG00000129925	-1.89957	2.58565	6.1567e-09	9.04185e-08	yes
PIP4K2B	phosphatidylinositol-5-phosphate 4-kinase, type II, beta [Source:HGNC Symbol;Acc:8998]	ENSG00000141720	-1.89912	4.3975	6.25704e-12	1.39887e-10	yes
CDC25C	cell division cycle 25C [Source:HGNC Symbol;Acc:1727]	ENSG00000158402	-1.8954	1.02924	0.00198778	0.00976276	yes
TMEM140	transmembrane protein 140 [Source:HGNC Symbol;Acc:21870]	ENSG00000146859	-1.89509	2.20779	3.19138e-08	4.19041e-07	yes
TGFB1I1	transforming growth factor beta 1 induced transcript 1 [Source:HGNC Symbol;Acc:11767]	ENSG00000140682	-1.89375	0.938057	5.18531e-05	0.000375506	yes
WDR76	WD repeat domain 76 [Source:HGNC Symbol;Acc:25773]	ENSG00000092470	-1.89288	2.68374	0.00293531	0.013661	yes
MAP3K3	mitogen-activated protein kinase kinase kinase 3 [Source:HGNC Symbol;Acc:6855]	ENSG00000198909	-1.88881	3.30908	4.46647e-09	6.67691e-08	yes
FOXRED2	FAD-dependent oxidoreductase domain containing 2 [Source:HGNC Symbol;Acc:26264]	ENSG00000100350	-1.88647	1.34736	0.00018346	0.00117437	yes
RAB3IL1	RAB3A interacting protein (rabin3)-like 1 [Source:HGNC Symbol;Acc:9780]	ENSG00000167994	-1.88567	1.21198	7.18349e-06	6.12647e-05	yes
ECI2	enoyl-CoA delta isomerase 2 [Source:HGNC Symbol;Acc:14601]	ENSG00000198721	-1.88382	2.42993	8.10249e-08	9.91193e-07	yes
PBXIP1	pre-B-cell leukemia homeobox interacting protein 1 [Source:HGNC Symbol;Acc:21199]	ENSG00000163346	-1.88369	3.18788	4.50624e-08	5.75279e-07	yes
SLC25A40	solute carrier family 25, member 40 [Source:HGNC Symbol;Acc:29680]	ENSG00000075303	-1.88298	3.1802	1.04825e-09	1.73362e-08	yes
PGP	phosphoglycolate phosphatase [Source:HGNC Symbol;Acc:8909]	ENSG00000184207	-1.88196	1.88397	6.16725e-06	5.32418e-05	yes
MBP	myelin basic protein [Source:HGNC Symbol;Acc:6925]	ENSG00000197971	-1.8818	5.39039	1.4652e-08	2.03147e-07	yes
SMARCD3	SWI/SNF related, matrix associated, actin dependent regulator of chromatin, subfamily d, member 3 [Source:HGNC Symbol;Acc:11108]	ENSG00000082014	-1.88158	0.943998	1.60559e-05	0.0001283	yes
ATP6V1A	ATPase, H+ transporting, lysosomal 70kDa, V1 subunit A [Source:HGNC Symbol;Acc:851]	ENSG00000114573	-1.87573	6.04554	5.8259e-08	7.32149e-07	yes
ACAT2	acetyl-CoA acetyltransferase 2 [Source:HGNC Symbol;Acc:94]	ENSG00000120437	-1.8749	5.00301	0.000591453	0.00335226	yes
ABHD15	abhydrolase domain containing 15 [Source:HGNC Symbol;Acc:26971]	ENSG00000168792	-1.87203	1.49199	9.47584e-06	7.86446e-05	yes
KATNAL1	katanin p60 subunit A-like 1 [Source:HGNC Symbol;Acc:28361]	ENSG00000102781	-1.87189	3.29401	9.93979e-09	1.41444e-07	yes
CHST14	carbohydrate (N-acetylgalactosamine 4-0) sulfotransferase 14 [Source:HGNC Symbol;Acc:24464]	ENSG00000169105	-1.87181	0.6211	9.46669e-05	0.000649285	yes
TFPT	TCF3 (E2A) fusion partner (in childhood Leukemia) [Source:HGNC Symbol;Acc:13630]	ENSG00000105619	-1.86936	0.232624	3.79546e-05	0.000283222	yes
DDX58	DEAD (Asp-Glu-Ala-Asp) box polypeptide 58 [Source:HGNC Symbol;Acc:19102]	ENSG00000107201	-1.86711	3.7646	1.9233e-05	0.000151275	yes
MYLIP	myosin regulatory light chain interacting protein [Source:HGNC Symbol;Acc:21155]	ENSG00000007944	-1.86685	2.95345	1.30592e-07	1.53592e-06	yes
SLC35B2	solute carrier family 35, member B2 [Source:HGNC Symbol;Acc:16872]	ENSG00000157593	-1.86629	4.11521	5.92071e-11	1.16038e-09	yes
RNASEH2C	ribonuclease H2, subunit C [Source:HGNC Symbol;Acc:24116]	ENSG00000172922	-1.86355	1.29836	8.35917e-06	7.02537e-05	yes
SLFN11	schlafen family member 11 [Source:HGNC Symbol;Acc:26633]	ENSG00000172716	-1.86178	2.54234	0.00163522	0.00821757	yes
PQLC3	PQ loop repeat containing 3 [Source:HGNC Symbol;Acc:28503]	ENSG00000162976	-1.86118	2.80714	4.28188e-09	6.42652e-08	yes
DHRS13	dehydrogenase/reductase (SDR family) member 13 [Source:HGNC Symbol;Acc:28326]	ENSG00000167536	-1.86117	0.334026	0.000435556	0.00256009	yes
SPATA13	spermatogenesis associated 13 [Source:HGNC Symbol;Acc:23222]	ENSG00000182957	-1.86109	3.15261	2.18475e-08	2.94759e-07	yes
DZIP3	DAZ interacting protein 3, zinc finger [Source:HGNC Symbol;Acc:30938]	ENSG00000198919	-1.86041	3.10489	1.95987e-08	2.6617e-07	yes
CBX6	chromobox homolog 6 [Source:HGNC Symbol;Acc:1556]	ENSG00000183741	-1.85661	3.66763	4.80656e-06	4.2654e-05	yes
NTM	neurotrimin [Source:HGNC Symbol;Acc:17941]	ENSG00000182667	-1.85661	1.63869	0.00496738	0.0214293	yes
H2AFZ	H2A histone family, member Z [Source:HGNC Symbol;Acc:4741]	ENSG00000164032	-1.85651	5.83518	1.84671e-06	1.77193e-05	yes
TXNDC16	thioredoxin domain containing 16 [Source:HGNC Symbol;Acc:19965]	ENSG00000087301	-1.85629	2.49747	1.51883e-09	2.42647e-08	yes
FHOD1	formin homology 2 domain containing 1 [Source:HGNC Symbol;Acc:17905]	ENSG00000135723	-1.85587	1.61298	0.000775613	0.00425183	yes
GHDC	GH3 domain containing [Source:HGNC Symbol;Acc:24438]	ENSG00000167925	-1.85485	1.22695	1.03831e-07	1.24322e-06	yes
SLAMF9	SLAM family member 9 [Source:HGNC Symbol;Acc:18430]	ENSG00000162723	-1.85311	-0.931786	0.000246902	0.0015356	yes
FOXM1	forkhead box M1 [Source:HGNC Symbol;Acc:3818]	ENSG00000111206	-1.85264	2.67076	0.0040218	0.0179013	yes
MESDC1	mesoderm development candidate 1 [Source:HGNC Symbol;Acc:13519]	ENSG00000140406	-1.85192	2.41698	5.94159e-10	1.02235e-08	yes
CCNF	cyclin F [Source:HGNC Symbol;Acc:1591]	ENSG00000162063	-1.85063	2.04307	0.000369018	0.00220862	yes
POLA2	polymerase (DNA directed), alpha 2, accessory subunit [Source:HGNC Symbol;Acc:30073]	ENSG00000014138	-1.85018	3.03025	0.00214215	0.010417	yes
FOXN3	forkhead box N3 [Source:HGNC Symbol;Acc:1928]	ENSG00000053254	-1.84686	4.67439	2.37541e-10	4.26629e-09	yes
P4HA1	prolyl 4-hydroxylase, alpha polypeptide I [Source:HGNC Symbol;Acc:8546]	ENSG00000122884	-1.84564	4.76074	9.70596e-07	9.81825e-06	yes
HSPA1A	heat shock 70kDa protein 1A [Source:HGNC Symbol;Acc:5232]	ENSG00000204389	-1.84432	1.18127	0.000737505	0.00406267	yes
SCUBE2	signal peptide, CUB domain, EGF-like 2 [Source:HGNC Symbol;Acc:30425]	ENSG00000175356	-1.84413	1.18174	0.000515594	0.00296779	yes
CENPF	centromere protein F, 350/400kDa [Source:HGNC Symbol;Acc:1857]	ENSG00000117724	-1.84398	5.07755	0.00416383	0.0184385	yes
PSRC1	proline/serine-rich coiled-coil 1 [Source:HGNC Symbol;Acc:24472]	ENSG00000134222	-1.84314	1.65078	9.77034e-05	0.000667877	yes
MICB	MHC class I polypeptide-related sequence B [Source:HGNC Symbol;Acc:7091]	ENSG00000204516	-1.84266	1.51968	1.61367e-06	1.56295e-05	yes
FAM127A	family with sequence similarity 127, member A [Source:HGNC Symbol;Acc:2569]	ENSG00000134590	-1.83998	2.68735	8.37323e-09	1.20615e-07	yes
KDELC1	KDEL (Lys-Asp-Glu-Leu) containing 1 [Source:HGNC Symbol;Acc:19350]	ENSG00000134901	-1.83825	1.9464	2.59631e-08	3.45124e-07	yes
ACADS	acyl-CoA dehydrogenase, C-2 to C-3 short chain [Source:HGNC Symbol;Acc:90]	ENSG00000122971	-1.83782	0.96796	4.11862e-07	4.45814e-06	yes
LEPREL2	leprecan-like 2 [Source:HGNC Symbol;Acc:19318]	ENSG00000110811	-1.8357	1.30565	0.000178929	0.00114765	yes
MAGED2	melanoma antigen family D, 2 [Source:HGNC Symbol;Acc:16353]	ENSG00000102316	-1.83535	4.72946	2.0982e-09	3.28233e-08	yes
SPC24	SPC24, NDC80 kinetochore complex component, homolog (S. cerevisiae) [Source:HGNC Symbol;Acc:26913]	ENSG00000161888	-1.83527	1.85069	0.00188302	0.0093254	yes
MASTL	microtubule associated serine/threonine kinase-like [Source:HGNC Symbol;Acc:19042]	ENSG00000120539	-1.83307	3.19365	9.83147e-09	1.401e-07	yes
CCNJL	cyclin J-like [Source:HGNC Symbol;Acc:25876]	ENSG00000135083	-1.83261	0.249408	0.00172399	0.0086211	yes
ACSL3	acyl-CoA synthetase long-chain family member 3 [Source:HGNC Symbol;Acc:3570]	ENSG00000123983	-1.83055	7.57475	1.59136e-09	2.54054e-08	yes
SOX13	SRY (sex determining region Y)-box 13 [Source:HGNC Symbol;Acc:11192]	ENSG00000143842	-1.82906	1.44527	3.21792e-06	2.95321e-05	yes
ZNF704	zinc finger protein 704 [Source:HGNC Symbol;Acc:32291]	ENSG00000164684	-1.82862	3.58009	5.38595e-10	9.32435e-09	yes
RECK	reversion-inducing-cysteine-rich protein with kazal motifs [Source:HGNC Symbol;Acc:11345]	ENSG00000122707	-1.82683	4.55548	3.12317e-09	4.75388e-08	yes
FUZ	fuzzy planar cell polarity protein [Source:HGNC Symbol;Acc:26219]	ENSG00000010361	-1.82648	-0.447005	4.64937e-05	0.000341186	yes
NRIP3	nuclear receptor interacting protein 3 [Source:HGNC Symbol;Acc:1167]	ENSG00000175352	-1.82387	1.88266	1.63636e-06	1.58357e-05	yes
STXBP1	syntaxin binding protein 1 [Source:HGNC Symbol;Acc:11444]	ENSG00000136854	-1.82206	2.62536	0.000141969	0.000935591	yes
ERCC6L	excision repair cross-complementing rodent repair deficiency, complementation group 6-like [Source:HGNC Symbol;Acc:20794]	ENSG00000186871	-1.81866	1.83014	0.00361672	0.0163565	yes
ZDHHC14	zinc finger, DHHC-type containing 14 [Source:HGNC Symbol;Acc:20341]	ENSG00000175048	-1.81834	0.999023	2.28882e-06	2.15849e-05	yes
CDC25B	cell division cycle 25B [Source:HGNC Symbol;Acc:1726]	ENSG00000101224	-1.81697	3.4246	0.000197115	0.0012536	yes
TAP1	transporter 1, ATP-binding cassette, sub-family B (MDR/TAP) [Source:HGNC Symbol;Acc:43]	ENSG00000168394	-1.81504	4.3852	4.86973e-10	8.46313e-09	yes
EVA1A	eva-1 homolog A (C. elegans) [Source:HGNC Symbol;Acc:25816]	ENSG00000115363	-1.81294	1.73934	0.000196751	0.00125199	yes
DTX3L	deltex 3-like (Drosophila) [Source:HGNC Symbol;Acc:30323]	ENSG00000163840	-1.81153	3.86622	2.43266e-05	0.000187996	yes
CUEDC1	CUE domain containing 1 [Source:HGNC Symbol;Acc:31350]	ENSG00000180891	-1.81006	1.36585	3.7344e-05	0.000279498	yes
FECH	ferrochelatase [Source:HGNC Symbol;Acc:3647]	ENSG00000066926	-1.80978	3.81875	4.79432e-11	9.48687e-10	yes
MACROD1	MACRO domain containing 1 [Source:HGNC Symbol;Acc:29598]	ENSG00000133315	-1.80902	0.306644	0.000581174	0.00330147	yes
IQCE	IQ motif containing E [Source:HGNC Symbol;Acc:29171]	ENSG00000106012	-1.80869	2.41827	3.22188e-07	3.56971e-06	yes
PLBD2	phospholipase B domain containing 2 [Source:HGNC Symbol;Acc:27283]	ENSG00000151176	-1.80865	2.00788	8.34025e-09	1.20294e-07	yes
ATP6V1B2	ATPase, H+ transporting, lysosomal 56/58kDa, V1 subunit B2 [Source:HGNC Symbol;Acc:854]	ENSG00000147416	-1.80547	6.75358	9.81972e-09	1.40021e-07	yes
ANKRD9	ankyrin repeat domain 9 [Source:HGNC Symbol;Acc:20096]	ENSG00000156381	-1.80219	1.17994	5.28788e-05	0.000382198	yes
PEPD	peptidase D [Source:HGNC Symbol;Acc:8840]	ENSG00000124299	-1.80133	3.87083	5.8917e-08	7.39593e-07	yes
NECAB3	N-terminal EF-hand calcium binding protein 3 [Source:HGNC Symbol;Acc:15851]	ENSG00000125967	-1.80031	0.788397	2.85925e-06	2.64269e-05	yes
VANGL1	VANGL planar cell polarity protein 1 [Source:HGNC Symbol;Acc:15512]	ENSG00000173218	-1.79688	3.37337	3.21906e-08	4.21693e-07	yes
PLAT	plasminogen activator, tissue [Source:HGNC Symbol;Acc:9051]	ENSG00000104368	-1.79671	2.14047	0.000196106	0.00124859	yes
CD276	CD276 molecule [Source:HGNC Symbol;Acc:19137]	ENSG00000103855	-1.79586	2.29503	5.03651e-06	4.44672e-05	yes
TACC1	transforming, acidic coiled-coil containing protein 1 [Source:HGNC Symbol;Acc:11522]	ENSG00000147526	-1.79547	6.33734	1.60545e-09	2.559e-08	yes
CRTAP	cartilage associated protein [Source:HGNC Symbol;Acc:2379]	ENSG00000170275	-1.79441	5.5625	5.1367e-09	7.60826e-08	yes
ARMCX1	armadillo repeat containing, X-linked 1 [Source:HGNC Symbol;Acc:18073]	ENSG00000126947	-1.79385	4.08701	2.76788e-08	3.66419e-07	yes
C15ORF38	chromosome 15 open reading frame 38 [Source:HGNC Symbol;Acc:28782]	ENSG00000242498	-1.79323	2.13617	6.39202e-09	9.35699e-08	yes
PPP1R37	protein phosphatase 1, regulatory subunit 37 [Source:HGNC Symbol;Acc:27607]	ENSG00000104866	-1.79279	2.34364	8.45495e-09	1.21715e-07	yes
S1PR2	sphingosine-1-phosphate receptor 2 [Source:HGNC Symbol;Acc:3169]	ENSG00000267534	-1.79264	0.19842	0.000240748	0.00150105	yes
CTSZ	cathepsin Z [Source:HGNC Symbol;Acc:2547]	ENSG00000101160	-1.79013	4.10136	1.87149e-09	2.96469e-08	yes
DPYSL2	dihydropyrimidinase-like 2 [Source:HGNC Symbol;Acc:3014]	ENSG00000092964	-1.78577	4.68356	1.39353e-07	1.633e-06	yes
TOMM40L	translocase of outer mitochondrial membrane 40 homolog (yeast)-like [Source:HGNC Symbol;Acc:25756]	ENSG00000158882	-1.78481	1.68299	1.29801e-05	0.00010525	yes
TGIF2	TGFB-induced factor homeobox 2 [Source:HGNC Symbol;Acc:15764]	ENSG00000118707	-1.78374	1.72227	1.08156e-05	8.86875e-05	yes
VLDLR	very low density lipoprotein receptor [Source:HGNC Symbol;Acc:12698]	ENSG00000147852	-1.78317	3.50581	1.8742e-08	2.55149e-07	yes
SLC17A5	solute carrier family 17 (anion/sugar transporter), member 5 [Source:HGNC Symbol;Acc:10933]	ENSG00000119899	-1.78166	3.66274	6.11696e-05	0.000437219	yes
SNX30	sorting nexin family member 30 [Source:HGNC Symbol;Acc:23685]	ENSG00000148158	-1.78087	4.09432	2.61639e-10	4.66565e-09	yes
MLLT11	myeloid/lymphoid or mixed-lineage leukemia (trithorax homolog, Drosophila); translocated to, 11 [Source:HGNC Symbol;Acc:16997]	ENSG00000213190	-1.78005	1.40371	0.000220049	0.00138308	yes
FAM69A	family with sequence similarity 69, member A [Source:HGNC Symbol;Acc:32213]	ENSG00000154511	-1.77972	3.19329	3.66284e-05	0.000274506	yes
DGCR6L	DiGeorge syndrome critical region gene 6-like [Source:HGNC Symbol;Acc:18551]	ENSG00000128185	-1.77903	0.700862	1.39019e-05	0.000112321	yes
ACOT2	acyl-CoA thioesterase 2 [Source:HGNC Symbol;Acc:18431]	ENSG00000119673	-1.77868	1.12049	0.000438737	0.00257735	yes
LDHA	lactate dehydrogenase A [Source:HGNC Symbol;Acc:6535]	ENSG00000134333	-1.77633	8.23728	4.10757e-09	6.17724e-08	yes
MLLT3	myeloid/lymphoid or mixed-lineage leukemia (trithorax homolog, Drosophila); translocated to, 3 [Source:HGNC Symbol;Acc:7136]	ENSG00000171843	-1.77566	3.13375	8.91297e-07	9.11418e-06	yes
IFNAR2	interferon (alpha, beta and omega) receptor 2 [Source:HGNC Symbol;Acc:5433]	ENSG00000159110	-1.77514	2.32276	9.35953e-09	1.33967e-07	yes
MMP14	matrix metallopeptidase 14 (membrane-inserted) [Source:HGNC Symbol;Acc:7160]	ENSG00000157227	-1.77062	6.04147	1.02702e-11	2.21698e-10	yes
LMNB1	lamin B1 [Source:HGNC Symbol;Acc:6637]	ENSG00000113368	-1.77047	2.61987	0.00342001	0.0155761	yes
SAMD9	sterile alpha motif domain containing 9 [Source:HGNC Symbol;Acc:1348]	ENSG00000205413	-1.76908	3.97319	7.08169e-07	7.3992e-06	yes
CDK1	cyclin-dependent kinase 1 [Source:HGNC Symbol;Acc:1722]	ENSG00000170312	-1.76739	4.41987	0.00446141	0.0195646	yes
NINJ1	ninjurin 1 [Source:HGNC Symbol;Acc:7824]	ENSG00000131669	-1.76598	1.22652	3.44274e-05	0.000258699	yes
HOXB7	homeobox B7 [Source:HGNC Symbol;Acc:5118]	ENSG00000260027	-1.76465	0.916515	1.50959e-06	1.47035e-05	yes
SNN	stannin [Source:HGNC Symbol;Acc:11149]	ENSG00000184602	-1.76332	3.01572	9.95019e-05	0.000678526	yes
ALKBH7	alkB, alkylation repair homolog 7 (E. coli) [Source:HGNC Symbol;Acc:21306]	ENSG00000125652	-1.75971	0.198809	0.000156635	0.00101738	yes
DSCC1	defective in sister chromatid cohesion 1 homolog (S. cerevisiae) [Source:HGNC Symbol;Acc:24453]	ENSG00000136982	-1.75946	1.57414	0.00499539	0.0215337	yes
PLEKHO1	pleckstrin homology domain containing, family O member 1 [Source:HGNC Symbol;Acc:24310]	ENSG00000023902	-1.75803	3.17908	1.10524e-07	1.31832e-06	yes
CYB561A3	cytochrome b561 family, member A3 [Source:HGNC Symbol;Acc:23014]	ENSG00000162144	-1.75647	3.19109	1.53333e-07	1.78939e-06	yes
VKORC1	vitamin K epoxide reductase complex, subunit 1 [Source:HGNC Symbol;Acc:23663]	ENSG00000167397	-1.75535	2.73787	3.45873e-07	3.79485e-06	yes
PHLDB1	pleckstrin homology-like domain, family B, member 1 [Source:HGNC Symbol;Acc:23697]	ENSG00000019144	-1.75517	2.4262	1.01145e-06	1.01813e-05	yes
MSH2	mutS homolog 2, colon cancer, nonpolyposis type 1 (E. coli) [Source:HGNC Symbol;Acc:7325]	ENSG00000095002	-1.75459	3.96108	1.83914e-06	1.76617e-05	yes
C16ORF59	chromosome 16 open reading frame 59 [Source:HGNC Symbol;Acc:25849]	ENSG00000162062	-1.75418	-0.566409	0.00999458	0.0389526	yes
GPR180	G protein-coupled receptor 180 [Source:HGNC Symbol;Acc:28899]	ENSG00000152749	-1.75292	4.21798	1.77879e-10	3.25434e-09	yes
PCYT2	phosphate cytidylyltransferase 2, ethanolamine [Source:HGNC Symbol;Acc:8756]	ENSG00000185813	-1.74979	3.23425	7.05243e-07	7.37205e-06	yes
SMYD3	SET and MYND domain containing 3 [Source:HGNC Symbol;Acc:15513]	ENSG00000185420	-1.74843	1.95571	0.000205493	0.00130284	yes
CENPN	centromere protein N [Source:HGNC Symbol;Acc:30873]	ENSG00000166451	-1.74769	3.14435	0.000109336	0.000740256	yes
EHD3	EH-domain containing 3 [Source:HGNC Symbol;Acc:3244]	ENSG00000013016	-1.74658	3.22504	3.74139e-07	4.07918e-06	yes
SHF	Src homology 2 domain containing F [Source:HGNC Symbol;Acc:25116]	ENSG00000138606	-1.74638	0.0952372	0.000587551	0.00333266	yes
LAPTM4B	lysosomal protein transmembrane 4 beta [Source:HGNC Symbol;Acc:13646]	ENSG00000104341	-1.74637	5.48268	1.50905e-09	2.41427e-08	yes
DHFR	dihydrofolate reductase [Source:HGNC Symbol;Acc:2861]	ENSG00000228716	-1.74635	3.54987	2.76881e-05	0.0002123	yes
FAM120C	family with sequence similarity 120C [Source:HGNC Symbol;Acc:16949]	ENSG00000184083	-1.74548	2.76007	7.85002e-08	9.62919e-07	yes
ANTXR1	anthrax toxin receptor 1 [Source:HGNC Symbol;Acc:21014]	ENSG00000169604	-1.74538	4.7569	9.1583e-07	9.33542e-06	yes
PTTG1	pituitary tumor-transforming 1 [Source:HGNC Symbol;Acc:9690]	ENSG00000164611	-1.74506	3.21175	0.000937563	0.00501531	yes
STMN1	stathmin 1 [Source:HGNC Symbol;Acc:6510]	ENSG00000117632	-1.74396	4.45767	0.000299641	0.00182931	yes
HLA-A	major histocompatibility complex, class I, A [Source:HGNC Symbol;Acc:4931]	ENSG00000206503	-1.74392	5.75097	2.52844e-06	2.36079e-05	yes
MANEA	mannosidase, endo-alpha [Source:HGNC Symbol;Acc:21072]	ENSG00000172469	-1.74318	3.73068	4.41682e-09	6.61145e-08	yes
ESPL1	extra spindle pole bodies homolog 1 (S. cerevisiae) [Source:HGNC Symbol;Acc:16856]	ENSG00000135476	-1.74286	1.86151	0.00285998	0.0133682	yes
UROS	uroporphyrinogen III synthase [Source:HGNC Symbol;Acc:12592]	ENSG00000188690	-1.7426	3.13834	1.12254e-08	1.58165e-07	yes
HPS6	Hermansky-Pudlak syndrome 6 [Source:HGNC Symbol;Acc:18817]	ENSG00000166189	-1.73953	2.00803	8.44413e-07	8.68594e-06	yes
LPXN	leupaxin [Source:HGNC Symbol;Acc:14061]	ENSG00000110031	-1.73782	1.77842	7.03826e-05	0.000496308	yes
RAB32	RAB32, member RAS oncogene family [Source:HGNC Symbol;Acc:9772]	ENSG00000118508	-1.73722	5.48165	3.75029e-07	4.08692e-06	yes
ZNF43	zinc finger protein 43 [Source:HGNC Symbol;Acc:13109]	ENSG00000198521	-1.73715	1.95839	3.18927e-07	3.53879e-06	yes
PRADC1	protease-associated domain containing 1 [Source:HGNC Symbol;Acc:16047]	ENSG00000135617	-1.73306	0.997066	1.98943e-05	0.00015615	yes
TMEM19	transmembrane protein 19 [Source:HGNC Symbol;Acc:25605]	ENSG00000139291	-1.73247	3.45767	2.88028e-10	5.10797e-09	yes
WWTR1	WW domain containing transcription regulator 1 [Source:HGNC Symbol;Acc:24042]	ENSG00000018408	-1.73161	4.73432	8.63461e-10	1.45575e-08	yes
C9ORF89	chromosome 9 open reading frame 89 [Source:HGNC Symbol;Acc:28148]	ENSG00000165233	-1.73082	1.2659	1.27897e-05	0.000103855	yes
MARCKS	myristoylated alanine-rich protein kinase C substrate [Source:HGNC Symbol;Acc:6759]	ENSG00000155130	-1.72922	6.50391	6.58625e-08	8.21297e-07	yes
PRC1	protein regulator of cytokinesis 1 [Source:HGNC Symbol;Acc:9341]	ENSG00000198901	-1.72914	4.76823	0.00148746	0.00755784	yes
RAB8B	RAB8B, member RAS oncogene family [Source:HGNC Symbol;Acc:30273]	ENSG00000166128	-1.72789	4.91957	3.14836e-06	2.8929e-05	yes
TRIM3	tripartite motif containing 3 [Source:HGNC Symbol;Acc:10064]	ENSG00000110171	-1.72706	1.12628	0.000130075	0.000866066	yes
PDXDC1	pyridoxal-dependent decarboxylase domain containing 1 [Source:HGNC Symbol;Acc:28995]	ENSG00000179889	-1.72687	5.1939	8.16039e-11	1.56399e-09	yes
SOX6	SRY (sex determining region Y)-box 6 [Source:HGNC Symbol;Acc:16421]	ENSG00000110693	-1.72508	2.7387	2.4231e-05	0.000187321	yes
LYSMD2	LysM, putative peptidoglycan-binding, domain containing 2 [Source:HGNC Symbol;Acc:28571]	ENSG00000140280	-1.72333	1.43307	6.82299e-07	7.14213e-06	yes
KPNA2	karyopherin alpha 2 (RAG cohort 1, importin alpha 1) [Source:HGNC Symbol;Acc:6395]	ENSG00000182481	-1.72322	5.29531	2.93866e-05	0.000224105	yes
MCM6	minichromosome maintenance complex component 6 [Source:HGNC Symbol;Acc:6949]	ENSG00000076003	-1.72291	4.44921	0.00113567	0.0059467	yes
SGOL2	shugoshin-like 2 (S. pombe) [Source:HGNC Symbol;Acc:30812]	ENSG00000163535	-1.72162	3.26293	0.00357385	0.0161951	yes
ST7	suppression of tumorigenicity 7 [Source:HGNC Symbol;Acc:11351]	ENSG00000004866	-1.7191	4.01506	2.33497e-09	3.62257e-08	yes
EFEMP2	EGF containing fibulin-like extracellular matrix protein 2 [Source:HGNC Symbol;Acc:3219]	ENSG00000172638	-1.71884	2.13194	0.000395726	0.00235101	yes
HAGHL	hydroxyacylglutathione hydrolase-like [Source:HGNC Symbol;Acc:14177]	ENSG00000103253	-1.71794	0.280759	9.33336e-05	0.000641701	yes
ZNF749	zinc finger protein 749 [Source:HGNC Symbol;Acc:32783]	ENSG00000186230	-1.71775	2.68421	3.62751e-07	3.97423e-06	yes
OSGIN1	oxidative stress induced growth inhibitor 1 [Source:HGNC Symbol;Acc:30093]	ENSG00000140961	-1.7175	0.994685	9.39002e-05	0.000644614	yes
SNX8	sorting nexin 8 [Source:HGNC Symbol;Acc:14972]	ENSG00000106266	-1.71746	3.24047	4.53609e-09	6.76753e-08	yes
TROAP	trophinin associated protein [Source:HGNC Symbol;Acc:12327]	ENSG00000135451	-1.71027	1.00642	0.00496224	0.0214154	yes
SGOL1	shugoshin-like 1 (S. pombe) [Source:HGNC Symbol;Acc:25088]	ENSG00000129810	-1.70994	1.31809	0.00719852	0.0295513	yes
TMEM138	transmembrane protein 138 [Source:HGNC Symbol;Acc:26944]	ENSG00000149483	-1.70909	3.3226	2.7157e-07	3.04628e-06	yes
ABCB9	ATP-binding cassette, sub-family B (MDR/TAP), member 9 [Source:HGNC Symbol;Acc:50]	ENSG00000150967	-1.70566	0.688927	5.86968e-06	5.09263e-05	yes
HMGCS1	3-hydroxy-3-methylglutaryl-CoA synthase 1 (soluble) [Source:HGNC Symbol;Acc:5007]	ENSG00000112972	-1.70553	7.05608	5.29664e-07	5.64657e-06	yes
PIP4K2A	phosphatidylinositol-5-phosphate 4-kinase, type II, alpha [Source:HGNC Symbol;Acc:8997]	ENSG00000150867	-1.70458	4.09692	1.76606e-08	2.4101e-07	yes
SLC39A10	solute carrier family 39 (zinc transporter), member 10 [Source:HGNC Symbol;Acc:20861]	ENSG00000196950	-1.70402	4.62774	9.74492e-08	1.17303e-06	yes
C11ORF84	chromosome 11 open reading frame 84 [Source:HGNC Symbol;Acc:25115]	ENSG00000168005	-1.70367	1.30728	2.84769e-07	3.18326e-06	yes
EIF2AK2	eukaryotic translation initiation factor 2-alpha kinase 2 [Source:HGNC Symbol;Acc:9437]	ENSG00000055332	-1.70234	5.89359	5.56314e-10	9.60163e-09	yes
ABHD10	abhydrolase domain containing 10 [Source:HGNC Symbol;Acc:25656]	ENSG00000144827	-1.70216	3.68303	1.4199e-09	2.2895e-08	yes
SPAG5	sperm associated antigen 5 [Source:HGNC Symbol;Acc:13452]	ENSG00000076382	-1.70116	2.36934	0.00638678	0.0266654	yes
PRMT7	protein arginine methyltransferase 7 [Source:HGNC Symbol;Acc:25557]	ENSG00000132600	-1.70059	2.7835	2.68619e-07	3.01618e-06	yes
KIF2C	kinesin family member 2C [Source:HGNC Symbol;Acc:6393]	ENSG00000142945	-1.70007	3.43862	0.0039622	0.0176945	yes
NNT	nicotinamide nucleotide transhydrogenase [Source:HGNC Symbol;Acc:7863]	ENSG00000112992	-1.6985	4.85935	3.12863e-08	4.1176e-07	yes
PHF15	PHD finger protein 15 [Source:HGNC Symbol;Acc:22984]	ENSG00000043143	-1.69815	3.24991	6.10518e-06	5.27867e-05	yes
ACLY	ATP citrate lyase [Source:HGNC Symbol;Acc:115]	ENSG00000131473	-1.69743	6.58204	2.01283e-06	1.91989e-05	yes
DUSP4	dual specificity phosphatase 4 [Source:HGNC Symbol;Acc:3070]	ENSG00000120875	-1.69739	4.66493	0.000417942	0.00246611	yes
CUTA	cutA divalent cation tolerance homolog (E. coli) [Source:HGNC Symbol;Acc:21101]	ENSG00000112514	-1.69718	3.68764	3.5379e-09	5.35737e-08	yes
FBXO5	F-box protein 5 [Source:HGNC Symbol;Acc:13584]	ENSG00000112029	-1.69586	2.63625	0.000104486	0.000709298	yes
HOXD8	homeobox D8 [Source:HGNC Symbol;Acc:5139]	ENSG00000175879	-1.69556	0.905005	0.000929071	0.00497814	yes
ZMYM3	zinc finger, MYM-type 3 [Source:HGNC Symbol;Acc:13054]	ENSG00000147130	-1.69448	2.60194	2.51385e-06	2.34813e-05	yes
PON2	paraoxonase 2 [Source:HGNC Symbol;Acc:9205]	ENSG00000105854	-1.69388	4.30699	1.16272e-08	1.63418e-07	yes
FAM92A1	family with sequence similarity 92, member A1 [Source:HGNC Symbol;Acc:30452]	ENSG00000188343	-1.69382	2.38934	1.82328e-07	2.10489e-06	yes
SCD	stearoyl-CoA desaturase (delta-9-desaturase) [Source:HGNC Symbol;Acc:10571]	ENSG00000099194	-1.69371	9.7205	3.62743e-07	3.97423e-06	yes
DHCR24	24-dehydrocholesterol reductase [Source:HGNC Symbol;Acc:2859]	ENSG00000116133	-1.69333	6.54116	1.18741e-07	1.40534e-06	yes
RAD54B	RAD54 homolog B (S. cerevisiae) [Source:HGNC Symbol;Acc:17228]	ENSG00000197275	-1.69105	2.32555	0.00049337	0.00285842	yes
IDI1	isopentenyl-diphosphate delta isomerase 1 [Source:HGNC Symbol;Acc:5387]	ENSG00000067064	-1.6887	6.4297	1.27123e-07	1.49824e-06	yes
ANXA5	annexin A5 [Source:HGNC Symbol;Acc:543]	ENSG00000164111	-1.68786	7.33419	5.44601e-08	6.86702e-07	yes
NBL1	neuroblastoma 1, DAN family BMP antagonist [Source:HGNC Symbol;Acc:7650]	ENSG00000158747	-1.68606	2.04037	1.50136e-05	0.000120611	yes
GPD1L	glycerol-3-phosphate dehydrogenase 1-like [Source:HGNC Symbol;Acc:28956]	ENSG00000152642	-1.68551	3.13546	5.21835e-09	7.70895e-08	yes
LSS	lanosterol synthase (2,3-oxidosqualene-lanosterol cyclase) [Source:HGNC Symbol;Acc:6708]	ENSG00000160285	-1.68542	4.9983	3.85672e-07	4.19277e-06	yes
GRK5	G protein-coupled receptor kinase 5 [Source:HGNC Symbol;Acc:4544]	ENSG00000198873	-1.68511	1.32182	1.45704e-06	1.42656e-05	yes
CDCA5	cell division cycle associated 5 [Source:HGNC Symbol;Acc:14626]	ENSG00000146670	-1.68166	2.39841	0.00848466	0.0339597	yes
G6PC3	glucose 6 phosphatase, catalytic, 3 [Source:HGNC Symbol;Acc:24861]	ENSG00000141349	-1.68084	2.82801	1.88274e-05	0.000148552	yes
EGLN1	egl nine homolog 1 (C. elegans) [Source:HGNC Symbol;Acc:1232]	ENSG00000135766	-1.68064	5.10162	3.78821e-09	5.72368e-08	yes
FAM53B	family with sequence similarity 53, member B [Source:HGNC Symbol;Acc:28968]	ENSG00000189319	-1.68046	3.5705	1.70529e-09	2.709e-08	yes
AAMDC	adipogenesis associated, Mth938 domain containing [Source:HGNC Symbol;Acc:30205]	ENSG00000087884	-1.67849	0.755765	0.000103783	0.000705375	yes
KLHL22	kelch-like family member 22 [Source:HGNC Symbol;Acc:25888]	ENSG00000099910	-1.67664	2.15631	8.55197e-07	8.78485e-06	yes
MID1	midline 1 (Opitz/BBB syndrome) [Source:HGNC Symbol;Acc:7095]	ENSG00000101871	-1.67574	3.3722	5.16257e-05	0.00037422	yes
PLXNA1	plexin A1 [Source:HGNC Symbol;Acc:9099]	ENSG00000114554	-1.67439	4.90025	9.16517e-10	1.53602e-08	yes
OSGEPL1	O-sialoglycoprotein endopeptidase-like 1 [Source:HGNC Symbol;Acc:23075]	ENSG00000128694	-1.67244	1.74347	8.36668e-06	7.02664e-05	yes
PARPBP	PARP1 binding protein [Source:HGNC Symbol;Acc:26074]	ENSG00000185480	-1.67212	2.1947	0.000926684	0.00497008	yes
EHMT2	euchromatic histone-lysine N-methyltransferase 2 [Source:HGNC Symbol;Acc:14129]	ENSG00000204371	-1.67201	1.69713	0.00113265	0.00593227	yes
TIMP3	TIMP metallopeptidase inhibitor 3 [Source:HGNC Symbol;Acc:11822]	ENSG00000100234	-1.67102	5.44115	2.936e-06	2.70881e-05	yes
SP100	SP100 nuclear antigen [Source:HGNC Symbol;Acc:11206]	ENSG00000067066	-1.671	4.70672	2.06725e-06	1.96598e-05	yes
GPRIN1	G protein regulated inducer of neurite outgrowth 1 [Source:HGNC Symbol;Acc:24835]	ENSG00000169258	-1.67093	1.30161	0.00043486	0.00255724	yes
AIP	aryl hydrocarbon receptor interacting protein [Source:HGNC Symbol;Acc:358]	ENSG00000110711	-1.67035	2.34145	4.5881e-06	4.09246e-05	yes
GUCD1	guanylyl cyclase domain containing 1 [Source:HGNC Symbol;Acc:14237]	ENSG00000138867	-1.66945	4.38828	1.46124e-09	2.35112e-08	yes
F2R	coagulation factor II (thrombin) receptor [Source:HGNC Symbol;Acc:3537]	ENSG00000181104	-1.66923	4.93624	7.12027e-05	0.000500995	yes
HIST1H2BH	histone cluster 1, H2bh [Source:HGNC Symbol;Acc:4755]	ENSG00000197459	-1.66901	3.51684	0.00780557	0.0316578	yes
ZNF689	zinc finger protein 689 [Source:HGNC Symbol;Acc:25173]	ENSG00000156853	-1.66687	1.61202	6.66839e-06	5.7196e-05	yes
TMEM60	transmembrane protein 60 [Source:HGNC Symbol;Acc:21754]	ENSG00000135211	-1.66542	1.9817	5.84218e-06	5.07462e-05	yes
IVNS1ABP	influenza virus NS1A binding protein [Source:HGNC Symbol;Acc:16951]	ENSG00000116679	-1.66479	5.66049	5.92277e-06	5.13473e-05	yes
IKBIP	IKBKB interacting protein [Source:HGNC Symbol;Acc:26430]	ENSG00000166130	-1.66291	3.91927	9.37531e-06	7.79249e-05	yes
CENPO	centromere protein O [Source:HGNC Symbol;Acc:28152]	ENSG00000138092	-1.66285	2.21131	0.00264852	0.0125226	yes
IRX3	iroquois homeobox 3 [Source:HGNC Symbol;Acc:14360]	ENSG00000177508	-1.66051	0.571117	0.000110773	0.000748822	yes
WDR61	WD repeat domain 61 [Source:HGNC Symbol;Acc:30300]	ENSG00000140395	-1.65959	3.79689	6.62556e-06	5.68936e-05	yes
DPP7	dipeptidyl-peptidase 7 [Source:HGNC Symbol;Acc:14892]	ENSG00000176978	-1.65767	2.6598	8.43174e-06	7.07338e-05	yes
PC	pyruvate carboxylase [Source:HGNC Symbol;Acc:8636]	ENSG00000173599	-1.65748	1.17543	0.000415871	0.00245575	yes
ATP7A	ATPase, Cu++ transporting, alpha polypeptide [Source:HGNC Symbol;Acc:869]	ENSG00000165240	-1.65647	4.37963	8.33969e-05	0.000579386	yes
CEP112	centrosomal protein 112kDa [Source:HGNC Symbol;Acc:28514]	ENSG00000154240	-1.65486	1.66718	2.5871e-05	0.000199453	yes
ALG6	ALG6, alpha-1,3-glucosyltransferase [Source:HGNC Symbol;Acc:23157]	ENSG00000088035	-1.6546	2.91481	7.19463e-08	8.88809e-07	yes
CREM	cAMP responsive element modulator [Source:HGNC Symbol;Acc:2352]	ENSG00000095794	-1.65413	3.38343	5.57878e-07	5.92775e-06	yes
PLD1	phospholipase D1, phosphatidylcholine-specific [Source:HGNC Symbol;Acc:9067]	ENSG00000075651	-1.65402	3.67964	2.17644e-09	3.39296e-08	yes
ANKRD10	ankyrin repeat domain 10 [Source:HGNC Symbol;Acc:20265]	ENSG00000088448	-1.6517	3.76787	1.13129e-07	1.34455e-06	yes
MDFIC	MyoD family inhibitor domain containing [Source:HGNC Symbol;Acc:28870]	ENSG00000135272	-1.6516	4.27039	3.52605e-08	4.55821e-07	yes
SIGIRR	single immunoglobulin and toll-interleukin 1 receptor (TIR) domain [Source:HGNC Symbol;Acc:30575]	ENSG00000185187	-1.65143	0.20881	0.000552969	0.00315635	yes
MYL6B	myosin, light chain 6B, alkali, smooth muscle and non-muscle [Source:HGNC Symbol;Acc:29823]	ENSG00000196465	-1.65111	2.03103	1.47956e-06	1.44359e-05	yes
IFI16	interferon, gamma-inducible protein 16 [Source:HGNC Symbol;Acc:5395]	ENSG00000163565	-1.65071	6.40549	1.45867e-09	2.34866e-08	yes
CTNNB1	catenin (cadherin-associated protein), beta 1, 88kDa [Source:HGNC Symbol;Acc:2514]	ENSG00000168036	-1.64722	8.02591	1.49984e-10	2.77778e-09	yes
C11ORF82	chromosome 11 open reading frame 82 [Source:HGNC Symbol;Acc:26351]	ENSG00000165490	-1.64722	2.27962	0.00691773	0.0285583	yes
NXPE3	neurexophilin and PC-esterase domain family, member 3 [Source:HGNC Symbol;Acc:28238]	ENSG00000144815	-1.64674	3.73605	9.33748e-06	7.76391e-05	yes
HIP1	huntingtin interacting protein 1 [Source:HGNC Symbol;Acc:4913]	ENSG00000127946	-1.64517	3.62439	1.09449e-06	1.09342e-05	yes
DUSP3	dual specificity phosphatase 3 [Source:HGNC Symbol;Acc:3069]	ENSG00000108861	-1.64355	5.34128	1.22211e-06	1.20967e-05	yes
EME1	essential meiotic endonuclease 1 homolog 1 (S. pombe) [Source:HGNC Symbol;Acc:24965]	ENSG00000154920	-1.64301	0.228083	0.00614502	0.0258329	yes
QPCTL	glutaminyl-peptide cyclotransferase-like [Source:HGNC Symbol;Acc:25952]	ENSG00000011478	-1.64171	1.89049	9.52027e-07	9.66074e-06	yes
UBE2S	ubiquitin-conjugating enzyme E2S [Source:HGNC Symbol;Acc:17895]	ENSG00000108106	-1.64123	2.51601	0.000892385	0.00480899	yes
PASK	PAS domain containing serine/threonine kinase [Source:HGNC Symbol;Acc:17270]	ENSG00000115687	-1.64062	1.13998	0.000134109	0.000890035	yes
PARVA	parvin, alpha [Source:HGNC Symbol;Acc:14652]	ENSG00000197702	-1.63857	5.61082	4.0342e-07	4.37727e-06	yes
SLC19A1	solute carrier family 19 (folate transporter), member 1 [Source:HGNC Symbol;Acc:10937]	ENSG00000173638	-1.63726	0.687837	7.09711e-05	0.000499833	yes
PRKCE	protein kinase C, epsilon [Source:HGNC Symbol;Acc:9401]	ENSG00000171132	-1.6369	2.64736	3.95564e-07	4.2941e-06	yes
ILVBL	ilvB (bacterial acetolactate synthase)-like [Source:HGNC Symbol;Acc:6041]	ENSG00000105135	-1.63672	3.63514	2.18015e-07	2.48885e-06	yes
GNPTAB	N-acetylglucosamine-1-phosphate transferase, alpha and beta subunits [Source:HGNC Symbol;Acc:29670]	ENSG00000111670	-1.6359	5.07538	1.06629e-09	1.75957e-08	yes
NAGA	N-acetylgalactosaminidase, alpha- [Source:HGNC Symbol;Acc:7631]	ENSG00000198951	-1.63573	3.17063	2.01079e-06	1.91875e-05	yes
ECM1	extracellular matrix protein 1 [Source:HGNC Symbol;Acc:3153]	ENSG00000143369	-1.63544	3.11364	0.000258587	0.00159945	yes
TMEM170B	transmembrane protein 170B [Source:HGNC Symbol;Acc:34244]	ENSG00000205269	-1.63444	2.39816	0.00028069	0.00172529	yes
TTC38	tetratricopeptide repeat domain 38 [Source:HGNC Symbol;Acc:26082]	ENSG00000075234	-1.63403	2.14181	2.35617e-08	3.16184e-07	yes
SNX4	sorting nexin 4 [Source:HGNC Symbol;Acc:11175]	ENSG00000114520	-1.63357	3.38969	3.28165e-08	4.28648e-07	yes
PIGB	phosphatidylinositol glycan anchor biosynthesis, class B [Source:HGNC Symbol;Acc:8959]	ENSG00000069943	-1.63357	2.33173	3.36983e-08	4.37632e-07	yes
CYBRD1	cytochrome b reductase 1 [Source:HGNC Symbol;Acc:20797]	ENSG00000071967	-1.63302	6.22018	1.80309e-07	2.08264e-06	yes
DNAJA1	DnaJ (Hsp40) homolog, subfamily A, member 1 [Source:HGNC Symbol;Acc:5229]	ENSG00000086061	-1.63286	5.89505	1.34106e-09	2.17638e-08	yes
CNPY2	canopy 2 homolog (zebrafish) [Source:HGNC Symbol;Acc:13529]	ENSG00000257727	-1.63269	1.15344	0.000206894	0.00131035	yes
GSTM2	glutathione S-transferase mu 2 (muscle) [Source:HGNC Symbol;Acc:4634]	ENSG00000213366	-1.63251	1.60592	0.000136552	0.000903855	yes
TSPAN4	tetraspanin 4 [Source:HGNC Symbol;Acc:11859]	ENSG00000214063	-1.63226	2.52663	0.000437375	0.00257002	yes
CDS2	CDP-diacylglycerol synthase (phosphatidate cytidylyltransferase) 2 [Source:HGNC Symbol;Acc:1801]	ENSG00000101290	-1.63026	4.42393	2.64609e-09	4.07443e-08	yes
ZBED1	zinc finger, BED-type containing 1 [Source:HGNC Symbol;Acc:447]	ENSG00000214717	-1.62932	3.36944	3.74113e-08	4.81417e-07	yes
TMEM220	transmembrane protein 220 [Source:HGNC Symbol;Acc:33757]	ENSG00000187824	-1.62841	1.11889	4.78927e-05	0.000350426	yes
C14ORF142	chromosome 14 open reading frame 142 [Source:HGNC Symbol;Acc:20356]	ENSG00000170270	-1.62591	1.20226	1.71613e-05	0.000136648	yes
TCFL5	transcription factor-like 5 (basic helix-loop-helix) [Source:HGNC Symbol;Acc:11646]	ENSG00000101190	-1.62501	3.24093	1.1454e-06	1.14024e-05	yes
DAG1	dystroglycan 1 (dystrophin-associated glycoprotein 1) [Source:HGNC Symbol;Acc:2666]	ENSG00000173402	-1.62286	4.55309	1.49734e-05	0.000120417	yes
CHAF1B	chromatin assembly factor 1, subunit B (p60) [Source:HGNC Symbol;Acc:1911]	ENSG00000159259	-1.62189	2.3068	0.00140277	0.00716406	yes
ARHGAP18	Rho GTPase activating protein 18 [Source:HGNC Symbol;Acc:21035]	ENSG00000146376	-1.62135	4.32977	0.000409861	0.00242413	yes
AKT1	v-akt murine thymoma viral oncogene homolog 1 [Source:HGNC Symbol;Acc:391]	ENSG00000142208	-1.62017	4.62729	1.04687e-06	1.0505e-05	yes
URM1	ubiquitin related modifier 1 [Source:HGNC Symbol;Acc:28378]	ENSG00000167118	-1.61858	3.63838	8.1579e-08	9.9743e-07	yes
INPP4B	inositol polyphosphate-4-phosphatase, type II, 105kDa [Source:HGNC Symbol;Acc:6075]	ENSG00000109452	-1.61725	6.13335	2.85966e-06	2.64269e-05	yes
PRELID2	PRELI domain containing 2 [Source:HGNC Symbol;Acc:28306]	ENSG00000186314	-1.61421	0.80412	5.05842e-05	0.000367327	yes
UBE2C	ubiquitin-conjugating enzyme E2C [Source:HGNC Symbol;Acc:15937]	ENSG00000175063	-1.61417	2.40548	0.00920452	0.0363833	yes
HIST1H2BI	histone cluster 1, H2bi [Source:HGNC Symbol;Acc:4756]	ENSG00000168242	-1.61094	4.18441	0.00957602	0.0376072	yes
ANKRD37	ankyrin repeat domain 37 [Source:HGNC Symbol;Acc:29593]	ENSG00000186352	-1.61046	0.973766	6.49214e-05	0.000461259	yes
GGH	gamma-glutamyl hydrolase (conjugase, folylpolygammaglutamyl hydrolase) [Source:HGNC Symbol;Acc:4248]	ENSG00000137563	-1.60889	4.03783	8.42492e-08	1.02618e-06	yes
SEMA4F	sema domain, immunoglobulin domain (Ig), transmembrane domain (TM) and short cytoplasmic domain, (semaphorin) 4F [Source:HGNC Symbol;Acc:10734]	ENSG00000135622	-1.60817	1.36178	4.40951e-06	3.94721e-05	yes
TECPR2	tectonin beta-propeller repeat containing 2 [Source:HGNC Symbol;Acc:19957]	ENSG00000196663	-1.60802	3.57546	9.07927e-08	1.09818e-06	yes
PRKG1	protein kinase, cGMP-dependent, type I [Source:HGNC Symbol;Acc:9414]	ENSG00000185532	-1.60472	3.14726	8.0671e-05	0.000562527	yes
TMEM109	transmembrane protein 109 [Source:HGNC Symbol;Acc:28771]	ENSG00000110108	-1.60306	2.54218	6.83001e-07	7.14617e-06	yes
MMACHC	methylmalonic aciduria (cobalamin deficiency) cblC type, with homocystinuria [Source:HGNC Symbol;Acc:24525]	ENSG00000132763	-1.60202	2.52183	8.75825e-08	1.0622e-06	yes
CDK4	cyclin-dependent kinase 4 [Source:HGNC Symbol;Acc:1773]	ENSG00000135446	-1.60108	4.54351	1.06998e-06	1.07131e-05	yes
CERK	ceramide kinase [Source:HGNC Symbol;Acc:19256]	ENSG00000100422	-1.60031	3.64388	0.000106814	0.00072423	yes
KIAA1524	KIAA1524 [Source:HGNC Symbol;Acc:29302]	ENSG00000163507	-1.60026	3.0948	0.00132203	0.0068072	yes
CNTLN	centlein, centrosomal protein [Source:HGNC Symbol;Acc:23432]	ENSG00000044459	-1.60014	2.75572	3.39839e-07	3.73233e-06	yes
CHAF1A	chromatin assembly factor 1, subunit A (p150) [Source:HGNC Symbol;Acc:1910]	ENSG00000167670	-1.5973	2.3273	0.000472399	0.00275572	yes
GNAI2	guanine nucleotide binding protein (G protein), alpha inhibiting activity polypeptide 2 [Source:HGNC Symbol;Acc:4385]	ENSG00000114353	-1.59621	5.09143	2.24377e-08	3.02359e-07	yes
HIST2H3D	histone cluster 2, H3d [Source:HGNC Symbol;Acc:25311]	ENSG00000183598	-1.59371	3.62713	0.00589155	0.0249113	yes
TMEM200B	transmembrane protein 200B [Source:HGNC Symbol;Acc:33785]	ENSG00000253304	-1.59234	0.595745	0.000927565	0.00497362	yes
REPS2	RALBP1 associated Eps domain containing 2 [Source:HGNC Symbol;Acc:9963]	ENSG00000169891	-1.59034	1.26077	6.48179e-05	0.000460959	yes
MSRB1	methionine sulfoxide reductase B1 [Source:HGNC Symbol;Acc:14133]	ENSG00000198736	-1.58828	1.45694	1.35577e-05	0.000109697	yes
B3GNT9	UDP-GlcNAc:betaGal beta-1,3-N-acetylglucosaminyltransferase 9 [Source:HGNC Symbol;Acc:28714]	ENSG00000237172	-1.58716	0.877195	0.000443614	0.00260329	yes
SLC35G1	solute carrier family 35, member G1 [Source:HGNC Symbol;Acc:26607]	ENSG00000176273	-1.58657	1.49893	2.34792e-05	0.000181946	yes
MTMR10	myotubularin related protein 10 [Source:HGNC Symbol;Acc:25999]	ENSG00000166912	-1.58607	3.99529	7.95626e-09	1.14902e-07	yes
NREP	neuronal regeneration related protein [Source:HGNC Symbol;Acc:16834]	ENSG00000134986	-1.58599	3.23895	3.54193e-05	0.000265886	yes
ABRACL	ABRA C-terminal like [Source:HGNC Symbol;Acc:21230]	ENSG00000146386	-1.5859	3.49345	9.9939e-07	1.00869e-05	yes
ANKMY2	ankyrin repeat and MYND domain containing 2 [Source:HGNC Symbol;Acc:25370]	ENSG00000106524	-1.58224	2.60474	3.19978e-08	4.19899e-07	yes
EXOSC4	exosome component 4 [Source:HGNC Symbol;Acc:18189]	ENSG00000178896	-1.58098	1.1165	1.35014e-05	0.00010928	yes
ATP6V0A1	ATPase, H+ transporting, lysosomal V0 subunit a1 [Source:HGNC Symbol;Acc:865]	ENSG00000033627	-1.58034	4.01371	0.000170128	0.00109713	yes
TUBA1B	tubulin, alpha 1b [Source:HGNC Symbol;Acc:18809]	ENSG00000123416	-1.57999	6.54159	0.00174375	0.00871221	yes
TTL	tubulin tyrosine ligase [Source:HGNC Symbol;Acc:21586]	ENSG00000114999	-1.57823	4.52569	2.67974e-07	3.01044e-06	yes
SNTA1	syntrophin, alpha 1 [Source:HGNC Symbol;Acc:11167]	ENSG00000101400	-1.57682	1.48729	1.61193e-05	0.000128715	yes
SESTD1	SEC14 and spectrin domains 1 [Source:HGNC Symbol;Acc:18379]	ENSG00000187231	-1.57599	3.66114	6.1995e-08	7.76503e-07	yes
FAM115A	family with sequence similarity 115, member A [Source:HGNC Symbol;Acc:22201]	ENSG00000198420	-1.57553	3.40586	1.44847e-06	1.41879e-05	yes
THEM6	thioesterase superfamily member 6 [Source:HGNC Symbol;Acc:29656]	ENSG00000130193	-1.57405	0.658881	0.000447542	0.00262361	yes
TMEM64	transmembrane protein 64 [Source:HGNC Symbol;Acc:25441]	ENSG00000180694	-1.57252	4.4835	7.90301e-07	8.18156e-06	yes
BSCL2	Berardinelli-Seip congenital lipodystrophy 2 (seipin) [Source:HGNC Symbol;Acc:15832]	ENSG00000168000	-1.57217	3.17594	2.53029e-07	2.85391e-06	yes
BUB1	BUB1 mitotic checkpoint serine/threonine kinase [Source:HGNC Symbol;Acc:1148]	ENSG00000169679	-1.57197	4.03695	0.0129351	0.0482858	yes
RPS6KA5	ribosomal protein S6 kinase, 90kDa, polypeptide 5 [Source:HGNC Symbol;Acc:10434]	ENSG00000100784	-1.56967	2.56656	6.79364e-06	5.8204e-05	yes
ATP5C1	ATP synthase, H+ transporting, mitochondrial F1 complex, gamma polypeptide 1 [Source:HGNC Symbol;Acc:833]	ENSG00000165629	-1.56796	5.75265	7.92665e-07	8.19851e-06	yes
SLC4A2	solute carrier family 4, anion exchanger, member 2 (erythrocyte membrane protein band 3-like 1) [Source:HGNC Symbol;Acc:11028]	ENSG00000164889	-1.56767	3.21251	3.1715e-07	3.52254e-06	yes
CHAMP1	chromosome alignment maintaining phosphoprotein 1 [Source:HGNC Symbol;Acc:20311]	ENSG00000198824	-1.56709	3.12874	0.00185329	0.00919634	yes
KCTD20	potassium channel tetramerisation domain containing 20 [Source:HGNC Symbol;Acc:21052]	ENSG00000112078	-1.56601	5.84957	4.92489e-08	6.25539e-07	yes
TTC30A	tetratricopeptide repeat domain 30A [Source:HGNC Symbol;Acc:25853]	ENSG00000197557	-1.56566	1.04407	1.87174e-05	0.000147943	yes
C1ORF198	chromosome 1 open reading frame 198 [Source:HGNC Symbol;Acc:25900]	ENSG00000119280	-1.56508	4.82936	1.88673e-05	0.000148762	yes
IGFBP3	insulin-like growth factor binding protein 3 [Source:HGNC Symbol;Acc:5472]	ENSG00000146674	-1.56465	6.54053	0.00330321	0.0151052	yes
RMDN2	regulator of microtubule dynamics 2 [Source:HGNC Symbol;Acc:26567]	ENSG00000115841	-1.56419	1.53108	5.94376e-06	5.14898e-05	yes
TGFBRAP1	transforming growth factor, beta receptor associated protein 1 [Source:HGNC Symbol;Acc:16836]	ENSG00000135966	-1.56361	3.44991	2.25643e-06	2.12884e-05	yes
TSPAN3	tetraspanin 3 [Source:HGNC Symbol;Acc:17752]	ENSG00000140391	-1.56282	5.12088	2.26232e-08	3.04677e-07	yes
NDUFA2	NADH dehydrogenase (ubiquinone) 1 alpha subcomplex, 2, 8kDa [Source:HGNC Symbol;Acc:7685]	ENSG00000131495	-1.56168	2.11972	8.11674e-05	0.00056529	yes
MDH1	malate dehydrogenase 1, NAD (soluble) [Source:HGNC Symbol;Acc:6970]	ENSG00000014641	-1.56045	5.63974	9.2665e-09	1.32804e-07	yes
MUM1	melanoma associated antigen (mutated) 1 [Source:HGNC Symbol;Acc:29641]	ENSG00000160953	-1.55721	2.53985	9.49385e-06	7.87361e-05	yes
PPM1K	protein phosphatase, Mg2+/Mn2+ dependent, 1K [Source:HGNC Symbol;Acc:25415]	ENSG00000163644	-1.55565	2.51256	7.46759e-06	6.34478e-05	yes
HS2ST1	heparan sulfate 2-O-sulfotransferase 1 [Source:HGNC Symbol;Acc:5193]	ENSG00000153936	-1.55538	4.59948	4.64641e-08	5.91499e-07	yes
PSKH1	protein serine kinase H1 [Source:HGNC Symbol;Acc:9529]	ENSG00000159792	-1.55304	2.5295	2.19634e-07	2.50481e-06	yes
ALDH1B1	aldehyde dehydrogenase 1 family, member B1 [Source:HGNC Symbol;Acc:407]	ENSG00000137124	-1.55222	3.24627	2.32205e-06	2.18532e-05	yes
GNS	glucosamine (N-acetyl)-6-sulfatase [Source:HGNC Symbol;Acc:4422]	ENSG00000135677	-1.55092	6.38634	3.01181e-06	2.77534e-05	yes
INSIG1	insulin induced gene 1 [Source:HGNC Symbol;Acc:6083]	ENSG00000186480	-1.55077	5.6455	1.15925e-05	9.47134e-05	yes
SRGAP2	SLIT-ROBO Rho GTPase activating protein 2 [Source:HGNC Symbol;Acc:19751]	ENSG00000163486	-1.54785	2.53928	1.85591e-05	0.000146897	yes
41893	septin 11 [Source:HGNC Symbol;Acc:25589]	ENSG00000138758	-1.54539	6.95364	4.53363e-08	5.78448e-07	yes
KIAA1456	KIAA1456 [Source:HGNC Symbol;Acc:26725]	ENSG00000250305	-1.54428	2.23073	0.000802986	0.00438484	yes
FRMD4A	FERM domain containing 4A [Source:HGNC Symbol;Acc:25491]	ENSG00000151474	-1.54425	2.91588	2.13874e-06	2.02807e-05	yes
COPZ2	coatomer protein complex, subunit zeta 2 [Source:HGNC Symbol;Acc:19356]	ENSG00000005243	-1.54244	1.68863	0.000469898	0.00274539	yes
ZNF358	zinc finger protein 358 [Source:HGNC Symbol;Acc:16838]	ENSG00000198816	-1.54143	0.0951214	0.00226016	0.0109035	yes
CERS5	ceramide synthase 5 [Source:HGNC Symbol;Acc:23749]	ENSG00000139624	-1.54053	3.63404	6.07413e-08	7.61646e-07	yes
ZNF440	zinc finger protein 440 [Source:HGNC Symbol;Acc:20874]	ENSG00000171295	-1.53938	2.76961	1.03486e-07	1.2404e-06	yes
TSNAX	translin-associated factor X [Source:HGNC Symbol;Acc:12380]	ENSG00000116918	-1.53924	4.52912	9.84472e-08	1.18378e-06	yes
PRMT6	protein arginine methyltransferase 6 [Source:HGNC Symbol;Acc:18241]	ENSG00000198890	-1.53843	2.71219	4.1001e-06	3.69369e-05	yes
DEXI	Dexi homolog (mouse) [Source:HGNC Symbol;Acc:13267]	ENSG00000182108	-1.53698	-0.0739975	0.000516161	0.0029703	yes
CAT	catalase [Source:HGNC Symbol;Acc:1516]	ENSG00000121691	-1.53515	4.35434	8.52753e-06	7.14576e-05	yes
SNTB2	syntrophin, beta 2 (dystrophin-associated protein A1, 59kDa, basic component 2) [Source:HGNC Symbol;Acc:11169]	ENSG00000168807	-1.53132	4.95535	5.48721e-08	6.91511e-07	yes
RNASEL	ribonuclease L (2',5'-oligoisoadenylate synthetase-dependent) [Source:HGNC Symbol;Acc:10050]	ENSG00000135828	-1.53121	2.23618	7.33621e-07	7.64389e-06	yes
SLC6A8	solute carrier family 6 (neurotransmitter transporter, creatine), member 8 [Source:HGNC Symbol;Acc:11055]	ENSG00000130821	-1.52753	2.44748	9.46652e-06	7.85962e-05	yes
SGCB	sarcoglycan, beta (43kDa dystrophin-associated glycoprotein) [Source:HGNC Symbol;Acc:10806]	ENSG00000163069	-1.52735	4.00743	1.65592e-07	1.92151e-06	yes
B3GAT3	beta-1,3-glucuronyltransferase 3 (glucuronosyltransferase I) [Source:HGNC Symbol;Acc:923]	ENSG00000149541	-1.52472	1.89183	1.12299e-05	9.18837e-05	yes
FUT8	fucosyltransferase 8 (alpha (1,6) fucosyltransferase) [Source:HGNC Symbol;Acc:4019]	ENSG00000033170	-1.52356	3.04775	1.27372e-07	1.50039e-06	yes
IKBKE	inhibitor of kappa light polypeptide gene enhancer in B-cells, kinase epsilon [Source:HGNC Symbol;Acc:14552]	ENSG00000143466	-1.52349	1.46221	0.000106765	0.000724112	yes
B3GALT6	UDP-Gal:betaGal beta 1,3-galactosyltransferase polypeptide 6 [Source:HGNC Symbol;Acc:17978]	ENSG00000176022	-1.52124	1.35463	7.09165e-06	6.05731e-05	yes
TWF2	twinfilin actin-binding protein 2 [Source:HGNC Symbol;Acc:9621]	ENSG00000247596	-1.51904	0.496285	0.000475757	0.00277316	yes
ATP6AP1	ATPase, H+ transporting, lysosomal accessory protein 1 [Source:HGNC Symbol;Acc:868]	ENSG00000071553	-1.51785	3.82623	1.48663e-06	1.44923e-05	yes
TENM3	teneurin transmembrane protein 3 [Source:HGNC Symbol;Acc:29944]	ENSG00000218336	-1.51777	2.31193	2.0271e-05	0.000158941	yes
ID2	inhibitor of DNA binding 2, dominant negative helix-loop-helix protein [Source:HGNC Symbol;Acc:5361]	ENSG00000115738	-1.5162	3.18607	4.3555e-05	0.000321293	yes
KCTD3	potassium channel tetramerisation domain containing 3 [Source:HGNC Symbol;Acc:21305]	ENSG00000136636	-1.51538	4.92917	1.10054e-08	1.5526e-07	yes
BRCA1	breast cancer 1, early onset [Source:HGNC Symbol;Acc:1100]	ENSG00000012048	-1.51506	4.08248	0.000814848	0.00443886	yes
NACC2	NACC family member 2, BEN and BTB (POZ) domain containing [Source:HGNC Symbol;Acc:23846]	ENSG00000148411	-1.51384	2.93835	4.82618e-06	4.27944e-05	yes
ORAI2	ORAI calcium release-activated calcium modulator 2 [Source:HGNC Symbol;Acc:21667]	ENSG00000160991	-1.51347	2.37104	4.02081e-06	3.6266e-05	yes
DSCR3	Down syndrome critical region gene 3 [Source:HGNC Symbol;Acc:3044]	ENSG00000157538	-1.51332	4.50737	9.04583e-07	9.23748e-06	yes
IL1R1	interleukin 1 receptor, type I [Source:HGNC Symbol;Acc:5993]	ENSG00000115594	-1.51247	5.6296	0.000743398	0.00409314	yes
KIAA1841	KIAA1841 [Source:HGNC Symbol;Acc:29387]	ENSG00000162929	-1.51234	2.14657	4.46505e-06	3.9906e-05	yes
GAS2L1	growth arrest-specific 2 like 1 [Source:HGNC Symbol;Acc:16955]	ENSG00000185340	-1.51214	0.590256	0.00181488	0.00902957	yes
PHYH	phytanoyl-CoA 2-hydroxylase [Source:HGNC Symbol;Acc:8940]	ENSG00000107537	-1.50943	1.88991	3.96395e-05	0.000294334	yes
PACSIN2	protein kinase C and casein kinase substrate in neurons 2 [Source:HGNC Symbol;Acc:8571]	ENSG00000100266	-1.50651	3.83209	5.54877e-08	6.98489e-07	yes
EFCAB7	EF-hand calcium binding domain 7 [Source:HGNC Symbol;Acc:29379]	ENSG00000203965	-1.5055	1.47545	3.42679e-05	0.000257672	yes
ZNF724P	zinc finger protein 724, pseudogene [Source:HGNC Symbol;Acc:32460]	ENSG00000196081	-1.50534	0.884024	0.000619136	0.00349424	yes
SPR	sepiapterin reductase (7,8-dihydrobiopterin:NADP+ oxidoreductase) [Source:HGNC Symbol;Acc:11257]	ENSG00000116096	-1.5047	1.41617	4.33819e-05	0.000320121	yes
MYO9B	myosin IXB [Source:HGNC Symbol;Acc:7609]	ENSG00000099331	-1.50466	4.11201	5.23853e-07	5.59256e-06	yes
NIPSNAP1	nipsnap homolog 1 (C. elegans) [Source:HGNC Symbol;Acc:7827]	ENSG00000184117	-1.50459	3.2874	1.27688e-05	0.000103723	yes
LSM11	LSM11, U7 small nuclear RNA associated [Source:HGNC Symbol;Acc:30860]	ENSG00000155858	-1.50377	2.05847	2.81758e-05	0.000215674	yes
DCK	deoxycytidine kinase [Source:HGNC Symbol;Acc:2704]	ENSG00000156136	-1.5021	3.1561	1.01664e-05	8.36377e-05	yes
SPRY2	sprouty homolog 2 (Drosophila) [Source:HGNC Symbol;Acc:11270]	ENSG00000136158	-1.50106	3.70904	0.00011094	0.000749727	yes
NARS2	asparaginyl-tRNA synthetase 2, mitochondrial (putative) [Source:HGNC Symbol;Acc:26274]	ENSG00000137513	-1.50021	3.82811	5.52753e-06	4.83107e-05	yes
NRBP2	nuclear receptor binding protein 2 [Source:HGNC Symbol;Acc:19339]	ENSG00000185189	-1.50007	2.26384	4.27591e-07	4.61071e-06	yes
MPND	MPN domain containing [Source:HGNC Symbol;Acc:25934]	ENSG00000008382	-1.49962	0.184719	0.000277241	0.00170641	yes
TMEM53	transmembrane protein 53 [Source:HGNC Symbol;Acc:26186]	ENSG00000126106	-1.4983	0.838768	3.21969e-05	0.00024356	yes
HACL1	2-hydroxyacyl-CoA lyase 1 [Source:HGNC Symbol;Acc:17856]	ENSG00000131373	-1.4973	3.31639	7.99475e-07	8.26136e-06	yes
CPNE2	copine II [Source:HGNC Symbol;Acc:2315]	ENSG00000140848	-1.49698	1.92336	0.000579847	0.00329476	yes
NEIL3	nei endonuclease VIII-like 3 (E. coli) [Source:HGNC Symbol;Acc:24573]	ENSG00000109674	-1.49647	1.67876	0.00450488	0.0197131	yes
TMSB15B	thymosin beta 15B [Source:HGNC Symbol;Acc:28612]	ENSG00000158427	-1.49494	0.864955	5.52926e-05	0.000398496	yes
TEX30	testis expressed 30 [Source:HGNC Symbol;Acc:25188]	ENSG00000151287	-1.49342	3.02797	6.81695e-07	7.14213e-06	yes
GAB2	GRB2-associated binding protein 2 [Source:HGNC Symbol;Acc:14458]	ENSG00000033327	-1.49329	2.72893	0.00188976	0.00935055	yes
ISYNA1	inositol-3-phosphate synthase 1 [Source:HGNC Symbol;Acc:29821]	ENSG00000105655	-1.4929	0.0497563	0.000125161	0.000835815	yes
ATG4C	autophagy related 4C, cysteine peptidase [Source:HGNC Symbol;Acc:16040]	ENSG00000125703	-1.49282	2.27686	4.4749e-07	4.81837e-06	yes
ZBTB47	zinc finger and BTB domain containing 47 [Source:HGNC Symbol;Acc:26955]	ENSG00000114853	-1.49241	2.0412	7.11923e-05	0.000500995	yes
ZNF362	zinc finger protein 362 [Source:HGNC Symbol;Acc:18079]	ENSG00000160094	-1.49121	1.19728	4.80208e-05	0.000351135	yes
ALG8	ALG8, alpha-1,3-glucosyltransferase [Source:HGNC Symbol;Acc:23161]	ENSG00000159063	-1.49068	3.69672	9.25408e-06	7.70024e-05	yes
CLEC2D	C-type lectin domain family 2, member D [Source:HGNC Symbol;Acc:14351]	ENSG00000069493	-1.48985	1.10759	0.000273367	0.00168441	yes
DNASE1L1	deoxyribonuclease I-like 1 [Source:HGNC Symbol;Acc:2957]	ENSG00000013563	-1.48808	0.036237	0.000370754	0.00221655	yes
POLR2L	polymerase (RNA) II (DNA directed) polypeptide L, 7.6kDa [Source:HGNC Symbol;Acc:9199]	ENSG00000177700	-1.48585	3.324	1.87608e-06	1.79706e-05	yes
ANP32E	acidic (leucine-rich) nuclear phosphoprotein 32 family, member E [Source:HGNC Symbol;Acc:16673]	ENSG00000143401	-1.48549	4.1989	1.65766e-06	1.60212e-05	yes
CD44	CD44 molecule (Indian blood group) [Source:HGNC Symbol;Acc:1681]	ENSG00000026508	-1.48516	7.74391	3.68324e-06	3.33681e-05	yes
CTSO	cathepsin O [Source:HGNC Symbol;Acc:2542]	ENSG00000256043	-1.48511	2.49542	0.000343625	0.00206541	yes
STS	steroid sulfatase (microsomal), isozyme S [Source:HGNC Symbol;Acc:11425]	ENSG00000101846	-1.48377	2.40674	0.000423799	0.0024961	yes
TMEM251	transmembrane protein 251 [Source:HGNC Symbol;Acc:20218]	ENSG00000153485	-1.48263	1.85925	1.48614e-06	1.44923e-05	yes
C4ORF21	chromosome 4 open reading frame 21 [Source:HGNC Symbol;Acc:25654]	ENSG00000138658	-1.48242	2.5487	0.000520709	0.00299265	yes
SECISBP2L	SECIS binding protein 2-like [Source:HGNC Symbol;Acc:28997]	ENSG00000138593	-1.47972	5.14561	2.04065e-06	1.9415e-05	yes
CENPQ	centromere protein Q [Source:HGNC Symbol;Acc:21347]	ENSG00000031691	-1.47934	1.79722	7.70024e-05	0.000538945	yes
DNAJA4	DnaJ (Hsp40) homolog, subfamily A, member 4 [Source:HGNC Symbol;Acc:14885]	ENSG00000140403	-1.47915	3.84302	5.94695e-06	5.14976e-05	yes
NICN1	nicolin 1 [Source:HGNC Symbol;Acc:18317]	ENSG00000145029	-1.47836	1.54407	3.40105e-06	3.10234e-05	yes
GSTA4	glutathione S-transferase alpha 4 [Source:HGNC Symbol;Acc:4629]	ENSG00000170899	-1.47735	3.01543	4.16867e-06	3.75098e-05	yes
ACO1	aconitase 1, soluble [Source:HGNC Symbol;Acc:117]	ENSG00000122729	-1.47729	4.9247	5.24286e-08	6.63177e-07	yes
MCM4	minichromosome maintenance complex component 4 [Source:HGNC Symbol;Acc:6947]	ENSG00000104738	-1.47652	5.12348	0.000786863	0.00430484	yes
CEP19	centrosomal protein 19kDa [Source:HGNC Symbol;Acc:28209]	ENSG00000174007	-1.47545	0.242205	0.000757457	0.00415938	yes
GBP3	guanylate binding protein 3 [Source:HGNC Symbol;Acc:4184]	ENSG00000117226	-1.47501	2.75416	0.00020053	0.00127281	yes
SOD1	superoxide dismutase 1, soluble [Source:HGNC Symbol;Acc:11179]	ENSG00000142168	-1.47475	5.32359	1.51839e-05	0.00012185	yes
HCFC1R1	host cell factor C1 regulator 1 (XPO1 dependent) [Source:HGNC Symbol;Acc:21198]	ENSG00000103145	-1.47396	1.30836	0.000250738	0.00155731	yes
HAUS8	HAUS augmin-like complex, subunit 8 [Source:HGNC Symbol;Acc:30532]	ENSG00000131351	-1.47173	1.14196	0.00861425	0.0344356	yes
TRIM47	tripartite motif containing 47 [Source:HGNC Symbol;Acc:19020]	ENSG00000132481	-1.46884	0.883985	0.00119563	0.0062228	yes
CD99	CD99 molecule [Source:HGNC Symbol;Acc:7082]	ENSG00000002586	-1.46723	4.67554	8.38313e-06	7.03784e-05	yes
RAB7L1	RAB7, member RAS oncogene family-like 1 [Source:HGNC Symbol;Acc:9789]	ENSG00000117280	-1.46582	2.85597	3.77386e-06	3.41479e-05	yes
ARL4C	ADP-ribosylation factor-like 4C [Source:HGNC Symbol;Acc:698]	ENSG00000188042	-1.4648	3.37988	0.000331562	0.00200305	yes
UBR7	ubiquitin protein ligase E3 component n-recognin 7 (putative) [Source:HGNC Symbol;Acc:20344]	ENSG00000012963	-1.46463	3.29232	1.31685e-05	0.000106739	yes
SNX7	sorting nexin 7 [Source:HGNC Symbol;Acc:14971]	ENSG00000162627	-1.46381	3.24068	0.000135818	0.000899792	yes
IGFBP4	insulin-like growth factor binding protein 4 [Source:HGNC Symbol;Acc:5473]	ENSG00000141753	-1.46338	5.07549	0.000674589	0.00376388	yes
SCARB2	scavenger receptor class B, member 2 [Source:HGNC Symbol;Acc:1665]	ENSG00000138760	-1.46138	6.66382	7.24103e-06	6.17321e-05	yes
PFN2	profilin 2 [Source:HGNC Symbol;Acc:8882]	ENSG00000070087	-1.46011	5.08077	1.01623e-07	1.22002e-06	yes
OAS3	2'-5'-oligoadenylate synthetase 3, 100kDa [Source:HGNC Symbol;Acc:8088]	ENSG00000111331	-1.46001	3.96118	0.00552533	0.0235038	yes
RFC3	replication factor C (activator 1) 3, 38kDa [Source:HGNC Symbol;Acc:9971]	ENSG00000133119	-1.45878	3.46121	0.00781946	0.0317022	yes
GINS3	GINS complex subunit 3 (Psf3 homolog) [Source:HGNC Symbol;Acc:25851]	ENSG00000181938	-1.45643	1.77941	0.00119023	0.00620075	yes
SPRY1	sprouty homolog 1, antagonist of FGF signaling (Drosophila) [Source:HGNC Symbol;Acc:11269]	ENSG00000164056	-1.45441	1.79637	0.000504754	0.00291432	yes
ZNF697	zinc finger protein 697 [Source:HGNC Symbol;Acc:32034]	ENSG00000143067	-1.45402	3.22903	0.000130218	0.000866761	yes
HLA-G	major histocompatibility complex, class I, G [Source:HGNC Symbol;Acc:4964]	ENSG00000204632	-1.4539	1.46241	0.00592259	0.0250218	yes
ARHGAP42	Rho GTPase activating protein 42 [Source:HGNC Symbol;Acc:26545]	ENSG00000165895	-1.45278	2.80688	9.89286e-06	8.16833e-05	yes
SETD9	SET domain containing 9 [Source:HGNC Symbol;Acc:28508]	ENSG00000155542	-1.45167	1.65606	0.00081308	0.00443138	yes
SH3KBP1	SH3-domain kinase binding protein 1 [Source:HGNC Symbol;Acc:13867]	ENSG00000147010	-1.45141	3.22503	1.33308e-06	1.31487e-05	yes
TCEAL8	transcription elongation factor A (SII)-like 8 [Source:HGNC Symbol;Acc:28683]	ENSG00000180964	-1.45138	4.14713	3.18206e-08	4.1806e-07	yes
EPB41L2	erythrocyte membrane protein band 4.1-like 2 [Source:HGNC Symbol;Acc:3379]	ENSG00000079819	-1.45038	4.02929	2.24324e-05	0.000174613	yes
DOCK7	dedicator of cytokinesis 7 [Source:HGNC Symbol;Acc:19190]	ENSG00000116641	-1.45014	5.73169	8.61026e-06	7.21077e-05	yes
TECR	trans-2,3-enoyl-CoA reductase [Source:HGNC Symbol;Acc:4551]	ENSG00000099797	-1.4498	3.33825	1.09849e-07	1.3111e-06	yes
USP54	ubiquitin specific peptidase 54 [Source:HGNC Symbol;Acc:23513]	ENSG00000166348	-1.44913	4.18741	7.87443e-06	6.65037e-05	yes
HELLS	helicase, lymphoid-specific [Source:HGNC Symbol;Acc:4861]	ENSG00000119969	-1.44866	3.64082	0.00472657	0.0205353	yes
SNUPN	snurportin 1 [Source:HGNC Symbol;Acc:14245]	ENSG00000169371	-1.44862	2.66948	5.52166e-06	4.82781e-05	yes
CLN6	ceroid-lipofuscinosis, neuronal 6, late infantile, variant [Source:HGNC Symbol;Acc:2077]	ENSG00000128973	-1.44807	2.78358	6.67901e-06	5.72654e-05	yes
ZNF428	zinc finger protein 428 [Source:HGNC Symbol;Acc:20804]	ENSG00000131116	-1.44728	-0.0803522	0.000837509	0.00454475	yes
CCDC77	coiled-coil domain containing 77 [Source:HGNC Symbol;Acc:28203]	ENSG00000120647	-1.4472	1.7139	0.000324442	0.00196319	yes
RHOQ	ras homolog family member Q [Source:HGNC Symbol;Acc:17736]	ENSG00000119729	-1.44603	4.44978	3.3539e-07	3.68904e-06	yes
SHPK	sedoheptulokinase [Source:HGNC Symbol;Acc:1492]	ENSG00000197417	-1.44456	2.22098	1.28765e-05	0.000104485	yes
TOMM7	translocase of outer mitochondrial membrane 7 homolog (yeast) [Source:HGNC Symbol;Acc:21648]	ENSG00000196683	-1.44249	5.038	6.9245e-08	8.59675e-07	yes
CMC2	COX assembly mitochondrial protein 2 homolog (S. cerevisiae) [Source:HGNC Symbol;Acc:24447]	ENSG00000103121	-1.44121	3.05701	1.15887e-06	1.15264e-05	yes
XRCC6BP1	XRCC6 binding protein 1 [Source:HGNC Symbol;Acc:29452]	ENSG00000166896	-1.44073	0.470418	0.00136332	0.00698312	yes
GPHN	gephyrin [Source:HGNC Symbol;Acc:15465]	ENSG00000171723	-1.43892	3.36675	1.82768e-05	0.000144967	yes
MRPL35	mitochondrial ribosomal protein L35 [Source:HGNC Symbol;Acc:14489]	ENSG00000132313	-1.43794	4.20314	7.22688e-08	8.92304e-07	yes
PDE6D	phosphodiesterase 6D, cGMP-specific, rod, delta [Source:HGNC Symbol;Acc:8788]	ENSG00000156973	-1.43783	2.1652	7.37567e-06	6.27377e-05	yes
LAMTOR4	late endosomal/lysosomal adaptor, MAPK and MTOR activator 4 [Source:HGNC Symbol;Acc:33772]	ENSG00000188186	-1.43649	2.4338	9.23768e-06	7.69227e-05	yes
CACYBP	calcyclin binding protein [Source:HGNC Symbol;Acc:30423]	ENSG00000116161	-1.43633	3.69772	3.80191e-05	0.000283609	yes
HAUS1	HAUS augmin-like complex, subunit 1 [Source:HGNC Symbol;Acc:25174]	ENSG00000152240	-1.43632	2.52017	2.70093e-06	2.50731e-05	yes
SPIRE2	spire homolog 2 (Drosophila) [Source:HGNC Symbol;Acc:30623]	ENSG00000204991	-1.43608	0.2363	0.00167768	0.00840444	yes
RBBP7	retinoblastoma binding protein 7 [Source:HGNC Symbol;Acc:9890]	ENSG00000102054	-1.4357	4.97561	5.94634e-07	6.28573e-06	yes
TCTA	T-cell leukemia translocation altered [Source:HGNC Symbol;Acc:11692]	ENSG00000145022	-1.43561	2.22715	1.30985e-06	1.29311e-05	yes
CDC25A	cell division cycle 25A [Source:HGNC Symbol;Acc:1725]	ENSG00000164045	-1.43452	2.66058	0.00429767	0.018946	yes
CISD2	CDGSH iron sulfur domain 2 [Source:HGNC Symbol;Acc:24212]	ENSG00000145354	-1.43443	4.0888	9.59653e-07	9.72937e-06	yes
TRIM61	tripartite motif containing 61 [Source:HGNC Symbol;Acc:24339]	ENSG00000183439	-1.43322	-0.268422	0.00106784	0.0056347	yes
MLEC	malectin [Source:HGNC Symbol;Acc:28973]	ENSG00000110917	-1.43205	5.3615	1.79851e-06	1.72788e-05	yes
MFAP2	microfibrillar-associated protein 2 [Source:HGNC Symbol;Acc:7033]	ENSG00000117122	-1.43199	1.63537	9.65262e-05	0.00066063	yes
RPA3	replication protein A3, 14kDa [Source:HGNC Symbol;Acc:10291]	ENSG00000106399	-1.43181	1.92179	9.31354e-05	0.000640832	yes
CCDC34	coiled-coil domain containing 34 [Source:HGNC Symbol;Acc:25079]	ENSG00000109881	-1.43121	0.979731	0.000147971	0.000967235	yes
MCTP1	multiple C2 domains, transmembrane 1 [Source:HGNC Symbol;Acc:26183]	ENSG00000175471	-1.43003	1.98763	0.000212846	0.00134229	yes
OGFR	opioid growth factor receptor [Source:HGNC Symbol;Acc:15768]	ENSG00000060491	-1.42966	2.18543	3.76472e-05	0.000281325	yes
DONSON	downstream neighbor of SON [Source:HGNC Symbol;Acc:2993]	ENSG00000159147	-1.42745	2.5178	0.000318285	0.00192904	yes
PARP4	poly (ADP-ribose) polymerase family, member 4 [Source:HGNC Symbol;Acc:271]	ENSG00000102699	-1.42655	5.27336	1.60175e-07	1.86441e-06	yes
CTSB	cathepsin B [Source:HGNC Symbol;Acc:2527]	ENSG00000164733	-1.42643	7.49079	4.43338e-08	5.66619e-07	yes
CREBL2	cAMP responsive element binding protein-like 2 [Source:HGNC Symbol;Acc:2350]	ENSG00000111269	-1.42586	4.61254	2.07014e-05	0.000162147	yes
PFKM	phosphofructokinase, muscle [Source:HGNC Symbol;Acc:8877]	ENSG00000152556	-1.42558	4.8178	7.56011e-06	6.41614e-05	yes
POLR3K	polymerase (RNA) III (DNA directed) polypeptide K, 12.3 kDa [Source:HGNC Symbol;Acc:14121]	ENSG00000161980	-1.42421	0.940106	0.00138089	0.00706835	yes
NTAN1	N-terminal asparagine amidase [Source:HGNC Symbol;Acc:29909]	ENSG00000157045	-1.42419	3.30215	1.47652e-06	1.44187e-05	yes
STX3	syntaxin 3 [Source:HGNC Symbol;Acc:11438]	ENSG00000166900	-1.42404	4.60853	0.000162661	0.00105349	yes
LAMB2	laminin, beta 2 (laminin S) [Source:HGNC Symbol;Acc:6487]	ENSG00000172037	-1.41875	4.68109	6.94201e-05	0.000490441	yes
LMBRD1	LMBR1 domain containing 1 [Source:HGNC Symbol;Acc:23038]	ENSG00000168216	-1.41845	3.80544	1.22598e-07	1.44946e-06	yes
MGST3	microsomal glutathione S-transferase 3 [Source:HGNC Symbol;Acc:7064]	ENSG00000143198	-1.41844	3.54669	5.5312e-05	0.000398508	yes
DSTYK	dual serine/threonine and tyrosine protein kinase [Source:HGNC Symbol;Acc:29043]	ENSG00000133059	-1.41825	4.83198	1.78868e-05	0.000142024	yes
WSB2	WD repeat and SOCS box containing 2 [Source:HGNC Symbol;Acc:19222]	ENSG00000176871	-1.41673	5.34018	3.39421e-07	3.73132e-06	yes
ALDH16A1	aldehyde dehydrogenase 16 family, member A1 [Source:HGNC Symbol;Acc:28114]	ENSG00000161618	-1.41672	1.28312	0.000136021	0.000900607	yes
SUCLG2	succinate-CoA ligase, GDP-forming, beta subunit [Source:HGNC Symbol;Acc:11450]	ENSG00000172340	-1.41583	4.37381	0.000415969	0.00245575	yes
CENPB	centromere protein B, 80kDa [Source:HGNC Symbol;Acc:1852]	ENSG00000125817	-1.41542	3.65583	3.88673e-07	4.22336e-06	yes
AP5B1	adaptor-related protein complex 5, beta 1 subunit [Source:HGNC Symbol;Acc:25104]	ENSG00000254470	-1.41337	2.3899	0.000257841	0.00159572	yes
NEU3	sialidase 3 (membrane sialidase) [Source:HGNC Symbol;Acc:7760]	ENSG00000162139	-1.41262	1.89532	1.37131e-05	0.000110874	yes
PTTG1IP	pituitary tumor-transforming 1 interacting protein [Source:HGNC Symbol;Acc:13524]	ENSG00000183255	-1.41156	6.22379	3.145e-05	0.00023839	yes
LAMC1	laminin, gamma 1 (formerly LAMB2) [Source:HGNC Symbol;Acc:6492]	ENSG00000135862	-1.41151	6.77403	1.12939e-05	9.23403e-05	yes
PCGF2	polycomb group ring finger 2 [Source:HGNC Symbol;Acc:12929]	ENSG00000056661	-1.41129	0.177882	0.000676113	0.00377052	yes
SCPEP1	serine carboxypeptidase 1 [Source:HGNC Symbol;Acc:29507]	ENSG00000121064	-1.41106	3.26661	7.63747e-07	7.93945e-06	yes
CPOX	coproporphyrinogen oxidase [Source:HGNC Symbol;Acc:2321]	ENSG00000080819	-1.40872	3.43634	1.46886e-06	1.43564e-05	yes
RNF213	ring finger protein 213 [Source:HGNC Symbol;Acc:14539]	ENSG00000173821	-1.40682	5.72695	0.00104334	0.0055222	yes
FMO4	flavin containing monooxygenase 4 [Source:HGNC Symbol;Acc:3772]	ENSG00000076258	-1.40653	0.467715	0.000925349	0.00496409	yes
TTLL1	tubulin tyrosine ligase-like family, member 1 [Source:HGNC Symbol;Acc:1312]	ENSG00000100271	-1.40625	1.0813	0.00227725	0.0109625	yes
PIGK	phosphatidylinositol glycan anchor biosynthesis, class K [Source:HGNC Symbol;Acc:8965]	ENSG00000142892	-1.40571	4.29201	8.44295e-07	8.68594e-06	yes
ICMT	isoprenylcysteine carboxyl methyltransferase [Source:HGNC Symbol;Acc:5350]	ENSG00000116237	-1.40553	5.55167	3.21263e-08	4.21095e-07	yes
RAD51D	RAD51 homolog D (S. cerevisiae) [Source:HGNC Symbol;Acc:9823]	ENSG00000185379	-1.40486	1.01166	0.000498917	0.00288579	yes
BCKDHB	branched chain keto acid dehydrogenase E1, beta polypeptide [Source:HGNC Symbol;Acc:987]	ENSG00000083123	-1.40313	2.8767	1.17527e-05	9.58834e-05	yes
CASP7	caspase 7, apoptosis-related cysteine peptidase [Source:HGNC Symbol;Acc:1508]	ENSG00000165806	-1.40293	2.6829	8.36819e-05	0.000581187	yes
ORC6	origin recognition complex, subunit 6 [Source:HGNC Symbol;Acc:17151]	ENSG00000091651	-1.40175	2.44274	0.0127114	0.0475981	yes
PCYOX1	prenylcysteine oxidase 1 [Source:HGNC Symbol;Acc:20588]	ENSG00000116005	-1.40174	4.95574	1.50272e-05	0.000120678	yes
HLA-C	major histocompatibility complex, class I, C [Source:HGNC Symbol;Acc:4933]	ENSG00000204525	-1.4016	4.84962	0.0032119	0.0147564	yes
BLVRA	biliverdin reductase A [Source:HGNC Symbol;Acc:1062]	ENSG00000106605	-1.40043	3.21909	3.24728e-06	2.97531e-05	yes
ACADSB	acyl-CoA dehydrogenase, short/branched chain [Source:HGNC Symbol;Acc:91]	ENSG00000196177	-1.40039	3.32756	2.69558e-07	3.02522e-06	yes
C12ORF23	chromosome 12 open reading frame 23 [Source:HGNC Symbol;Acc:28281]	ENSG00000151135	-1.39948	4.02498	2.65686e-06	2.47251e-05	yes
ARSK	arylsulfatase family, member K [Source:HGNC Symbol;Acc:25239]	ENSG00000164291	-1.39878	2.23099	8.62444e-06	7.21893e-05	yes
MCM2	minichromosome maintenance complex component 2 [Source:HGNC Symbol;Acc:6944]	ENSG00000073111	-1.39816	3.52185	0.00132112	0.00680406	yes
H2AFV	H2A histone family, member V [Source:HGNC Symbol;Acc:20664]	ENSG00000105968	-1.39758	4.78512	2.02137e-06	1.92597e-05	yes
LRRC20	leucine rich repeat containing 20 [Source:HGNC Symbol;Acc:23421]	ENSG00000172731	-1.3968	0.843526	0.0107818	0.0415043	yes
SMS	spermine synthase [Source:HGNC Symbol;Acc:11123]	ENSG00000102172	-1.39413	4.96272	4.49343e-05	0.000330603	yes
PHF23	PHD finger protein 23 [Source:HGNC Symbol;Acc:28428]	ENSG00000040633	-1.39362	3.39715	2.55519e-07	2.88056e-06	yes
REV3L	REV3-like, polymerase (DNA directed), zeta, catalytic subunit [Source:HGNC Symbol;Acc:9968]	ENSG00000009413	-1.39119	6.56756	1.34043e-05	0.000108533	yes
SYNJ2BP	synaptojanin 2 binding protein [Source:HGNC Symbol;Acc:18955]	ENSG00000213463	-1.39072	2.70227	0.000183369	0.00117413	yes
OAF	OAF homolog (Drosophila) [Source:HGNC Symbol;Acc:28752]	ENSG00000184232	-1.3899	3.26397	1.07879e-06	1.07965e-05	yes
41700	mitochondrial amidoxime reducing component 2 [Source:HGNC Symbol;Acc:26064]	ENSG00000117791	-1.38978	0.173326	0.00139027	0.00710665	yes
FAHD2A	fumarylacetoacetate hydrolase domain containing 2A [Source:HGNC Symbol;Acc:24252]	ENSG00000115042	-1.3897	1.68835	0.000145148	0.000953202	yes
PIN1	peptidylprolyl cis/trans isomerase, NIMA-interacting 1 [Source:HGNC Symbol;Acc:8988]	ENSG00000127445	-1.38967	1.83576	9.47664e-05	0.000649746	yes
PRKCA	protein kinase C, alpha [Source:HGNC Symbol;Acc:9393]	ENSG00000154229	-1.38838	3.44265	1.7677e-05	0.000140457	yes
SEPN1	selenoprotein N, 1 [Source:HGNC Symbol;Acc:15999]	ENSG00000162430	-1.38832	2.7265	0.00226865	0.0109367	yes
DCPS	decapping enzyme, scavenger [Source:HGNC Symbol;Acc:29812]	ENSG00000110063	-1.38624	1.74476	7.48788e-05	0.000525386	yes
FAP	fibroblast activation protein, alpha [Source:HGNC Symbol;Acc:3590]	ENSG00000078098	-1.38601	4.5378	5.08035e-05	0.000368615	yes
NAV1	neuron navigator 1 [Source:HGNC Symbol;Acc:15989]	ENSG00000134369	-1.385	3.21423	0.00234712	0.0112652	yes
TMEM104	transmembrane protein 104 [Source:HGNC Symbol;Acc:25984]	ENSG00000109066	-1.38445	1.04375	0.000322375	0.00195173	yes
TANGO2	transport and golgi organization 2 homolog (Drosophila) [Source:HGNC Symbol;Acc:25439]	ENSG00000183597	-1.38386	2.72856	3.64865e-05	0.000273534	yes
CAB39L	calcium binding protein 39-like [Source:HGNC Symbol;Acc:20290]	ENSG00000102547	-1.38374	3.41671	0.000327359	0.00197978	yes
PIK3R1	phosphoinositide-3-kinase, regulatory subunit 1 (alpha) [Source:HGNC Symbol;Acc:8979]	ENSG00000145675	-1.3837	4.89548	1.45115e-05	0.000117036	yes
SLC39A13	solute carrier family 39 (zinc transporter), member 13 [Source:HGNC Symbol;Acc:20859]	ENSG00000165915	-1.38328	2.98548	2.78942e-05	0.000213736	yes
P2RX7	purinergic receptor P2X, ligand-gated ion channel, 7 [Source:HGNC Symbol;Acc:8537]	ENSG00000089041	-1.38263	1.58868	0.00416456	0.0184385	yes
ZC3H12C	zinc finger CCCH-type containing 12C [Source:HGNC Symbol;Acc:29362]	ENSG00000149289	-1.3819	4.59238	0.000142901	0.000940911	yes
MAML2	mastermind-like 2 (Drosophila) [Source:HGNC Symbol;Acc:16259]	ENSG00000184384	-1.3795	3.4207	6.38627e-06	5.50273e-05	yes
RHOB	ras homolog family member B [Source:HGNC Symbol;Acc:668]	ENSG00000143878	-1.37926	3.29401	0.00136239	0.00697998	yes
MPHOSPH9	M-phase phosphoprotein 9 [Source:HGNC Symbol;Acc:7215]	ENSG00000051825	-1.37905	3.65697	0.000321706	0.0019482	yes
PEBP1	phosphatidylethanolamine binding protein 1 [Source:HGNC Symbol;Acc:8630]	ENSG00000089220	-1.3789	5.40488	7.80346e-08	9.57728e-07	yes
RBL1	retinoblastoma-like 1 (p107) [Source:HGNC Symbol;Acc:9893]	ENSG00000080839	-1.37844	3.26929	0.00114962	0.00601276	yes
NCS1	neuronal calcium sensor 1 [Source:HGNC Symbol;Acc:3953]	ENSG00000107130	-1.37765	4.33303	3.3878e-08	4.38955e-07	yes
ATP5J2	ATP synthase, H+ transporting, mitochondrial Fo complex, subunit F2 [Source:HGNC Symbol;Acc:848]	ENSG00000241468	-1.37577	2.63484	5.73159e-05	0.000412156	yes
RAI14	retinoic acid induced 14 [Source:HGNC Symbol;Acc:14873]	ENSG00000039560	-1.37407	4.8705	0.000209281	0.00132247	yes
ATP5A1	ATP synthase, H+ transporting, mitochondrial F1 complex, alpha subunit 1, cardiac muscle [Source:HGNC Symbol;Acc:823]	ENSG00000152234	-1.37397	7.13863	4.38605e-06	3.92777e-05	yes
PLCG1	phospholipase C, gamma 1 [Source:HGNC Symbol;Acc:9065]	ENSG00000124181	-1.37353	3.53682	6.41878e-06	5.52796e-05	yes
VPS18	vacuolar protein sorting 18 homolog (S. cerevisiae) [Source:HGNC Symbol;Acc:15972]	ENSG00000104142	-1.36981	3.57862	0.00142154	0.00725171	yes
NDUFB4	NADH dehydrogenase (ubiquinone) 1 beta subcomplex, 4, 15kDa [Source:HGNC Symbol;Acc:7699]	ENSG00000065518	-1.36967	3.10209	1.64767e-06	1.59383e-05	yes
MRPL17	mitochondrial ribosomal protein L17 [Source:HGNC Symbol;Acc:14053]	ENSG00000158042	-1.36934	3.50174	3.95071e-05	0.000293545	yes
SMPD2	sphingomyelin phosphodiesterase 2, neutral membrane (neutral sphingomyelinase) [Source:HGNC Symbol;Acc:11121]	ENSG00000135587	-1.36829	1.86528	3.91749e-05	0.00029146	yes
TMEM245	transmembrane protein 245 [Source:HGNC Symbol;Acc:1363]	ENSG00000106771	-1.36763	5.36657	2.23797e-06	2.11319e-05	yes
INPPL1	inositol polyphosphate phosphatase-like 1 [Source:HGNC Symbol;Acc:6080]	ENSG00000165458	-1.36574	3.6406	1.00814e-06	1.01616e-05	yes
RETSAT	retinol saturase (all-trans-retinol 13,14-reductase) [Source:HGNC Symbol;Acc:25991]	ENSG00000042445	-1.36548	5.24561	5.88479e-06	5.10377e-05	yes
NGFRAP1	nerve growth factor receptor (TNFRSF16) associated protein 1 [Source:HGNC Symbol;Acc:13388]	ENSG00000166681	-1.36523	4.60225	2.1308e-06	2.02284e-05	yes
PPP2R5D	protein phosphatase 2, regulatory subunit B', delta [Source:HGNC Symbol;Acc:9312]	ENSG00000112640	-1.36406	3.02493	3.77598e-05	0.000282048	yes
CDK2AP1	cyclin-dependent kinase 2 associated protein 1 [Source:HGNC Symbol;Acc:14002]	ENSG00000111328	-1.36327	5.48669	3.29477e-05	0.000248739	yes
CASP1	caspase 1, apoptosis-related cysteine peptidase [Source:HGNC Symbol;Acc:1499]	ENSG00000137752	-1.36301	2.64437	5.07109e-05	0.000368062	yes
FZD3	frizzled family receptor 3 [Source:HGNC Symbol;Acc:4041]	ENSG00000104290	-1.36221	3.87071	1.91633e-05	0.00015078	yes
HIST1H2BN	histone cluster 1, H2bn [Source:HGNC Symbol;Acc:4749]	ENSG00000233822	-1.36146	2.475	0.000507788	0.00292883	yes
MAZ	MYC-associated zinc finger protein (purine-binding transcription factor) [Source:HGNC Symbol;Acc:6914]	ENSG00000103495	-1.36054	3.8514	7.75958e-07	8.05155e-06	yes
PPIP5K2	diphosphoinositol pentakisphosphate kinase 2 [Source:HGNC Symbol;Acc:29035]	ENSG00000145725	-1.35918	5.23998	1.34616e-07	1.57995e-06	yes
ITPR1	inositol 1,4,5-trisphosphate receptor, type 1 [Source:HGNC Symbol;Acc:6180]	ENSG00000150995	-1.35854	2.97133	0.000207248	0.00131212	yes
IFT81	intraflagellar transport 81 homolog (Chlamydomonas) [Source:HGNC Symbol;Acc:14313]	ENSG00000122970	-1.3575	2.83214	3.39182e-06	3.09518e-05	yes
MELK	maternal embryonic leucine zipper kinase [Source:HGNC Symbol;Acc:16870]	ENSG00000165304	-1.35695	4.09945	0.00284366	0.0133003	yes
DMXL2	Dmx-like 2 [Source:HGNC Symbol;Acc:2938]	ENSG00000104093	-1.35611	3.99471	0.000369227	0.00220929	yes
THTPA	thiamine triphosphatase [Source:HGNC Symbol;Acc:18987]	ENSG00000259431	-1.3557	0.509326	9.945e-05	0.000678377	yes
HSPG2	heparan sulfate proteoglycan 2 [Source:HGNC Symbol;Acc:5273]	ENSG00000142798	-1.35336	3.1897	0.00966221	0.0379157	yes
BRI3BP	BRI3 binding protein [Source:HGNC Symbol;Acc:14251]	ENSG00000184992	-1.35114	3.84419	4.30597e-06	3.86526e-05	yes
SLC47A1	solute carrier family 47, member 1 [Source:HGNC Symbol;Acc:25588]	ENSG00000142494	-1.35085	0.76957	0.000820485	0.00446634	yes
DCTPP1	dCTP pyrophosphatase 1 [Source:HGNC Symbol;Acc:28777]	ENSG00000179958	-1.34978	2.2283	0.00206949	0.0101003	yes
FAH	fumarylacetoacetate hydrolase (fumarylacetoacetase) [Source:HGNC Symbol;Acc:3579]	ENSG00000103876	-1.34973	3.22215	1.54934e-05	0.000124112	yes
GLRX	glutaredoxin (thioltransferase) [Source:HGNC Symbol;Acc:4330]	ENSG00000173221	-1.34945	2.83251	0.000253592	0.00157287	yes
CHSY1	chondroitin sulfate synthase 1 [Source:HGNC Symbol;Acc:17198]	ENSG00000131873	-1.34931	3.79132	6.54628e-07	6.87161e-06	yes
PARP1	poly (ADP-ribose) polymerase 1 [Source:HGNC Symbol;Acc:270]	ENSG00000143799	-1.34836	5.04661	0.000274788	0.0016927	yes
PTMS	parathymosin [Source:HGNC Symbol;Acc:9629]	ENSG00000159335	-1.34783	2.57798	5.45329e-06	4.77729e-05	yes
MICU3	mitochondrial calcium uptake family, member 3 [Source:HGNC Symbol;Acc:27820]	ENSG00000155970	-1.34718	1.75707	0.000310054	0.00188472	yes
FADS3	fatty acid desaturase 3 [Source:HGNC Symbol;Acc:3576]	ENSG00000221968	-1.34707	3.20049	0.0087395	0.0348314	yes
TMEM135	transmembrane protein 135 [Source:HGNC Symbol;Acc:26167]	ENSG00000166575	-1.3465	3.96293	4.2558e-05	0.000314556	yes
AGPHD1	aminoglycoside phosphotransferase domain containing 1 [Source:HGNC Symbol;Acc:34403]	ENSG00000188266	-1.3456	-0.331312	0.000874653	0.00472359	yes
C4ORF46	chromosome 4 open reading frame 46 [Source:HGNC Symbol;Acc:27320]	ENSG00000205208	-1.34548	2.2464	0.00131283	0.00676444	yes
RGS10	regulator of G-protein signaling 10 [Source:HGNC Symbol;Acc:9992]	ENSG00000148908	-1.34283	3.49548	0.000117516	0.000790842	yes
41700	membrane-associated ring finger (C3HC4) 2, E3 ubiquitin protein ligase [Source:HGNC Symbol;Acc:28038]	ENSG00000099785	-1.34144	1.26157	0.00131787	0.00678888	yes
MINPP1	multiple inositol-polyphosphate phosphatase 1 [Source:HGNC Symbol;Acc:7102]	ENSG00000107789	-1.3405	2.81739	0.00129566	0.00668983	yes
POLR2K	polymerase (RNA) II (DNA directed) polypeptide K, 7.0kDa [Source:HGNC Symbol;Acc:9198]	ENSG00000147669	-1.33949	3.05373	7.49244e-06	6.3635e-05	yes
PPP1R3C	protein phosphatase 1, regulatory subunit 3C [Source:HGNC Symbol;Acc:9293]	ENSG00000119938	-1.33926	3.63196	0.00723111	0.0296581	yes
ASAP3	ArfGAP with SH3 domain, ankyrin repeat and PH domain 3 [Source:HGNC Symbol;Acc:14987]	ENSG00000088280	-1.33918	2.32552	0.000406071	0.00240361	yes
TRIM14	tripartite motif containing 14 [Source:HGNC Symbol;Acc:16283]	ENSG00000106785	-1.33859	2.65868	0.00231115	0.0111067	yes
SLC19A2	solute carrier family 19 (thiamine transporter), member 2 [Source:HGNC Symbol;Acc:10938]	ENSG00000117479	-1.33679	4.77603	0.000139325	0.000920322	yes
LZTS2	leucine zipper, putative tumor suppressor 2 [Source:HGNC Symbol;Acc:29381]	ENSG00000107816	-1.33667	2.5934	2.68041e-06	2.49236e-05	yes
ATP5G3	ATP synthase, H+ transporting, mitochondrial Fo complex, subunit C3 (subunit 9) [Source:HGNC Symbol;Acc:843]	ENSG00000154518	-1.3364	5.34965	4.13557e-07	4.47435e-06	yes
CDR1	cerebellar degeneration-related protein 1, 34kDa [Source:HGNC Symbol;Acc:1798]	ENSG00000184258	-1.33587	2.25991	0.00888637	0.0353418	yes
PSME2	proteasome (prosome, macropain) activator subunit 2 (PA28 beta) [Source:HGNC Symbol;Acc:9569]	ENSG00000100911	-1.33555	3.71192	9.84768e-05	0.000672145	yes
IGF2BP3	insulin-like growth factor 2 mRNA binding protein 3 [Source:HGNC Symbol;Acc:28868]	ENSG00000136231	-1.33456	2.69058	0.00721181	0.0295941	yes
IFI27L1	interferon, alpha-inducible protein 27-like 1 [Source:HGNC Symbol;Acc:19754]	ENSG00000165948	-1.33382	2.22428	0.0015244	0.00772404	yes
XYLT2	xylosyltransferase II [Source:HGNC Symbol;Acc:15517]	ENSG00000015532	-1.33351	2.23093	3.80347e-05	0.000283632	yes
TCF4	transcription factor 4 [Source:HGNC Symbol;Acc:11634]	ENSG00000196628	-1.33315	4.36224	0.000189703	0.00121124	yes
ISOC2	isochorismatase domain containing 2 [Source:HGNC Symbol;Acc:26278]	ENSG00000063241	-1.33287	2.09827	0.00121807	0.00632453	yes
ERBB3	v-erb-b2 erythroblastic leukemia viral oncogene homolog 3 (avian) [Source:HGNC Symbol;Acc:3431]	ENSG00000065361	-1.3321	5.00371	0.00191108	0.00943988	yes
ZADH2	zinc binding alcohol dehydrogenase domain containing 2 [Source:HGNC Symbol;Acc:28697]	ENSG00000180011	-1.33167	4.43339	4.54855e-07	4.893e-06	yes
TMEM50B	transmembrane protein 50B [Source:HGNC Symbol;Acc:1280]	ENSG00000142188	-1.33073	3.58918	1.37688e-06	1.35395e-05	yes
PCYOX1L	prenylcysteine oxidase 1 like [Source:HGNC Symbol;Acc:28477]	ENSG00000145882	-1.32901	1.68904	3.95576e-05	0.000293823	yes
PHLPP1	PH domain and leucine rich repeat protein phosphatase 1 [Source:HGNC Symbol;Acc:20610]	ENSG00000081913	-1.32874	3.53924	7.69049e-06	6.51046e-05	yes
ACSF2	acyl-CoA synthetase family member 2 [Source:HGNC Symbol;Acc:26101]	ENSG00000167107	-1.32856	2.84451	0.00048555	0.00282004	yes
RNASE4	ribonuclease, RNase A family, 4 [Source:HGNC Symbol;Acc:10047]	ENSG00000258818	-1.32825	2.30093	0.000834568	0.00453206	yes
ALG1	ALG1, chitobiosyldiphosphodolichol beta-mannosyltransferase [Source:HGNC Symbol;Acc:18294]	ENSG00000033011	-1.32802	2.30133	2.14251e-05	0.000167408	yes
POLR3G	polymerase (RNA) III (DNA directed) polypeptide G (32kD) [Source:HGNC Symbol;Acc:30075]	ENSG00000113356	-1.32794	3.7981	1.83778e-05	0.000145564	yes
CDC16	cell division cycle 16 [Source:HGNC Symbol;Acc:1720]	ENSG00000130177	-1.32728	5.41445	2.76728e-06	2.56574e-05	yes
GCSH	glycine cleavage system protein H (aminomethyl carrier) [Source:HGNC Symbol;Acc:4208]	ENSG00000140905	-1.32708	3.14408	6.3608e-05	0.000452783	yes
C1ORF112	chromosome 1 open reading frame 112 [Source:HGNC Symbol;Acc:25565]	ENSG00000000460	-1.32603	2.52686	0.00232174	0.0111529	yes
STAM	signal transducing adaptor molecule (SH3 domain and ITAM motif) 1 [Source:HGNC Symbol;Acc:11357]	ENSG00000136738	-1.32593	4.52572	3.07221e-06	2.82869e-05	yes
TBC1D1	TBC1 (tre-2/USP6, BUB2, cdc16) domain family, member 1 [Source:HGNC Symbol;Acc:11578]	ENSG00000065882	-1.32534	3.35728	0.000232574	0.0014537	yes
KDELR3	KDEL (Lys-Asp-Glu-Leu) endoplasmic reticulum protein retention receptor 3 [Source:HGNC Symbol;Acc:6306]	ENSG00000100196	-1.3243	3.09757	0.000757341	0.00415938	yes
TMC6	transmembrane channel-like 6 [Source:HGNC Symbol;Acc:18021]	ENSG00000141524	-1.32386	1.55095	0.00211571	0.0102992	yes
TMEM194A	transmembrane protein 194A [Source:HGNC Symbol;Acc:29001]	ENSG00000166881	-1.32369	3.85061	4.92596e-05	0.000359146	yes
ATP6V1C1	ATPase, H+ transporting, lysosomal 42kDa, V1 subunit C1 [Source:HGNC Symbol;Acc:856]	ENSG00000155097	-1.3191	5.69402	0.000165366	0.00106978	yes
MREG	melanoregulin [Source:HGNC Symbol;Acc:25478]	ENSG00000118242	-1.31832	3.6556	2.8681e-05	0.000219169	yes
HIST4H4	histone cluster 4, H4 [Source:HGNC Symbol;Acc:20510]	ENSG00000197837	-1.3174	4.47881	1.92889e-05	0.000151662	yes
MAML3	mastermind-like 3 (Drosophila) [Source:HGNC Symbol;Acc:16272]	ENSG00000196782	-1.31737	1.8346	0.000907762	0.00488136	yes
FLVCR1	feline leukemia virus subgroup C cellular receptor 1 [Source:HGNC Symbol;Acc:24682]	ENSG00000162769	-1.31726	2.62054	5.41799e-05	0.000390726	yes
PXDN	peroxidasin homolog (Drosophila) [Source:HGNC Symbol;Acc:14966]	ENSG00000130508	-1.31652	4.12762	2.25238e-06	2.12591e-05	yes
ANKRD32	ankyrin repeat domain 32 [Source:HGNC Symbol;Acc:25408]	ENSG00000133302	-1.31604	2.44473	5.02866e-05	0.000365453	yes
MCM7	minichromosome maintenance complex component 7 [Source:HGNC Symbol;Acc:6950]	ENSG00000166508	-1.31539	4.54884	0.0111504	0.0426824	yes
AGPAT3	1-acylglycerol-3-phosphate O-acyltransferase 3 [Source:HGNC Symbol;Acc:326]	ENSG00000160216	-1.31418	4.31537	1.74446e-07	2.01596e-06	yes
SPESP1	sperm equatorial segment protein 1 [Source:HGNC Symbol;Acc:15570]	ENSG00000258484	-1.31295	0.407392	0.0126131	0.0473027	yes
NAMPT	nicotinamide phosphoribosyltransferase [Source:HGNC Symbol;Acc:30092]	ENSG00000105835	-1.31222	6.34215	4.82746e-05	0.000352648	yes
CD81	CD81 molecule [Source:HGNC Symbol;Acc:1701]	ENSG00000110651	-1.31194	5.23829	1.01076e-06	1.01789e-05	yes
CBX3	chromobox homolog 3 [Source:HGNC Symbol;Acc:1553]	ENSG00000122565	-1.31153	5.93792	0.000181547	0.00116345	yes
ASB13	ankyrin repeat and SOCS box containing 13 [Source:HGNC Symbol;Acc:19765]	ENSG00000196372	-1.31057	2.40317	3.39787e-05	0.000255753	yes
WASF3	WAS protein family, member 3 [Source:HGNC Symbol;Acc:12734]	ENSG00000132970	-1.31054	3.0484	7.42306e-05	0.000521	yes
UPRT	uracil phosphoribosyltransferase (FUR1) homolog (S. cerevisiae) [Source:HGNC Symbol;Acc:28334]	ENSG00000094841	-1.30979	1.50198	0.00016261	0.00105347	yes
FBXO7	F-box protein 7 [Source:HGNC Symbol;Acc:13586]	ENSG00000100225	-1.30969	5.58861	1.70984e-06	1.64691e-05	yes
ZFYVE26	zinc finger, FYVE domain containing 26 [Source:HGNC Symbol;Acc:20761]	ENSG00000072121	-1.30948	4.80304	0.000685431	0.00381668	yes
ABCC4	ATP-binding cassette, sub-family C (CFTR/MRP), member 4 [Source:HGNC Symbol;Acc:55]	ENSG00000125257	-1.3056	4.36066	7.76797e-06	6.56783e-05	yes
CTSA	cathepsin A [Source:HGNC Symbol;Acc:9251]	ENSG00000064601	-1.30415	4.908	0.000132474	0.000880221	yes
OAT	ornithine aminotransferase [Source:HGNC Symbol;Acc:8091]	ENSG00000065154	-1.30369	6.11546	5.54239e-06	4.84031e-05	yes
AIF1L	allograft inflammatory factor 1-like [Source:HGNC Symbol;Acc:28904]	ENSG00000126878	-1.30335	4.62844	0.00398305	0.0177674	yes
P2RX4	purinergic receptor P2X, ligand-gated ion channel, 4 [Source:HGNC Symbol;Acc:8535]	ENSG00000135124	-1.30229	1.91764	0.000377765	0.0022544	yes
SASH1	SAM and SH3 domain containing 1 [Source:HGNC Symbol;Acc:19182]	ENSG00000111961	-1.30154	4.44463	1.73477e-05	0.000137987	yes
ZNF107	zinc finger protein 107 [Source:HGNC Symbol;Acc:12887]	ENSG00000196247	-1.30066	1.91703	0.00100294	0.00533265	yes
FAM13A	family with sequence similarity 13, member A [Source:HGNC Symbol;Acc:19367]	ENSG00000138640	-1.3	3.68203	4.67941e-07	5.01941e-06	yes
MMD	monocyte to macrophage differentiation-associated [Source:HGNC Symbol;Acc:7153]	ENSG00000108960	-1.29989	2.36482	0.000450365	0.00263673	yes
ZNF92	zinc finger protein 92 [Source:HGNC Symbol;Acc:13168]	ENSG00000146757	-1.29933	1.58405	0.000148447	0.000969785	yes
ANLN	anillin, actin binding protein [Source:HGNC Symbol;Acc:14082]	ENSG00000011426	-1.29878	4.35123	0.0126534	0.0474223	yes
PLTP	phospholipid transfer protein [Source:HGNC Symbol;Acc:9093]	ENSG00000100979	-1.29783	2.72012	0.000778376	0.0042649	yes
LPAR6	lysophosphatidic acid receptor 6 [Source:HGNC Symbol;Acc:15520]	ENSG00000139679	-1.29754	3.19522	0.000219181	0.00137801	yes
DSN1	DSN1, MIND kinetochore complex component, homolog (S. cerevisiae) [Source:HGNC Symbol;Acc:16165]	ENSG00000149636	-1.29646	2.61174	0.000348001	0.00208949	yes
OTUD7B	OTU domain containing 7B [Source:HGNC Symbol;Acc:16683]	ENSG00000163113	-1.29624	3.88331	4.10628e-06	3.69778e-05	yes
C7ORF41	chromosome 7 open reading frame 41 [Source:HGNC Symbol;Acc:25457]	ENSG00000180354	-1.29623	4.42206	0.000123832	0.000828167	yes
PIK3R2	phosphoinositide-3-kinase, regulatory subunit 2 (beta) [Source:HGNC Symbol;Acc:8980]	ENSG00000105647	-1.29615	2.53778	8.17883e-06	6.89177e-05	yes
PTPLAD1	protein tyrosine phosphatase-like A domain containing 1 [Source:HGNC Symbol;Acc:24175]	ENSG00000074696	-1.29565	5.41278	8.29376e-06	6.97839e-05	yes
SRR	serine racemase [Source:HGNC Symbol;Acc:14398]	ENSG00000167720	-1.29549	1.44707	0.000316851	0.00192138	yes
C5ORF15	chromosome 5 open reading frame 15 [Source:HGNC Symbol;Acc:20656]	ENSG00000113583	-1.29535	4.11978	7.89968e-06	6.66919e-05	yes
GEMIN6	gem (nuclear organelle) associated protein 6 [Source:HGNC Symbol;Acc:20044]	ENSG00000152147	-1.29507	1.59926	5.05934e-05	0.000367327	yes
COMMD5	COMM domain containing 5 [Source:HGNC Symbol;Acc:17902]	ENSG00000170619	-1.29395	1.28685	6.31041e-05	0.000449906	yes
UGCG	UDP-glucose ceramide glucosyltransferase [Source:HGNC Symbol;Acc:12524]	ENSG00000148154	-1.29239	6.67974	3.31076e-05	0.000249863	yes
PSMB4	proteasome (prosome, macropain) subunit, beta type, 4 [Source:HGNC Symbol;Acc:9541]	ENSG00000159377	-1.29117	5.19564	5.27021e-06	4.63852e-05	yes
AP1M1	adaptor-related protein complex 1, mu 1 subunit [Source:HGNC Symbol;Acc:13667]	ENSG00000072958	-1.29102	2.53996	3.21684e-05	0.000243427	yes
STIL	SCL/TAL1 interrupting locus [Source:HGNC Symbol;Acc:10879]	ENSG00000123473	-1.29092	3.14657	0.00701741	0.0289183	yes
NCAPD3	non-SMC condensin II complex, subunit D3 [Source:HGNC Symbol;Acc:28952]	ENSG00000151503	-1.2906	4.13071	0.000908373	0.00488348	yes
TXNDC15	thioredoxin domain containing 15 [Source:HGNC Symbol;Acc:20652]	ENSG00000113621	-1.29031	3.40365	8.02297e-06	6.76316e-05	yes
EMP1	epithelial membrane protein 1 [Source:HGNC Symbol;Acc:3333]	ENSG00000134531	-1.28945	7.22108	2.68842e-06	2.49878e-05	yes
RBM38	RNA binding motif protein 38 [Source:HGNC Symbol;Acc:15818]	ENSG00000132819	-1.28926	0.272057	0.000519723	0.00298775	yes
MEGF8	multiple EGF-like-domains 8 [Source:HGNC Symbol;Acc:3233]	ENSG00000105429	-1.28772	2.4289	0.000674837	0.00376433	yes
RECQL	RecQ protein-like (DNA helicase Q1-like) [Source:HGNC Symbol;Acc:9948]	ENSG00000004700	-1.28445	4.49999	6.83794e-05	0.000483543	yes
FAM134A	family with sequence similarity 134, member A [Source:HGNC Symbol;Acc:28450]	ENSG00000144567	-1.28122	4.74367	7.04385e-05	0.000496392	yes
MMS22L	MMS22-like, DNA repair protein [Source:HGNC Symbol;Acc:21475]	ENSG00000146263	-1.28017	3.72198	0.00273545	0.012885	yes
SSH2	slingshot protein phosphatase 2 [Source:HGNC Symbol;Acc:30580]	ENSG00000141298	-1.27977	3.77368	1.51554e-06	1.47551e-05	yes
XPNPEP1	X-prolyl aminopeptidase (aminopeptidase P) 1, soluble [Source:HGNC Symbol;Acc:12822]	ENSG00000108039	-1.27937	4.96831	1.02591e-05	8.43079e-05	yes
PIM2	pim-2 oncogene [Source:HGNC Symbol;Acc:8987]	ENSG00000102096	-1.2788	0.714017	0.000284743	0.00174734	yes
LTBP1	latent transforming growth factor beta binding protein 1 [Source:HGNC Symbol;Acc:6714]	ENSG00000049323	-1.27828	4.56718	0.00165352	0.00829442	yes
HSPB11	heat shock protein family B (small), member 11 [Source:HGNC Symbol;Acc:25019]	ENSG00000081870	-1.27817	2.81547	4.921e-05	0.000358901	yes
DNAJC13	DnaJ (Hsp40) homolog, subfamily C, member 13 [Source:HGNC Symbol;Acc:30343]	ENSG00000138246	-1.27795	5.97629	1.13925e-06	1.13513e-05	yes
CTPS2	CTP synthase 2 [Source:HGNC Symbol;Acc:2520]	ENSG00000047230	-1.27776	2.74858	4.11893e-05	0.000305339	yes
PGBD1	piggyBac transposable element derived 1 [Source:HGNC Symbol;Acc:19398]	ENSG00000137338	-1.27715	1.32971	0.000325751	0.00197058	yes
DHX9	DEAH (Asp-Glu-Ala-His) box polypeptide 9 [Source:HGNC Symbol;Acc:2750]	ENSG00000135829	-1.27654	6.45864	8.32015e-06	6.99537e-05	yes
DNMT3A	DNA (cytosine-5-)-methyltransferase 3 alpha [Source:HGNC Symbol;Acc:2978]	ENSG00000119772	-1.27603	1.31177	0.000112251	0.000757226	yes
YIF1B	Yip1 interacting factor homolog B (S. cerevisiae) [Source:HGNC Symbol;Acc:30511]	ENSG00000167645	-1.27542	2.20118	0.000557291	0.0031778	yes
TIMM50	translocase of inner mitochondrial membrane 50 homolog (S. cerevisiae) [Source:HGNC Symbol;Acc:23656]	ENSG00000105197	-1.27456	3.99174	2.24066e-05	0.000174473	yes
SIRPA	signal-regulatory protein alpha [Source:HGNC Symbol;Acc:9662]	ENSG00000198053	-1.27442	2.3954	0.000147841	0.000966669	yes
PGD	phosphogluconate dehydrogenase [Source:HGNC Symbol;Acc:8891]	ENSG00000142657	-1.27318	4.0813	2.34177e-05	0.000181531	yes
RAPGEF1	Rap guanine nucleotide exchange factor (GEF) 1 [Source:HGNC Symbol;Acc:4568]	ENSG00000107263	-1.27303	4.15617	5.1745e-06	4.55963e-05	yes
EPS15	epidermal growth factor receptor pathway substrate 15 [Source:HGNC Symbol;Acc:3419]	ENSG00000085832	-1.27215	6.10435	3.96967e-06	3.58335e-05	yes
PELI3	pellino E3 ubiquitin protein ligase family member 3 [Source:HGNC Symbol;Acc:30010]	ENSG00000174516	-1.27214	0.823262	0.00270343	0.0127528	yes
TMED8	transmembrane emp24 protein transport domain containing 8 [Source:HGNC Symbol;Acc:18633]	ENSG00000100580	-1.27205	3.87008	7.45833e-06	6.3393e-05	yes
SOX12	SRY (sex determining region Y)-box 12 [Source:HGNC Symbol;Acc:11198]	ENSG00000177732	-1.27169	1.03118	0.00126683	0.00655892	yes
CCDC43	coiled-coil domain containing 43 [Source:HGNC Symbol;Acc:26472]	ENSG00000180329	-1.26876	3.48252	6.51496e-06	5.60506e-05	yes
ZNF124	zinc finger protein 124 [Source:HGNC Symbol;Acc:12907]	ENSG00000196418	-1.26871	2.30817	7.89857e-05	0.000551799	yes
GRAMD1A	GRAM domain containing 1A [Source:HGNC Symbol;Acc:29305]	ENSG00000089351	-1.26694	1.49908	0.000605011	0.0034188	yes
MAP3K6	mitogen-activated protein kinase kinase kinase 6 [Source:HGNC Symbol;Acc:6858]	ENSG00000142733	-1.26331	2.18324	0.00513538	0.0220529	yes
EMP2	epithelial membrane protein 2 [Source:HGNC Symbol;Acc:3334]	ENSG00000213853	-1.26329	5.19105	0.00472828	0.0205353	yes
GNA12	guanine nucleotide binding protein (G protein) alpha 12 [Source:HGNC Symbol;Acc:4380]	ENSG00000146535	-1.26234	3.9823	1.47925e-05	0.000119005	yes
PXMP4	peroxisomal membrane protein 4, 24kDa [Source:HGNC Symbol;Acc:15920]	ENSG00000101417	-1.2615	0.984234	0.000712976	0.00395264	yes
DNAJC30	DnaJ (Hsp40) homolog, subfamily C, member 30 [Source:HGNC Symbol;Acc:16410]	ENSG00000176410	-1.26133	0.730998	0.0011128	0.00583914	yes
NUDT11	nudix (nucleoside diphosphate linked moiety X)-type motif 11 [Source:HGNC Symbol;Acc:18011]	ENSG00000196368	-1.25977	1.16743	0.0109272	0.0419371	yes
E2F3	E2F transcription factor 3 [Source:HGNC Symbol;Acc:3115]	ENSG00000112242	-1.2583	2.80482	0.000172849	0.00111169	yes
RAB13	RAB13, member RAS oncogene family [Source:HGNC Symbol;Acc:9762]	ENSG00000143545	-1.25784	3.58503	1.03071e-05	8.46405e-05	yes
MEGF9	multiple EGF-like-domains 9 [Source:HGNC Symbol;Acc:3234]	ENSG00000106780	-1.25757	3.79812	0.000302853	0.00184744	yes
TMEM65	transmembrane protein 65 [Source:HGNC Symbol;Acc:25203]	ENSG00000164983	-1.25656	2.84401	0.000121526	0.000814436	yes
LAMB1	laminin, beta 1 [Source:HGNC Symbol;Acc:6486]	ENSG00000091136	-1.25506	5.81233	0.00399574	0.0178134	yes
NARF	nuclear prelamin A recognition factor [Source:HGNC Symbol;Acc:29916]	ENSG00000141562	-1.2547	2.61217	0.000223453	0.00140213	yes
PCDHGC3	protocadherin gamma subfamily C, 3 [Source:HGNC Symbol;Acc:8716]	ENSG00000240184	-1.25388	1.98271	0.0124079	0.0466673	yes
CARD8	caspase recruitment domain family, member 8 [Source:HGNC Symbol;Acc:17057]	ENSG00000105483	-1.25356	2.21346	0.000123414	0.000825857	yes
AHCYL1	adenosylhomocysteinase-like 1 [Source:HGNC Symbol;Acc:344]	ENSG00000168710	-1.25332	5.69126	1.70567e-06	1.64359e-05	yes
NIN	ninein (GSK3B interacting protein) [Source:HGNC Symbol;Acc:14906]	ENSG00000100503	-1.25261	5.30539	3.95675e-06	3.57311e-05	yes
MICA	MHC class I polypeptide-related sequence A [Source:HGNC Symbol;Acc:7090]	ENSG00000204520	-1.25253	2.86552	4.51001e-05	0.000331714	yes
RAB4B	RAB4B, member RAS oncogene family [Source:HGNC Symbol;Acc:9782]	ENSG00000167578	-1.25248	0.952854	0.00642704	0.026821	yes
SLC25A13	solute carrier family 25 (aspartate/glutamate carrier), member 13 [Source:HGNC Symbol;Acc:10983]	ENSG00000004864	-1.25244	3.88058	9.19647e-06	7.66361e-05	yes
NHLRC3	NHL repeat containing 3 [Source:HGNC Symbol;Acc:33751]	ENSG00000188811	-1.25201	2.27155	0.000534588	0.00305917	yes
STK32C	serine/threonine kinase 32C [Source:HGNC Symbol;Acc:21332]	ENSG00000165752	-1.2514	0.376711	0.000331906	0.00200459	yes
KIRREL	kin of IRRE like (Drosophila) [Source:HGNC Symbol;Acc:15734]	ENSG00000183853	-1.25092	4.24014	0.00255183	0.0121111	yes
LDHB	lactate dehydrogenase B [Source:HGNC Symbol;Acc:6541]	ENSG00000111716	-1.24693	7.40493	0.000455914	0.00266813	yes
ACP2	acid phosphatase 2, lysosomal [Source:HGNC Symbol;Acc:123]	ENSG00000134575	-1.24681	1.52573	0.000466525	0.0027271	yes
ZBTB10	zinc finger and BTB domain containing 10 [Source:HGNC Symbol;Acc:30953]	ENSG00000205189	-1.24616	3.12677	3.76506e-05	0.000281325	yes
PGAM1	phosphoglycerate mutase 1 (brain) [Source:HGNC Symbol;Acc:8888]	ENSG00000171314	-1.24584	5.45511	6.8327e-06	5.85163e-05	yes
TM2D2	TM2 domain containing 2 [Source:HGNC Symbol;Acc:24127]	ENSG00000169490	-1.24539	3.03447	5.10008e-06	4.49932e-05	yes
C5ORF24	chromosome 5 open reading frame 24 [Source:HGNC Symbol;Acc:26746]	ENSG00000181904	-1.24455	5.14085	3.94203e-06	3.56124e-05	yes
RACGAP1	Rac GTPase activating protein 1 [Source:HGNC Symbol;Acc:9804]	ENSG00000161800	-1.24414	4.20474	0.0107223	0.0413387	yes
PLEKHA2	pleckstrin homology domain containing, family A (phosphoinositide binding specific) member 2 [Source:HGNC Symbol;Acc:14336]	ENSG00000169499	-1.24177	3.81005	1.46489e-05	0.000118103	yes
HPS5	Hermansky-Pudlak syndrome 5 [Source:HGNC Symbol;Acc:17022]	ENSG00000110756	-1.23956	4.91988	3.31349e-05	0.000249986	yes
NPC2	Niemann-Pick disease, type C2 [Source:HGNC Symbol;Acc:14537]	ENSG00000119655	-1.23949	4.48018	8.17697e-05	0.000569134	yes
KLHDC3	kelch domain containing 3 [Source:HGNC Symbol;Acc:20704]	ENSG00000124702	-1.23803	3.26796	5.83278e-06	5.0684e-05	yes
AKAP7	A kinase (PRKA) anchor protein 7 [Source:HGNC Symbol;Acc:377]	ENSG00000118507	-1.23434	0.812912	0.00648796	0.0270228	yes
EVA1C	eva-1 homolog C (C. elegans) [Source:HGNC Symbol;Acc:13239]	ENSG00000166979	-1.23351	1.79336	0.00235092	0.0112786	yes
ILKAP	integrin-linked kinase-associated serine/threonine phosphatase [Source:HGNC Symbol;Acc:15566]	ENSG00000132323	-1.23219	3.30666	1.21401e-05	9.88653e-05	yes
SLC37A4	solute carrier family 37 (glucose-6-phosphate transporter), member 4 [Source:HGNC Symbol;Acc:4061]	ENSG00000137700	-1.23194	1.80515	0.00732988	0.0300032	yes
CAMK1	calcium/calmodulin-dependent protein kinase I [Source:HGNC Symbol;Acc:1459]	ENSG00000134072	-1.23158	0.288901	0.00195285	0.00961424	yes
MNS1	meiosis-specific nuclear structural 1 [Source:HGNC Symbol;Acc:29636]	ENSG00000138587	-1.2311	0.244565	0.00312291	0.0144062	yes
GYS1	glycogen synthase 1 (muscle) [Source:HGNC Symbol;Acc:4706]	ENSG00000104812	-1.23039	3.0323	5.65867e-05	0.000407172	yes
CPEB2	cytoplasmic polyadenylation element binding protein 2 [Source:HGNC Symbol;Acc:21745]	ENSG00000137449	-1.2301	5.021	0.0012182	0.00632453	yes
C5ORF22	chromosome 5 open reading frame 22 [Source:HGNC Symbol;Acc:25639]	ENSG00000082213	-1.22892	4.17028	8.39954e-05	0.000583006	yes
RMI2	RMI2, RecQ mediated genome instability 2, homolog (S. cerevisiae) [Source:HGNC Symbol;Acc:28349]	ENSG00000175643	-1.22877	1.18627	0.00535227	0.022875	yes
NDUFA3	NADH dehydrogenase (ubiquinone) 1 alpha subcomplex, 3, 9kDa [Source:HGNC Symbol;Acc:7686]	ENSG00000170906	-1.22852	0.994001	0.000699515	0.0038847	yes
ATAD5	ATPase family, AAA domain containing 5 [Source:HGNC Symbol;Acc:25752]	ENSG00000176208	-1.22837	2.73124	0.0032878	0.0150408	yes
APEX1	APEX nuclease (multifunctional DNA repair enzyme) 1 [Source:HGNC Symbol;Acc:587]	ENSG00000100823	-1.22736	4.72326	6.1619e-05	0.000439874	yes
IL1RAP	interleukin 1 receptor accessory protein [Source:HGNC Symbol;Acc:5995]	ENSG00000196083	-1.22707	5.11382	0.000571528	0.00325159	yes
C4ORF33	chromosome 4 open reading frame 33 [Source:HGNC Symbol;Acc:27025]	ENSG00000151470	-1.22641	2.36759	0.000916224	0.00491982	yes
ABHD17A	abhydrolase domain containing 17A [Source:HGNC Symbol;Acc:28756]	ENSG00000129968	-1.22561	-0.451198	0.00797782	0.0322805	yes
ABL2	v-abl Abelson murine leukemia viral oncogene homolog 2 [Source:HGNC Symbol;Acc:77]	ENSG00000143322	-1.22521	6.34041	6.23986e-05	0.000445158	yes
ZNF652	zinc finger protein 652 [Source:HGNC Symbol;Acc:29147]	ENSG00000198740	-1.22295	3.45085	1.14883e-05	9.38957e-05	yes
CYTH3	cytohesin 3 [Source:HGNC Symbol;Acc:9504]	ENSG00000008256	-1.2223	4.28209	3.10805e-06	2.85935e-05	yes
LMO3	LIM domain only 3 (rhombotin-like 2) [Source:HGNC Symbol;Acc:6643]	ENSG00000048540	-1.22138	-0.161593	0.00808923	0.0326668	yes
PDZD11	PDZ domain containing 11 [Source:HGNC Symbol;Acc:28034]	ENSG00000120509	-1.2211	3.28638	3.18544e-05	0.000241293	yes
DNAJC4	DnaJ (Hsp40) homolog, subfamily C, member 4 [Source:HGNC Symbol;Acc:5271]	ENSG00000110011	-1.22035	0.144038	0.00171368	0.00857335	yes
SLC39A8	solute carrier family 39 (zinc transporter), member 8 [Source:HGNC Symbol;Acc:20862]	ENSG00000138821	-1.21981	3.96296	3.29219e-05	0.000248628	yes
MBTPS2	membrane-bound transcription factor peptidase, site 2 [Source:HGNC Symbol;Acc:15455]	ENSG00000012174	-1.21936	4.36191	5.9873e-06	5.18272e-05	yes
TRUB2	TruB pseudouridine (psi) synthase homolog 2 (E. coli) [Source:HGNC Symbol;Acc:17170]	ENSG00000167112	-1.2189	3.34108	1.01439e-05	8.34823e-05	yes
SLC12A2	solute carrier family 12 (sodium/potassium/chloride transporters), member 2 [Source:HGNC Symbol;Acc:10911]	ENSG00000064651	-1.21752	4.63203	2.6922e-06	2.50126e-05	yes
MGST1	microsomal glutathione S-transferase 1 [Source:HGNC Symbol;Acc:7061]	ENSG00000008394	-1.21739	4.03419	0.0108522	0.0417113	yes
FAM214B	family with sequence similarity 214, member B [Source:HGNC Symbol;Acc:25666]	ENSG00000005238	-1.21591	2.45235	2.03299e-05	0.000159348	yes
PRPS1	phosphoribosyl pyrophosphate synthetase 1 [Source:HGNC Symbol;Acc:9462]	ENSG00000147224	-1.21457	3.71768	0.000983877	0.00524192	yes
CARHSP1	calcium regulated heat stable protein 1, 24kDa [Source:HGNC Symbol;Acc:17150]	ENSG00000153048	-1.21308	2.74408	0.000131442	0.000873878	yes
SIGMAR1	sigma non-opioid intracellular receptor 1 [Source:HGNC Symbol;Acc:8157]	ENSG00000147955	-1.21248	3.31793	9.63888e-05	0.00065989	yes
AKR1B1	aldo-keto reductase family 1, member B1 (aldose reductase) [Source:HGNC Symbol;Acc:381]	ENSG00000085662	-1.212	5.21932	0.000971429	0.00517805	yes
MOB1B	MOB kinase activator 1B [Source:HGNC Symbol;Acc:29801]	ENSG00000173542	-1.21185	4.78455	1.41677e-05	0.000114344	yes
SRD5A3	steroid 5 alpha-reductase 3 [Source:HGNC Symbol;Acc:25812]	ENSG00000128039	-1.21174	2.0394	0.0113774	0.0433899	yes
EXO5	exonuclease 5 [Source:HGNC Symbol;Acc:26115]	ENSG00000164002	-1.21123	1.36997	0.000331541	0.00200305	yes
FAM217B	family with sequence similarity 217, member B [Source:HGNC Symbol;Acc:16170]	ENSG00000196227	-1.21031	3.46953	7.14411e-05	0.000502359	yes
WDR34	WD repeat domain 34 [Source:HGNC Symbol;Acc:28296]	ENSG00000119333	-1.20992	2.22962	0.000498662	0.00288505	yes
TIMM8B	translocase of inner mitochondrial membrane 8 homolog B (yeast) [Source:HGNC Symbol;Acc:11818]	ENSG00000150779	-1.20904	2.71461	0.000514176	0.00296116	yes
CENPL	centromere protein L [Source:HGNC Symbol;Acc:17879]	ENSG00000120334	-1.20679	1.92046	0.00481363	0.0208498	yes
C1GALT1C1	C1GALT1-specific chaperone 1 [Source:HGNC Symbol;Acc:24338]	ENSG00000171155	-1.20672	2.96407	0.000154845	0.00100749	yes
CD320	CD320 molecule [Source:HGNC Symbol;Acc:16692]	ENSG00000167775	-1.20618	1.11884	0.0119222	0.0451547	yes
RCAN3	RCAN family member 3 [Source:HGNC Symbol;Acc:3042]	ENSG00000117602	-1.20404	3.72448	0.000111437	0.00075218	yes
SDHA	succinate dehydrogenase complex, subunit A, flavoprotein (Fp) [Source:HGNC Symbol;Acc:10680]	ENSG00000073578	-1.20229	3.46929	5.78207e-05	0.000415388	yes
H2AFX	H2A histone family, member X [Source:HGNC Symbol;Acc:4739]	ENSG00000188486	-1.20113	1.46639	0.00271997	0.0128201	yes
SNRNP25	small nuclear ribonucleoprotein 25kDa (U11/U12) [Source:HGNC Symbol;Acc:14161]	ENSG00000161981	-1.1996	1.37225	0.00323411	0.0148397	yes
ALDH9A1	aldehyde dehydrogenase 9 family, member A1 [Source:HGNC Symbol;Acc:412]	ENSG00000143149	-1.19953	4.46929	0.000292946	0.00179232	yes
IVD	isovaleryl-CoA dehydrogenase [Source:HGNC Symbol;Acc:6186]	ENSG00000128928	-1.19906	3.49192	0.000253841	0.00157355	yes
ANKRD54	ankyrin repeat domain 54 [Source:HGNC Symbol;Acc:25185]	ENSG00000100124	-1.19711	1.96057	0.000375506	0.00224151	yes
SAMM50	sorting and assembly machinery component 50 homolog (S. cerevisiae) [Source:HGNC Symbol;Acc:24276]	ENSG00000100347	-1.19676	3.80214	1.01333e-05	8.34262e-05	yes
ABI2	abl-interactor 2 [Source:HGNC Symbol;Acc:24011]	ENSG00000138443	-1.19654	3.18524	0.000441589	0.00259208	yes
ADH5	alcohol dehydrogenase 5 (class III), chi polypeptide [Source:HGNC Symbol;Acc:253]	ENSG00000197894	-1.19583	5.50238	8.66462e-05	0.000599928	yes
DEPDC7	DEP domain containing 7 [Source:HGNC Symbol;Acc:29899]	ENSG00000121690	-1.19583	2.34624	0.0029397	0.0136786	yes
COA6	cytochrome c oxidase assembly factor 6 homolog (S. cerevisiae) [Source:HGNC Symbol;Acc:18025]	ENSG00000168275	-1.19369	2.2582	0.000602595	0.003406	yes
HDHD3	haloacid dehalogenase-like hydrolase domain containing 3 [Source:HGNC Symbol;Acc:28171]	ENSG00000119431	-1.19055	0.743331	0.00390797	0.0174878	yes
GMNN	geminin, DNA replication inhibitor [Source:HGNC Symbol;Acc:17493]	ENSG00000112312	-1.18937	3.70976	8.26109e-05	0.000574457	yes
DCAF7	DDB1 and CUL4 associated factor 7 [Source:HGNC Symbol;Acc:30915]	ENSG00000136485	-1.18936	4.52174	7.04204e-05	0.000496392	yes
NAMPTL	nicotinamide phosphoribosyltransferase-like [Source:HGNC Symbol;Acc:17633]	ENSG00000229644	-1.1889	2.27734	0.00473719	0.0205582	yes
ITGA5	integrin, alpha 5 (fibronectin receptor, alpha polypeptide) [Source:HGNC Symbol;Acc:6141]	ENSG00000161638	-1.18872	3.82774	0.000477759	0.00278411	yes
LGMN	legumain [Source:HGNC Symbol;Acc:9472]	ENSG00000100600	-1.18611	2.87607	6.7438e-05	0.000477784	yes
SNAI2	snail homolog 2 (Drosophila) [Source:HGNC Symbol;Acc:11094]	ENSG00000019549	-1.18578	5.39074	0.00462712	0.0201581	yes
JOSD2	Josephin domain containing 2 [Source:HGNC Symbol;Acc:28853]	ENSG00000161677	-1.18564	-0.10166	0.0119911	0.0453165	yes
C2ORF43	chromosome 2 open reading frame 43 [Source:HGNC Symbol;Acc:26145]	ENSG00000118961	-1.18523	3.02344	7.63367e-06	6.47127e-05	yes
SLC5A6	solute carrier family 5 (sodium-dependent vitamin transporter), member 6 [Source:HGNC Symbol;Acc:11041]	ENSG00000138074	-1.18475	3.05549	8.86611e-05	0.000612938	yes
ZNF225	zinc finger protein 225 [Source:HGNC Symbol;Acc:13018]	ENSG00000256294	-1.18316	1.00319	0.00112335	0.00588903	yes
CNPY3	canopy 3 homolog (zebrafish) [Source:HGNC Symbol;Acc:11968]	ENSG00000137161	-1.18263	2.11379	0.000833462	0.00452714	yes
ZNF530	zinc finger protein 530 [Source:HGNC Symbol;Acc:29297]	ENSG00000183647	-1.18254	0.511476	0.00760369	0.0309722	yes
PTPN1	protein tyrosine phosphatase, non-receptor type 1 [Source:HGNC Symbol;Acc:9642]	ENSG00000196396	-1.18246	4.8254	5.53736e-06	4.83779e-05	yes
ZNF20	zinc finger protein 20 [Source:HGNC Symbol;Acc:12992]	ENSG00000132010	-1.18163	1.06492	0.000473976	0.00276421	yes
TBC1D2B	TBC1 domain family, member 2B [Source:HGNC Symbol;Acc:29183]	ENSG00000167202	-1.18154	4.26238	0.000145367	0.000954365	yes
NAPA	N-ethylmaleimide-sensitive factor attachment protein, alpha [Source:HGNC Symbol;Acc:7641]	ENSG00000105402	-1.18123	4.71794	2.97884e-05	0.00022671	yes
TMEM177	transmembrane protein 177 [Source:HGNC Symbol;Acc:28143]	ENSG00000144120	-1.18117	1.08086	0.00278316	0.0130742	yes
ACTR1B	ARP1 actin-related protein 1 homolog B, centractin beta (yeast) [Source:HGNC Symbol;Acc:168]	ENSG00000115073	-1.17955	3.22349	0.000641847	0.00360617	yes
ETS1	v-ets erythroblastosis virus E26 oncogene homolog 1 (avian) [Source:HGNC Symbol;Acc:3488]	ENSG00000134954	-1.17852	5.7702	0.00260445	0.0123297	yes
POMGNT1	protein O-linked mannose beta1,2-N-acetylglucosaminyltransferase [Source:HGNC Symbol;Acc:19139]	ENSG00000085998	-1.17678	4.4767	4.91542e-05	0.00035861	yes
METRN	meteorin, glial cell differentiation regulator [Source:HGNC Symbol;Acc:14151]	ENSG00000103260	-1.17593	1.39427	0.00475245	0.0206165	yes
TANGO6	transport and golgi organization 6 homolog (Drosophila) [Source:HGNC Symbol;Acc:25749]	ENSG00000103047	-1.17431	3.38601	2.56023e-05	0.000197516	yes
SEMA7A	semaphorin 7A, GPI membrane anchor (John Milton Hagen blood group) [Source:HGNC Symbol;Acc:10741]	ENSG00000138623	-1.17405	1.88226	0.00320925	0.0147472	yes
TK2	thymidine kinase 2, mitochondrial [Source:HGNC Symbol;Acc:11831]	ENSG00000166548	-1.17383	3.14868	0.000370834	0.00221655	yes
PEAK1	Homo sapiens NKF3 kinase family member (PEAK1), mRNA. [Source:RefSeq mRNA;Acc:NM_024776]	ENSG00000173517	-1.17313	5.19161	0.00018412	0.00117826	yes
CHML	choroideremia-like (Rab escort protein 2) [Source:HGNC Symbol;Acc:1941]	ENSG00000203668	-1.17284	3.63366	9.38925e-05	0.000644614	yes
CPNE8	copine VIII [Source:HGNC Symbol;Acc:23498]	ENSG00000139117	-1.17258	3.30601	0.000196064	0.00124859	yes
MTMR4	myotubularin related protein 4 [Source:HGNC Symbol;Acc:7452]	ENSG00000108389	-1.1721	5.11235	9.0056e-06	7.52122e-05	yes
LSM10	LSM10, U7 small nuclear RNA associated [Source:HGNC Symbol;Acc:17562]	ENSG00000181817	-1.17199	1.88535	0.000991918	0.00527881	yes
C2ORF44	chromosome 2 open reading frame 44 [Source:HGNC Symbol;Acc:26157]	ENSG00000163026	-1.17124	2.53448	0.000142419	0.00093801	yes
DOLK	dolichol kinase [Source:HGNC Symbol;Acc:23406]	ENSG00000175283	-1.17086	2.38704	0.000295696	0.00180816	yes
ATOX1	ATX1 antioxidant protein 1 homolog (yeast) [Source:HGNC Symbol;Acc:798]	ENSG00000177556	-1.16894	3.43648	0.000188143	0.00120265	yes
SERPINH1	serpin peptidase inhibitor, clade H (heat shock protein 47), member 1, (collagen binding protein 1) [Source:HGNC Symbol;Acc:1546]	ENSG00000149257	-1.16784	3.88954	0.00353213	0.0160221	yes
IRF9	interferon regulatory factor 9 [Source:HGNC Symbol;Acc:6131]	ENSG00000213928	-1.16596	3.49514	0.00315459	0.0145364	yes
TYRO3	TYRO3 protein tyrosine kinase [Source:HGNC Symbol;Acc:12446]	ENSG00000092445	-1.16587	3.38004	0.00125525	0.00650195	yes
APAF1	apoptotic peptidase activating factor 1 [Source:HGNC Symbol;Acc:576]	ENSG00000120868	-1.16539	3.1968	6.14479e-05	0.00043893	yes
APOBEC3B	apolipoprotein B mRNA editing enzyme, catalytic polypeptide-like 3B [Source:HGNC Symbol;Acc:17352]	ENSG00000179750	-1.16512	0.485144	0.0106361	0.0410697	yes
ZNF625	zinc finger protein 625 [Source:HGNC Symbol;Acc:30571]	ENSG00000257591	-1.16456	0.954199	0.00281068	0.0131788	yes
HEXB	hexosaminidase B (beta polypeptide) [Source:HGNC Symbol;Acc:4879]	ENSG00000049860	-1.16452	5.69384	0.000188446	0.0012039	yes
SLC23A2	solute carrier family 23 (nucleobase transporters), member 2 [Source:HGNC Symbol;Acc:10973]	ENSG00000089057	-1.16451	3.68318	0.00014775	0.000966353	yes
VPS26B	vacuolar protein sorting 26 homolog B (S. pombe) [Source:HGNC Symbol;Acc:28119]	ENSG00000151502	-1.16318	3.45018	1.87657e-05	0.00014818	yes
RIC8B	resistance to inhibitors of cholinesterase 8 homolog B (C. elegans) [Source:HGNC Symbol;Acc:25555]	ENSG00000111785	-1.16179	2.11398	0.000145617	0.000955447	yes
PCMT1	protein-L-isoaspartate (D-aspartate) O-methyltransferase [Source:HGNC Symbol;Acc:8728]	ENSG00000120265	-1.1611	5.37289	5.3244e-06	4.67709e-05	yes
IFT172	intraflagellar transport 172 homolog (Chlamydomonas) [Source:HGNC Symbol;Acc:30391]	ENSG00000138002	-1.16099	2.40555	0.000601347	0.0033998	yes
KCTD2	potassium channel tetramerisation domain containing 2 [Source:HGNC Symbol;Acc:21294]	ENSG00000180901	-1.16056	3.34333	7.61352e-05	0.000533372	yes
BPNT1	3'(2'), 5'-bisphosphate nucleotidase 1 [Source:HGNC Symbol;Acc:1096]	ENSG00000162813	-1.15873	3.14127	4.98594e-05	0.000362815	yes
RNF145	ring finger protein 145 [Source:HGNC Symbol;Acc:20853]	ENSG00000145860	-1.15721	5.01511	1.00038e-05	8.248e-05	yes
PIGM	phosphatidylinositol glycan anchor biosynthesis, class M [Source:HGNC Symbol;Acc:18858]	ENSG00000143315	-1.15657	1.5308	0.000435572	0.00256009	yes
RAB30	RAB30, member RAS oncogene family [Source:HGNC Symbol;Acc:9770]	ENSG00000137502	-1.15648	3.44751	5.25799e-05	0.000380281	yes
ZNF737	zinc finger protein 737 [Source:HGNC Symbol;Acc:32468]	ENSG00000237440	-1.15594	1.10339	0.00253215	0.0120306	yes
STK10	serine/threonine kinase 10 [Source:HGNC Symbol;Acc:11388]	ENSG00000072786	-1.15564	2.82984	0.00123728	0.00641473	yes
CYB5A	cytochrome b5 type A (microsomal) [Source:HGNC Symbol;Acc:2570]	ENSG00000166347	-1.15495	2.88525	0.00014699	0.000962778	yes
NDUFA6	NADH dehydrogenase (ubiquinone) 1 alpha subcomplex, 6, 14kDa [Source:HGNC Symbol;Acc:7690]	ENSG00000184983	-1.15434	3.49714	1.72695e-05	0.000137413	yes
AKR7A2	aldo-keto reductase family 7, member A2 (aflatoxin aldehyde reductase) [Source:HGNC Symbol;Acc:389]	ENSG00000053371	-1.15432	2.55165	4.42937e-05	0.000326209	yes
GGA2	golgi-associated, gamma adaptin ear containing, ARF binding protein 2 [Source:HGNC Symbol;Acc:16064]	ENSG00000103365	-1.15209	4.66036	1.61765e-05	0.00012908	yes
SUN2	Sad1 and UNC84 domain containing 2 [Source:HGNC Symbol;Acc:14210]	ENSG00000100242	-1.15042	3.19689	3.86732e-05	0.000287823	yes
BMPR2	bone morphogenetic protein receptor, type II (serine/threonine kinase) [Source:HGNC Symbol;Acc:1078]	ENSG00000204217	-1.15012	5.8532	2.25367e-05	0.000175304	yes
MPV17	MpV17 mitochondrial inner membrane protein [Source:HGNC Symbol;Acc:7224]	ENSG00000115204	-1.15003	3.12319	9.10357e-05	0.000628007	yes
FCGRT	Fc fragment of IgG, receptor, transporter, alpha [Source:HGNC Symbol;Acc:3621]	ENSG00000104870	-1.14856	2.26385	0.000631505	0.00355604	yes
MRPL44	mitochondrial ribosomal protein L44 [Source:HGNC Symbol;Acc:16650]	ENSG00000135900	-1.14774	3.62126	2.21927e-05	0.000172986	yes
CSRP2	cysteine and glycine-rich protein 2 [Source:HGNC Symbol;Acc:2470]	ENSG00000175183	-1.14768	2.98918	0.000871383	0.00471044	yes
BEX4	brain expressed, X-linked 4 [Source:HGNC Symbol;Acc:25475]	ENSG00000102409	-1.14762	3.15178	0.000449714	0.00263361	yes
CRYZ	crystallin, zeta (quinone reductase) [Source:HGNC Symbol;Acc:2419]	ENSG00000116791	-1.14664	3.84714	0.000798573	0.00436497	yes
GLUD2	glutamate dehydrogenase 2 [Source:HGNC Symbol;Acc:4336]	ENSG00000182890	-1.14634	0.522587	0.000624748	0.00351975	yes
GSR	glutathione reductase [Source:HGNC Symbol;Acc:4623]	ENSG00000104687	-1.14594	4.27847	0.00031054	0.00188717	yes
FUCA1	fucosidase, alpha-L- 1, tissue [Source:HGNC Symbol;Acc:4006]	ENSG00000179163	-1.14584	2.19694	0.000410703	0.00242784	yes
CUEDC2	CUE domain containing 2 [Source:HGNC Symbol;Acc:28352]	ENSG00000107874	-1.14579	2.81081	0.00057587	0.00327381	yes
NLK	nemo-like kinase [Source:HGNC Symbol;Acc:29858]	ENSG00000087095	-1.14505	3.31416	5.87388e-05	0.000421313	yes
CCNE1	cyclin E1 [Source:HGNC Symbol;Acc:1589]	ENSG00000105173	-1.14384	1.0495	0.00133616	0.00687053	yes
CD302	CD302 molecule [Source:HGNC Symbol;Acc:30843]	ENSG00000241399	-1.1433	2.91824	8.87376e-05	0.000613279	yes
ZNF76	zinc finger protein 76 [Source:HGNC Symbol;Acc:13149]	ENSG00000065029	-1.14228	1.56269	0.00119158	0.00620635	yes
SCAMP3	secretory carrier membrane protein 3 [Source:HGNC Symbol;Acc:10565]	ENSG00000116521	-1.14211	3.91482	0.000124072	0.000829525	yes
ZNF512	zinc finger protein 512 [Source:HGNC Symbol;Acc:29380]	ENSG00000243943	-1.14153	2.86061	0.000164209	0.00106321	yes
CHCHD3	coiled-coil-helix-coiled-coil-helix domain containing 3 [Source:HGNC Symbol;Acc:21906]	ENSG00000106554	-1.14059	4.38986	2.25117e-05	0.00017517	yes
FYCO1	FYVE and coiled-coil domain containing 1 [Source:HGNC Symbol;Acc:14673]	ENSG00000163820	-1.1383	4.30381	0.000144068	0.000947212	yes
ABCB8	ATP-binding cassette, sub-family B (MDR/TAP), member 8 [Source:HGNC Symbol;Acc:49]	ENSG00000197150	-1.13762	1.98975	0.000527614	0.0030254	yes
C21ORF33	chromosome 21 open reading frame 33 [Source:HGNC Symbol;Acc:1273]	ENSG00000160221	-1.13701	3.20077	6.50995e-05	0.000462378	yes
MOSPD2	motile sperm domain containing 2 [Source:HGNC Symbol;Acc:28381]	ENSG00000130150	-1.13678	3.91066	0.000302652	0.00184719	yes
PATZ1	POZ (BTB) and AT hook containing zinc finger 1 [Source:HGNC Symbol;Acc:13071]	ENSG00000100105	-1.13651	1.77572	0.00291412	0.0135792	yes
SERPINB6	serpin peptidase inhibitor, clade B (ovalbumin), member 6 [Source:HGNC Symbol;Acc:8950]	ENSG00000124570	-1.13561	4.28495	3.04365e-05	0.00023133	yes
PRKACA	protein kinase, cAMP-dependent, catalytic, alpha [Source:HGNC Symbol;Acc:9380]	ENSG00000072062	-1.13501	2.48595	0.00365163	0.0164978	yes
PDPR	pyruvate dehydrogenase phosphatase regulatory subunit [Source:HGNC Symbol;Acc:30264]	ENSG00000090857	-1.13214	4.06541	0.00128245	0.0066261	yes
MVB12A	multivesicular body subunit 12A [Source:HGNC Symbol;Acc:25153]	ENSG00000141971	-1.1314	1.1532	0.00306962	0.0141982	yes
SNX27	sorting nexin family member 27 [Source:HGNC Symbol;Acc:20073]	ENSG00000143376	-1.13139	4.10654	0.000140926	0.00092981	yes
DCLRE1B	DNA cross-link repair 1B [Source:HGNC Symbol;Acc:17641]	ENSG00000118655	-1.13135	1.5973	0.0133651	0.0496525	yes
FAM168A	family with sequence similarity 168, member A [Source:HGNC Symbol;Acc:28999]	ENSG00000054965	-1.13135	3.33001	0.00227181	0.0109456	yes
PSMC2	proteasome (prosome, macropain) 26S subunit, ATPase, 2 [Source:HGNC Symbol;Acc:9548]	ENSG00000161057	-1.13125	4.98351	9.94937e-06	8.20614e-05	yes
FANCG	Fanconi anemia, complementation group G [Source:HGNC Symbol;Acc:3588]	ENSG00000221829	-1.13108	1.9368	0.0117679	0.0446527	yes
TLE1	transducin-like enhancer of split 1 (E(sp1) homolog, Drosophila) [Source:HGNC Symbol;Acc:11837]	ENSG00000196781	-1.13028	3.61466	8.65757e-05	0.000599624	yes
RB1	retinoblastoma 1 [Source:HGNC Symbol;Acc:9884]	ENSG00000139687	-1.1288	4.51769	0.000137916	0.000912352	yes
NQO2	NAD(P)H dehydrogenase, quinone 2 [Source:HGNC Symbol;Acc:7856]	ENSG00000124588	-1.12849	2.30272	0.000636642	0.0035796	yes
EXOSC9	exosome component 9 [Source:HGNC Symbol;Acc:9137]	ENSG00000123737	-1.12842	3.12913	0.000584271	0.00331655	yes
ATF7IP2	activating transcription factor 7 interacting protein 2 [Source:HGNC Symbol;Acc:20397]	ENSG00000166669	-1.12829	1.79465	0.00200127	0.00981419	yes
GNPTG	N-acetylglucosamine-1-phosphate transferase, gamma subunit [Source:HGNC Symbol;Acc:23026]	ENSG00000090581	-1.12757	2.50867	0.00192644	0.00950081	yes
EIF5A2	eukaryotic translation initiation factor 5A2 [Source:HGNC Symbol;Acc:3301]	ENSG00000163577	-1.12658	3.81022	0.00138544	0.0070852	yes
SLC11A2	solute carrier family 11 (proton-coupled divalent metal ion transporters), member 2 [Source:HGNC Symbol;Acc:10908]	ENSG00000110911	-1.12618	4.92161	0.000289639	0.00177449	yes
MFGE8	milk fat globule-EGF factor 8 protein [Source:HGNC Symbol;Acc:7036]	ENSG00000140545	-1.12525	3.36326	0.000523589	0.00300691	yes
ADCK1	aarF domain containing kinase 1 [Source:HGNC Symbol;Acc:19038]	ENSG00000063761	-1.12522	0.331955	0.00242241	0.0115773	yes
PHTF2	putative homeodomain transcription factor 2 [Source:HGNC Symbol;Acc:13411]	ENSG00000006576	-1.12481	4.48392	7.05664e-05	0.000497138	yes
CKAP2	cytoskeleton associated protein 2 [Source:HGNC Symbol;Acc:1990]	ENSG00000136108	-1.12203	3.66257	0.00286115	0.0133682	yes
TRPC1	transient receptor potential cation channel, subfamily C, member 1 [Source:HGNC Symbol;Acc:12333]	ENSG00000144935	-1.1208	2.30751	0.000119301	0.000801664	yes
GLB1	galactosidase, beta 1 [Source:HGNC Symbol;Acc:4298]	ENSG00000170266	-1.12008	4.18923	4.56567e-05	0.000335371	yes
GCA	grancalcin, EF-hand calcium binding protein [Source:HGNC Symbol;Acc:15990]	ENSG00000115271	-1.1187	2.00532	0.00132287	0.00680999	yes
TTC21B	tetratricopeptide repeat domain 21B [Source:HGNC Symbol;Acc:25660]	ENSG00000123607	-1.118	3.83887	9.50985e-05	0.00065165	yes
STXBP4	syntaxin binding protein 4 [Source:HGNC Symbol;Acc:19694]	ENSG00000166263	-1.11773	2.51592	0.000780721	0.00427671	yes
CCDC53	coiled-coil domain containing 53 [Source:HGNC Symbol;Acc:24256]	ENSG00000120860	-1.1149	2.85472	7.14212e-05	0.000502359	yes
EPM2AIP1	EPM2A (laforin) interacting protein 1 [Source:HGNC Symbol;Acc:19735]	ENSG00000178567	-1.11433	4.19264	0.000107888	0.000730849	yes
STIP1	stress-induced-phosphoprotein 1 [Source:HGNC Symbol;Acc:11387]	ENSG00000168439	-1.11403	5.39892	1.09788e-05	8.99269e-05	yes
STK36	serine/threonine kinase 36 [Source:HGNC Symbol;Acc:17209]	ENSG00000163482	-1.11327	2.02587	0.000185877	0.00118917	yes
MGAT1	mannosyl (alpha-1,3-)-glycoprotein beta-1,2-N-acetylglucosaminyltransferase [Source:HGNC Symbol;Acc:7044]	ENSG00000131446	-1.11254	4.6234	3.40546e-05	0.000256153	yes
ASPH	aspartate beta-hydroxylase [Source:HGNC Symbol;Acc:757]	ENSG00000198363	-1.11202	5.87441	0.000711714	0.00394759	yes
PHB	prohibitin [Source:HGNC Symbol;Acc:8912]	ENSG00000167085	-1.11188	4.57924	3.8249e-05	0.000285042	yes
ZNF25	zinc finger protein 25 [Source:HGNC Symbol;Acc:13043]	ENSG00000175395	-1.11091	2.63171	0.00188172	0.00932305	yes
TOPBP1	topoisomerase (DNA) II binding protein 1 [Source:HGNC Symbol;Acc:17008]	ENSG00000163781	-1.1103	4.67645	0.000948459	0.00506834	yes
AIFM1	apoptosis-inducing factor, mitochondrion-associated, 1 [Source:HGNC Symbol;Acc:8768]	ENSG00000156709	-1.11015	3.91073	3.11831e-05	0.000236526	yes
MRPL16	mitochondrial ribosomal protein L16 [Source:HGNC Symbol;Acc:14476]	ENSG00000166902	-1.10984	2.93425	0.000118998	0.000800347	yes
MAGEF1	melanoma antigen family F, 1 [Source:HGNC Symbol;Acc:29639]	ENSG00000177383	-1.10948	1.62203	0.000901901	0.00485794	yes
TMBIM4	transmembrane BAX inhibitor motif containing 4 [Source:HGNC Symbol;Acc:24257]	ENSG00000155957	-1.109	4.17306	0.000188415	0.0012039	yes
AAED1	AhpC/TSA antioxidant enzyme domain containing 1 [Source:HGNC Symbol;Acc:16881]	ENSG00000158122	-1.10744	2.99977	0.000245133	0.00152544	yes
SLC25A30	solute carrier family 25, member 30 [Source:HGNC Symbol;Acc:27371]	ENSG00000174032	-1.10476	3.41569	4.79628e-05	0.000350825	yes
ARHGDIA	Rho GDP dissociation inhibitor (GDI) alpha [Source:HGNC Symbol;Acc:678]	ENSG00000141522	-1.1042	3.39009	0.00522382	0.0223858	yes
SIRT2	sirtuin 2 [Source:HGNC Symbol;Acc:10886]	ENSG00000068903	-1.10368	2.94747	0.000337772	0.00203511	yes
AASS	aminoadipate-semialdehyde synthase [Source:HGNC Symbol;Acc:17366]	ENSG00000008311	-1.10356	2.67696	0.00681786	0.0281847	yes
BACE1	beta-site APP-cleaving enzyme 1 [Source:HGNC Symbol;Acc:933]	ENSG00000186318	-1.10203	3.46215	0.000827866	0.00450108	yes
RAP2A	RAP2A, member of RAS oncogene family [Source:HGNC Symbol;Acc:9861]	ENSG00000125249	-1.10053	4.8815	0.000475457	0.00277213	yes
BRI3	brain protein I3 [Source:HGNC Symbol;Acc:1109]	ENSG00000164713	-1.09923	3.44281	0.000234126	0.00146259	yes
SNX9	sorting nexin 9 [Source:HGNC Symbol;Acc:14973]	ENSG00000130340	-1.09888	5.74816	2.26352e-05	0.00017601	yes
DNA2	DNA replication helicase 2 homolog (yeast) [Source:HGNC Symbol;Acc:2939]	ENSG00000138346	-1.09789	2.15106	0.00356211	0.0161451	yes
CALU	calumenin [Source:HGNC Symbol;Acc:1458]	ENSG00000128595	-1.09738	7.51632	0.000129293	0.000861623	yes
EHHADH	enoyl-CoA, hydratase/3-hydroxyacyl CoA dehydrogenase [Source:HGNC Symbol;Acc:3247]	ENSG00000113790	-1.09675	2.19584	0.000587469	0.00333266	yes
RGS19	regulator of G-protein signaling 19 [Source:HGNC Symbol;Acc:13735]	ENSG00000171700	-1.09598	0.386631	0.00945417	0.0372103	yes
PDE8A	phosphodiesterase 8A [Source:HGNC Symbol;Acc:8793]	ENSG00000073417	-1.09591	3.79017	2.18391e-05	0.000170407	yes
EXTL3	exostosin-like glycosyltransferase 3 [Source:HGNC Symbol;Acc:3518]	ENSG00000012232	-1.09574	4.17139	5.89704e-05	0.00042284	yes
HIBCH	3-hydroxyisobutyryl-CoA hydrolase [Source:HGNC Symbol;Acc:4908]	ENSG00000198130	-1.09554	2.85071	0.000313211	0.00190288	yes
COLGALT1	collagen beta(1-O)galactosyltransferase 1 [Source:HGNC Symbol;Acc:26182]	ENSG00000130309	-1.09439	4.93484	0.000102097	0.000694962	yes
FUT11	fucosyltransferase 11 (alpha (1,3) fucosyltransferase) [Source:HGNC Symbol;Acc:19233]	ENSG00000196968	-1.09393	2.17513	0.000685574	0.00381668	yes
FAM175A	family with sequence similarity 175, member A [Source:HGNC Symbol;Acc:25829]	ENSG00000163322	-1.09312	1.588	0.000664042	0.00371883	yes
MRPL34	mitochondrial ribosomal protein L34 [Source:HGNC Symbol;Acc:14488]	ENSG00000130312	-1.09245	1.22885	0.00235314	0.0112869	yes
PSMB3	proteasome (prosome, macropain) subunit, beta type, 3 [Source:HGNC Symbol;Acc:9540]	ENSG00000108294	-1.09032	4.29852	0.000225336	0.00141277	yes
KIAA0754	KIAA0754 [Source:HGNC Symbol;Acc:29111]	ENSG00000255103	-1.09023	2.78366	0.00576689	0.0244162	yes
MTMR2	myotubularin related protein 2 [Source:HGNC Symbol;Acc:7450]	ENSG00000087053	-1.09012	5.08337	5.66701e-05	0.000407642	yes
NUCB1	nucleobindin 1 [Source:HGNC Symbol;Acc:8043]	ENSG00000104805	-1.08867	3.55004	0.000219123	0.00137801	yes
IRGQ	immunity-related GTPase family, Q [Source:HGNC Symbol;Acc:24868]	ENSG00000167378	-1.08802	3.34214	0.00021161	0.00133524	yes
CCNG1	cyclin G1 [Source:HGNC Symbol;Acc:1592]	ENSG00000113328	-1.08786	6.24228	0.000857653	0.00464289	yes
FAM35A	family with sequence similarity 35, member A [Source:HGNC Symbol;Acc:28773]	ENSG00000122376	-1.08738	3.10068	0.000856748	0.00463911	yes
AGPAT2	1-acylglycerol-3-phosphate O-acyltransferase 2 [Source:HGNC Symbol;Acc:325]	ENSG00000169692	-1.08645	1.94152	0.00987282	0.0385714	yes
USP35	ubiquitin specific peptidase 35 [Source:HGNC Symbol;Acc:20061]	ENSG00000118369	-1.08594	1.18984	0.0102181	0.0396987	yes
KBTBD7	kelch repeat and BTB (POZ) domain containing 7 [Source:HGNC Symbol;Acc:25266]	ENSG00000120696	-1.08589	2.07218	0.00212334	0.010334	yes
HIBADH	3-hydroxyisobutyrate dehydrogenase [Source:HGNC Symbol;Acc:4907]	ENSG00000106049	-1.08507	3.90103	0.00147925	0.0075206	yes
TMPO	thymopoietin [Source:HGNC Symbol;Acc:11875]	ENSG00000120802	-1.08468	5.34544	0.00124414	0.00644882	yes
PRUNE	prune exopolyphosphatase [Source:HGNC Symbol;Acc:13420]	ENSG00000143363	-1.08444	1.84209	0.00222254	0.0107473	yes
SPNS1	spinster homolog 1 (Drosophila) [Source:HGNC Symbol;Acc:30621]	ENSG00000169682	-1.08349	1.3546	0.00662658	0.0274935	yes
ARL6IP1	ADP-ribosylation factor-like 6 interacting protein 1 [Source:HGNC Symbol;Acc:697]	ENSG00000170540	-1.0827	5.51583	0.000105836	0.000718029	yes
RCCD1	RCC1 domain containing 1 [Source:HGNC Symbol;Acc:30457]	ENSG00000166965	-1.08232	1.20146	0.00103938	0.00550253	yes
RHOBTB2	Rho-related BTB domain containing 2 [Source:HGNC Symbol;Acc:18756]	ENSG00000008853	-1.08216	2.32309	0.0118572	0.0449763	yes
BPGM	2,3-bisphosphoglycerate mutase [Source:HGNC Symbol;Acc:1093]	ENSG00000172331	-1.08141	2.6925	0.00129568	0.00668983	yes
CDIPT	CDP-diacylglycerol--inositol 3-phosphatidyltransferase [Source:HGNC Symbol;Acc:1769]	ENSG00000103502	-1.08099	3.37247	0.000333658	0.00201322	yes
SKA2	spindle and kinetochore associated complex subunit 2 [Source:HGNC Symbol;Acc:28006]	ENSG00000182628	-1.08035	3.49149	0.000137878	0.000912352	yes
BRAT1	BRCA1-associated ATM activator 1 [Source:HGNC Symbol;Acc:21701]	ENSG00000106009	-1.07997	0.940608	0.00894998	0.0355321	yes
INPP5B	inositol polyphosphate-5-phosphatase, 75kDa [Source:HGNC Symbol;Acc:6077]	ENSG00000204084	-1.0791	2.86872	0.00053142	0.0030449	yes
ITGB3BP	integrin beta 3 binding protein (beta3-endonexin) [Source:HGNC Symbol;Acc:6157]	ENSG00000142856	-1.07907	1.93847	0.00864911	0.0345444	yes
CSTF1	cleavage stimulation factor, 3' pre-RNA, subunit 1, 50kDa [Source:HGNC Symbol;Acc:2483]	ENSG00000101138	-1.07791	3.3678	0.000172039	0.00110787	yes
IFI27L2	interferon, alpha-inducible protein 27-like 2 [Source:HGNC Symbol;Acc:19753]	ENSG00000119632	-1.07779	2.0426	0.00418754	0.0185293	yes
ARL2	ADP-ribosylation factor-like 2 [Source:HGNC Symbol;Acc:693]	ENSG00000213465	-1.0768	2.9631	0.000492458	0.00285428	yes
RNF26	ring finger protein 26 [Source:HGNC Symbol;Acc:14646]	ENSG00000173456	-1.07621	2.14809	0.00311639	0.014385	yes
ZNF594	zinc finger protein 594 [Source:HGNC Symbol;Acc:29392]	ENSG00000180626	-1.07589	1.20038	0.00901671	0.0357782	yes
LAGE3	L antigen family member 3 [Source:UniProtKB/TrEMBL;Acc:B0S8I7]	ENSG00000196976	-1.07557	-0.000414522	0.0039135	0.0175091	yes
TMEM248	transmembrane protein 248 [Source:HGNC Symbol;Acc:25476]	ENSG00000106609	-1.07487	5.03448	8.78947e-05	0.000608013	yes
ORAI1	ORAI calcium release-activated calcium modulator 1 [Source:HGNC Symbol;Acc:25896]	ENSG00000182500	-1.07437	1.7296	0.000805512	0.00439438	yes
KIAA1279	KIAA1279 [Source:HGNC Symbol;Acc:23419]	ENSG00000198954	-1.0723	3.76885	9.83592e-05	0.000671546	yes
TPGS2	tubulin polyglutamylase complex subunit 2 [Source:HGNC Symbol;Acc:24561]	ENSG00000134779	-1.07188	4.52383	0.000155188	0.00100944	yes
MFAP3L	microfibrillar-associated protein 3-like [Source:HGNC Symbol;Acc:29083]	ENSG00000198948	-1.07131	3.0936	0.0111738	0.0427387	yes
CD58	CD58 molecule [Source:HGNC Symbol;Acc:1688]	ENSG00000116815	-1.07127	2.42575	0.000563091	0.00320763	yes
COA3	cytochrome c oxidase assembly factor 3 [Source:HGNC Symbol;Acc:24990]	ENSG00000183978	-1.07086	2.33007	0.000787	0.00430484	yes
PPAP2B	phosphatidic acid phosphatase type 2B [Source:HGNC Symbol;Acc:9229]	ENSG00000162407	-1.07017	4.68797	0.0134399	0.0498648	yes
POLR3H	polymerase (RNA) III (DNA directed) polypeptide H (22.9kD) [Source:HGNC Symbol;Acc:30349]	ENSG00000100413	-1.06967	2.391	0.00287791	0.0134354	yes
HSPE1	heat shock 10kDa protein 1 (chaperonin 10) [Source:HGNC Symbol;Acc:5269]	ENSG00000115541	-1.0687	3.12811	0.00047184	0.00275317	yes
PHC1	polyhomeotic homolog 1 (Drosophila) [Source:HGNC Symbol;Acc:3182]	ENSG00000111752	-1.06848	0.801827	0.00268441	0.0126737	yes
ECT2	epithelial cell transforming sequence 2 oncogene [Source:HGNC Symbol;Acc:3155]	ENSG00000114346	-1.06759	4.66241	0.00335524	0.015309	yes
FAM177A1	family with sequence similarity 177, member A1 [Source:HGNC Symbol;Acc:19829]	ENSG00000151327	-1.06543	3.75073	0.000334533	0.00201775	yes
CYB5B	cytochrome b5 type B (outer mitochondrial membrane) [Source:HGNC Symbol;Acc:24374]	ENSG00000103018	-1.06474	4.90376	4.17868e-05	0.000309464	yes
DNASE2	deoxyribonuclease II, lysosomal [Source:HGNC Symbol;Acc:2960]	ENSG00000105612	-1.06436	3.31814	0.00145417	0.00740313	yes
MXRA7	matrix-remodelling associated 7 [Source:HGNC Symbol;Acc:7541]	ENSG00000182534	-1.06398	4.60358	0.000299572	0.00182931	yes
CCDC88A	coiled-coil domain containing 88A [Source:HGNC Symbol;Acc:25523]	ENSG00000115355	-1.06286	4.86855	0.00256566	0.012164	yes
TCEAL1	transcription elongation factor A (SII)-like 1 [Source:HGNC Symbol;Acc:11616]	ENSG00000172465	-1.06171	1.72753	0.00426133	0.0188042	yes
METTL13	methyltransferase like 13 [Source:HGNC Symbol;Acc:24248]	ENSG00000010165	-1.06066	3.54027	6.91676e-05	0.00048881	yes
ZNF141	zinc finger protein 141 [Source:HGNC Symbol;Acc:12926]	ENSG00000131127	-1.05981	2.39266	0.000735453	0.00405434	yes
GUSB	glucuronidase, beta [Source:HGNC Symbol;Acc:4696]	ENSG00000169919	-1.05925	2.23401	0.000620665	0.00350112	yes
FBXO25	F-box protein 25 [Source:HGNC Symbol;Acc:13596]	ENSG00000147364	-1.0591	3.46333	0.000172498	0.0011105	yes
TRIM32	tripartite motif containing 32 [Source:HGNC Symbol;Acc:16380]	ENSG00000119401	-1.05855	3.48619	0.000182482	0.00116877	yes
METTL21A	methyltransferase like 21A [Source:HGNC Symbol;Acc:30476]	ENSG00000144401	-1.05795	1.64403	0.000517907	0.00297806	yes
NHEJ1	nonhomologous end-joining factor 1 [Source:HGNC Symbol;Acc:25737]	ENSG00000187736	-1.05683	2.82658	0.00033659	0.00202854	yes
SPATA20	spermatogenesis associated 20 [Source:HGNC Symbol;Acc:26125]	ENSG00000006282	-1.05613	2.51896	0.00409611	0.0181854	yes
CCDC82	coiled-coil domain containing 82 [Source:HGNC Symbol;Acc:26282]	ENSG00000149231	-1.05613	3.41472	0.000199348	0.00126637	yes
MAN2B1	mannosidase, alpha, class 2B, member 1 [Source:HGNC Symbol;Acc:6826]	ENSG00000104774	-1.05521	2.27547	0.0014244	0.00726302	yes
HSDL1	hydroxysteroid dehydrogenase like 1 [Source:HGNC Symbol;Acc:16475]	ENSG00000103160	-1.05451	3.74063	0.00142196	0.00725221	yes
PRMT2	protein arginine methyltransferase 2 [Source:HGNC Symbol;Acc:5186]	ENSG00000160310	-1.05135	4.23027	8.16981e-05	0.00056881	yes
CHIC1	cysteine-rich hydrophobic domain 1 [Source:HGNC Symbol;Acc:1934]	ENSG00000204116	-1.05132	2.60436	0.00190505	0.00941589	yes
DCUN1D4	DCN1, defective in cullin neddylation 1, domain containing 4 (S. cerevisiae) [Source:HGNC Symbol;Acc:28998]	ENSG00000109184	-1.05071	4.29431	6.60271e-05	0.000468377	yes
RPUSD1	RNA pseudouridylate synthase domain containing 1 [Source:HGNC Symbol;Acc:14173]	ENSG00000007376	-1.0507	1.1058	0.00845932	0.033872	yes
SNAP29	synaptosomal-associated protein, 29kDa [Source:HGNC Symbol;Acc:11133]	ENSG00000099940	-1.05024	3.77921	0.000198821	0.00126338	yes
DMXL1	Dmx-like 1 [Source:HGNC Symbol;Acc:2937]	ENSG00000172869	-1.05002	5.79881	0.000588843	0.00333915	yes
RAB5B	RAB5B, member RAS oncogene family [Source:HGNC Symbol;Acc:9784]	ENSG00000111540	-1.05001	5.95669	0.00327847	0.0150012	yes
ECHDC1	enoyl CoA hydratase domain containing 1 [Source:HGNC Symbol;Acc:21489]	ENSG00000093144	-1.04948	4.69075	0.000485174	0.00281903	yes
HSPH1	heat shock 105kDa/110kDa protein 1 [Source:HGNC Symbol;Acc:16969]	ENSG00000120694	-1.04919	5.58672	0.000133317	0.00088504	yes
ACYP1	acylphosphatase 1, erythrocyte (common) type [Source:HGNC Symbol;Acc:179]	ENSG00000119640	-1.04865	1.17661	0.00169662	0.00849551	yes
CCDC14	coiled-coil domain containing 14 [Source:HGNC Symbol;Acc:25766]	ENSG00000175455	-1.04859	4.43889	0.000744163	0.00409634	yes
SRRD	SRR1 domain containing [Source:HGNC Symbol;Acc:33910]	ENSG00000100104	-1.04854	2.24374	0.000292896	0.00179232	yes
ADI1	acireductone dioxygenase 1 [Source:HGNC Symbol;Acc:30576]	ENSG00000182551	-1.04814	4.60791	0.000111936	0.000755328	yes
TARBP2	TAR (HIV-1) RNA binding protein 2 [Source:HGNC Symbol;Acc:11569]	ENSG00000139546	-1.04803	1.88574	0.00870407	0.034727	yes
TPST1	tyrosylprotein sulfotransferase 1 [Source:HGNC Symbol;Acc:12020]	ENSG00000169902	-1.04777	2.76296	0.00319439	0.0146969	yes
AGPS	alkylglycerone phosphate synthase [Source:HGNC Symbol;Acc:327]	ENSG00000018510	-1.04751	4.99152	0.000372618	0.00222545	yes
PFAS	phosphoribosylformylglycinamidine synthase [Source:HGNC Symbol;Acc:8863]	ENSG00000178921	-1.04538	3.14943	0.00911097	0.0360891	yes
SLC25A44	solute carrier family 25, member 44 [Source:HGNC Symbol;Acc:29036]	ENSG00000160785	-1.04537	3.33621	0.00205731	0.0100539	yes
SLC15A4	solute carrier family 15, member 4 [Source:HGNC Symbol;Acc:23090]	ENSG00000139370	-1.04508	3.74966	0.000203673	0.00129167	yes
TTC7B	tetratricopeptide repeat domain 7B [Source:HGNC Symbol;Acc:19858]	ENSG00000165914	-1.04497	2.97172	0.008689	0.0346853	yes
UROD	uroporphyrinogen decarboxylase [Source:HGNC Symbol;Acc:12591]	ENSG00000126088	-1.04485	3.98878	0.00104826	0.00554566	yes
FAM13B	family with sequence similarity 13, member B [Source:HGNC Symbol;Acc:1335]	ENSG00000031003	-1.04431	4.3458	0.000677541	0.00377662	yes
FAM63A	family with sequence similarity 63, member A [Source:HGNC Symbol;Acc:25648]	ENSG00000143409	-1.04413	2.20493	0.00697008	0.0287495	yes
MRPS34	mitochondrial ribosomal protein S34 [Source:HGNC Symbol;Acc:16618]	ENSG00000074071	-1.04388	2.37318	0.00743255	0.0303573	yes
LIMK1	LIM domain kinase 1 [Source:HGNC Symbol;Acc:6613]	ENSG00000106683	-1.04345	2.6676	0.00384714	0.0172704	yes
POLD1	polymerase (DNA directed), delta 1, catalytic subunit [Source:HGNC Symbol;Acc:9175]	ENSG00000062822	-1.0433	1.35405	0.0107088	0.041308	yes
ACTR1A	ARP1 actin-related protein 1 homolog A, centractin alpha (yeast) [Source:HGNC Symbol;Acc:167]	ENSG00000138107	-1.04164	5.23657	8.00539e-05	0.000558483	yes
CHCHD10	coiled-coil-helix-coiled-coil-helix domain containing 10 [Source:HGNC Symbol;Acc:15559]	ENSG00000250479	-1.04163	0.901797	0.00286805	0.0133977	yes
LRCH3	leucine-rich repeats and calponin homology (CH) domain containing 3 [Source:HGNC Symbol;Acc:28637]	ENSG00000186001	-1.04155	4.49395	3.67755e-05	0.000275517	yes
TCF25	transcription factor 25 (basic helix-loop-helix) [Source:HGNC Symbol;Acc:29181]	ENSG00000141002	-1.04108	3.95948	0.000671803	0.00375391	yes
GLRX2	glutaredoxin 2 [Source:HGNC Symbol;Acc:16065]	ENSG00000023572	-1.03905	1.59138	0.00226813	0.0109367	yes
CALM3	calmodulin 3 (phosphorylase kinase, delta) [Source:HGNC Symbol;Acc:1449]	ENSG00000160014	-1.0387	4.58421	0.000176836	0.00113616	yes
PCTP	phosphatidylcholine transfer protein [Source:HGNC Symbol;Acc:8752]	ENSG00000141179	-1.03803	2.18126	0.000929843	0.0049811	yes
EML3	echinoderm microtubule associated protein like 3 [Source:HGNC Symbol;Acc:26666]	ENSG00000149499	-1.03774	1.58103	0.00919371	0.0363578	yes
MSRB3	methionine sulfoxide reductase B3 [Source:HGNC Symbol;Acc:27375]	ENSG00000174099	-1.03708	3.90634	0.0055493	0.0235835	yes
PRDX3	peroxiredoxin 3 [Source:HGNC Symbol;Acc:9354]	ENSG00000165672	-1.0368	5.55967	0.000523127	0.00300502	yes
ZNHIT1	zinc finger, HIT-type containing 1 [Source:HGNC Symbol;Acc:21688]	ENSG00000106400	-1.03523	2.58701	0.00203351	0.00995484	yes
AREL1	apoptosis resistant E3 ubiquitin protein ligase 1 [Source:HGNC Symbol;Acc:20363]	ENSG00000119682	-1.033	4.26331	0.000119209	0.000801288	yes
PLCD4	phospholipase C, delta 4 [Source:HGNC Symbol;Acc:9062]	ENSG00000115556	-1.03279	0.588636	0.00945517	0.0372103	yes
MRE11A	MRE11 meiotic recombination 11 homolog A (S. cerevisiae) [Source:HGNC Symbol;Acc:7230]	ENSG00000020922	-1.03166	2.80823	0.00157449	0.00794928	yes
CFL1	cofilin 1 (non-muscle) [Source:HGNC Symbol;Acc:1874]	ENSG00000172757	-1.03141	6.50099	0.000117436	0.00079055	yes
RPS6KC1	ribosomal protein S6 kinase, 52kDa, polypeptide 1 [Source:HGNC Symbol;Acc:10439]	ENSG00000136643	-1.02998	4.36112	0.00106007	0.00559632	yes
NMRAL1	NmrA-like family domain containing 1 [Source:HGNC Symbol;Acc:24987]	ENSG00000153406	-1.02951	1.83634	0.000928097	0.00497411	yes
ATAD2	ATPase family, AAA domain containing 2 [Source:HGNC Symbol;Acc:30123]	ENSG00000156802	-1.02884	4.50699	0.00396279	0.0176945	yes
ANKRD52	ankyrin repeat domain 52 [Source:HGNC Symbol;Acc:26614]	ENSG00000139645	-1.02832	3.99612	0.00754103	0.0307503	yes
PI4KB	phosphatidylinositol 4-kinase, catalytic, beta [Source:HGNC Symbol;Acc:8984]	ENSG00000143393	-1.02824	4.41248	0.000250315	0.00155511	yes
CD164	CD164 molecule, sialomucin [Source:HGNC Symbol;Acc:1632]	ENSG00000135535	-1.02735	6.96134	0.00028932	0.00177302	yes
KBTBD6	kelch repeat and BTB (POZ) domain containing 6 [Source:HGNC Symbol;Acc:25340]	ENSG00000165572	-1.02707	2.90727	0.000499517	0.00288778	yes
STAT6	signal transducer and activator of transcription 6, interleukin-4 induced [Source:HGNC Symbol;Acc:11368]	ENSG00000166888	-1.0267	5.20785	0.000487409	0.00282793	yes
[truncated: 2,355 more rows]

## Sheet: MC vs FB
Differentially expressed genes in melanocytes compared to fibroblasts
Gene Symbol	Gene Name	Gene ID	logFC	logCPM	PValue	FDR	siginfo
DAPL1	death associated protein-like 1 [Source:HGNC Symbol;Acc:21490]	ENSG00000163331	-8.61106	1.16162	2.75939e-09	7.84949e-08	yes
ST8SIA6	ST8 alpha-N-acetyl-neuraminide alpha-2,8-sialyltransferase 6 [Source:HGNC Symbol;Acc:23317]	ENSG00000148488	-6.11261	2.49124	1.37304e-12	6.37304e-11	yes
AL031320.1	N/A	ENSG00000268402	-5.89137	-2.59458	0.00189479	0.0158954	yes
GCNT2	glucosaminyl (N-acetyl) transferase 2, I-branching enzyme (I blood group) [Source:HGNC Symbol;Acc:4204]	ENSG00000111846	-5.80747	4.33378	9.389e-18	9.24878e-16	yes
TYR	tyrosinase [Source:HGNC Symbol;Acc:12442]	ENSG00000077498	-5.74519	7.27942	2.34755e-13	1.21459e-11	yes
CYTL1	cytokine-like 1 [Source:HGNC Symbol;Acc:24435]	ENSG00000170891	-5.71791	0.939173	1.3602e-12	6.32647e-11	yes
DCT	dopachrome tautomerase [Source:HGNC Symbol;Acc:2709]	ENSG00000080166	-5.66611	10.0402	1.27974e-11	5.17353e-10	yes
FABP7	fatty acid binding protein 7, brain [Source:HGNC Symbol;Acc:3562]	ENSG00000164434	-5.6208	2.57624	2.35627e-09	6.78835e-08	yes
S100B	S100 calcium binding protein B [Source:HGNC Symbol;Acc:10500]	ENSG00000160307	-5.59291	5.37329	2.02249e-13	1.06101e-11	yes
IDI2	isopentenyl-diphosphate delta isomerase 2 [Source:HGNC Symbol;Acc:23487]	ENSG00000148377	-5.5866	-3.02233	0.00586738	0.0400352	yes
SLC45A2	solute carrier family 45, member 2 [Source:HGNC Symbol;Acc:16472]	ENSG00000164175	-5.48348	4.64194	1.17244e-08	3.06464e-07	yes
ENTHD1	ENTH domain containing 1 [Source:HGNC Symbol;Acc:26352]	ENSG00000176177	-5.4692	1.05196	8.01103e-06	0.000125234	yes
SLC24A5	solute carrier family 24, member 5 [Source:HGNC Symbol;Acc:20611]	ENSG00000188467	-5.44706	5.3442	1.38672e-15	9.86805e-14	yes
S100A8	S100 calcium binding protein A8 [Source:HGNC Symbol;Acc:10498]	ENSG00000143546	-5.39969	5.37043	0.000169848	0.00197496	yes
NSG1	Neuron-specific protein family member 1 [Source:UniProtKB/Swiss-Prot;Acc:P42857]	ENSG00000168824	-5.38923	3.35603	2.76515e-24	7.51522e-22	yes
MLANA	melan-A [Source:HGNC Symbol;Acc:7124]	ENSG00000120215	-5.37281	6.87912	1.69987e-10	5.89026e-09	yes
EOMES	eomesodermin [Source:HGNC Symbol;Acc:3372]	ENSG00000163508	-5.33686	0.236194	2.22895e-07	4.67728e-06	yes
TYRP1	tyrosinase-related protein 1 [Source:HGNC Symbol;Acc:12450]	ENSG00000107165	-5.33586	10.5169	4.11483e-12	1.7782e-10	yes
CA14	carbonic anhydrase XIV [Source:HGNC Symbol;Acc:1372]	ENSG00000118298	-5.31455	3.8894	1.72619e-16	1.41598e-14	yes
CHRNA6	cholinergic receptor, nicotinic, alpha 6 (neuronal) [Source:HGNC Symbol;Acc:15963]	ENSG00000147434	-5.31248	0.113313	5.85344e-11	2.15403e-09	yes
SHC4	SHC (Src homology 2 domain containing) family, member 4 [Source:HGNC Symbol;Acc:16743]	ENSG00000185634	-5.30683	2.85553	4.68452e-16	3.59434e-14	yes
CA8	carbonic anhydrase VIII [Source:HGNC Symbol;Acc:1382]	ENSG00000178538	-5.29691	2.23318	6.294e-08	1.44878e-06	yes
EDNRB	endothelin receptor type B [Source:HGNC Symbol;Acc:3180]	ENSG00000136160	-5.28933	6.68837	1.52383e-13	8.22356e-12	yes
OCA2	oculocutaneous albinism II [Source:HGNC Symbol;Acc:8101]	ENSG00000104044	-5.28344	4.99827	4.13638e-10	1.33298e-08	yes
ABCC2	ATP-binding cassette, sub-family C (CFTR/MRP), member 2 [Source:HGNC Symbol;Acc:53]	ENSG00000023839	-5.27254	4.56339	3.47966e-14	2.07109e-12	yes
GPR126	G protein-coupled receptor 126 [Source:HGNC Symbol;Acc:13841]	ENSG00000112414	-5.20369	5.11762	8.50401e-21	1.29617e-18	yes
GPR143	G protein-coupled receptor 143 [Source:HGNC Symbol;Acc:20145]	ENSG00000101850	-5.17977	3.88503	1.49679e-17	1.44294e-15	yes
PKIB	protein kinase (cAMP-dependent, catalytic) inhibitor beta [Source:HGNC Symbol;Acc:9018]	ENSG00000135549	-5.15983	1.22552	2.2709e-13	1.1793e-11	yes
ITM2A	integral membrane protein 2A [Source:HGNC Symbol;Acc:6173]	ENSG00000078596	-5.13597	4.76225	5.74209e-14	3.3557e-12	yes
IGSF11	immunoglobulin superfamily, member 11 [Source:HGNC Symbol;Acc:16669]	ENSG00000144847	-5.1343	4.47819	4.44157e-16	3.43127e-14	yes
TFF3	trefoil factor 3 (intestinal) [Source:HGNC Symbol;Acc:11757]	ENSG00000160180	-5.09206	-1.0497	3.01679e-08	7.34119e-07	yes
RAB17	RAB17, member RAS oncogene family [Source:HGNC Symbol;Acc:16523]	ENSG00000124839	-5.03051	1.76145	7.144e-12	3.00661e-10	yes
PLP1	proteolipid protein 1 [Source:HGNC Symbol;Acc:9086]	ENSG00000123560	-5.0131	5.37885	9.42884e-10	2.88206e-08	yes
SLAIN1	SLAIN motif family, member 1 [Source:HGNC Symbol;Acc:26387]	ENSG00000139737	-5.00647	2.50036	4.75393e-10	1.51682e-08	yes
CYSLTR2	cysteinyl leukotriene receptor 2 [Source:HGNC Symbol;Acc:18274]	ENSG00000152207	-4.99457	4.3208	1.13381e-07	2.50996e-06	yes
EPHA5	EPH receptor A5 [Source:HGNC Symbol;Acc:3389]	ENSG00000145242	-4.99381	2.65512	1.62613e-19	2.10817e-17	yes
FOXD3	forkhead box D3 [Source:HGNC Symbol;Acc:3804]	ENSG00000187140	-4.99353	-0.703492	3.32353e-09	9.30177e-08	yes
PMEL	premelanosome protein [Source:HGNC Symbol;Acc:10880]	ENSG00000185664	-4.94339	9.85298	1.31272e-13	7.1355e-12	yes
TRPM1	transient receptor potential cation channel, subfamily M, member 1 [Source:HGNC Symbol;Acc:7146]	ENSG00000134160	-4.93731	4.18762	8.04382e-09	2.16015e-07	yes
ST6GALNAC2	ST6 (alpha-N-acetyl-neuraminyl-2,3-beta-galactosyl-1,3)-N-acetylgalactosaminide alpha-2,6-sialyltransferase 2 [Source:HGNC Symbol;Acc:10867]	ENSG00000070731	-4.92855	3.38608	9.42017e-13	4.49261e-11	yes
SCG2	secretogranin II [Source:HGNC Symbol;Acc:10575]	ENSG00000171951	-4.92274	0.971959	7.20982e-05	0.000923562	yes
GOLGA7B	golgin A7 family, member B [Source:HGNC Symbol;Acc:31668]	ENSG00000155265	-4.90281	1.20545	1.28359e-10	4.50316e-09	yes
AIF1L	allograft inflammatory factor 1-like [Source:HGNC Symbol;Acc:28904]	ENSG00000126878	-4.88477	4.62844	1.64255e-11	6.5464e-10	yes
FCRLA	Fc receptor-like A [Source:HGNC Symbol;Acc:18504]	ENSG00000132185	-4.86555	4.4429	2.22101e-10	7.51148e-09	yes
PLA1A	phospholipase A1 member A [Source:HGNC Symbol;Acc:17661]	ENSG00000144837	-4.85809	1.65075	7.92213e-09	2.13152e-07	yes
ERBB3	v-erb-b2 erythroblastic leukemia viral oncogene homolog 3 (avian) [Source:HGNC Symbol;Acc:3431]	ENSG00000065361	-4.85454	5.00371	1.50681e-12	6.93684e-11	yes
MDGA2	MAM domain containing glycosylphosphatidylinositol anchor 2 [Source:HGNC Symbol;Acc:19835]	ENSG00000139915	-4.85423	1.64904	1.29787e-11	5.23745e-10	yes
PRDM7	PR domain containing 7 [Source:HGNC Symbol;Acc:9351]	ENSG00000126856	-4.83354	1.39498	1.05546e-09	3.19156e-08	yes
IRF4	interferon regulatory factor 4 [Source:HGNC Symbol;Acc:6119]	ENSG00000137265	-4.82558	4.70924	4.03607e-10	1.30438e-08	yes
ST3GAL6	ST3 beta-galactoside alpha-2,3-sialyltransferase 6 [Source:HGNC Symbol;Acc:18080]	ENSG00000064225	-4.82478	3.09409	1.93163e-19	2.46179e-17	yes
ABCB5	ATP-binding cassette, sub-family B (MDR/TAP), member 5 [Source:HGNC Symbol;Acc:46]	ENSG00000004846	-4.82059	4.40475	2.06091e-11	8.0993e-10	yes
LPL	lipoprotein lipase [Source:HGNC Symbol;Acc:6677]	ENSG00000175445	-4.80792	2.2154	3.0923e-13	1.57108e-11	yes
TRIM63	tripartite motif containing 63, E3 ubiquitin protein ligase [Source:HGNC Symbol;Acc:16007]	ENSG00000158022	-4.80555	3.40196	5.77811e-13	2.84591e-11	yes
TTYH2	tweety homolog 2 (Drosophila) [Source:HGNC Symbol;Acc:13877]	ENSG00000141540	-4.79451	3.14228	4.43945e-11	1.66631e-09	yes
IFI27	interferon, alpha-inducible protein 27 [Source:HGNC Symbol;Acc:5397]	ENSG00000165949	-4.7837	3.74122	0.000222097	0.00250127	yes
SLITRK2	SLIT and NTRK-like family, member 2 [Source:HGNC Symbol;Acc:13449]	ENSG00000185985	-4.77836	1.77964	1.32861e-13	7.18726e-12	yes
CAPN3	calpain 3, (p94) [Source:HGNC Symbol;Acc:1480]	ENSG00000092529	-4.77521	5.04008	1.34674e-19	1.76626e-17	yes
SOX6	SRY (sex determining region Y)-box 6 [Source:HGNC Symbol;Acc:16421]	ENSG00000110693	-4.74501	2.7387	3.95369e-13	1.98635e-11	yes
PPM1H	protein phosphatase, Mg2+/Mn2+ dependent, 1H [Source:HGNC Symbol;Acc:18583]	ENSG00000111110	-4.73358	3.44964	4.98936e-17	4.41372e-15	yes
CD200	CD200 molecule [Source:HGNC Symbol;Acc:7203]	ENSG00000091972	-4.72129	1.46994	7.22593e-09	1.94746e-07	yes
STK32A	serine/threonine kinase 32A [Source:HGNC Symbol;Acc:28317]	ENSG00000169302	-4.70603	2.89833	1.37641e-08	3.54441e-07	yes
MYEF2	myelin expression factor 2 [Source:HGNC Symbol;Acc:17940]	ENSG00000104177	-4.70001	3.63009	2.06893e-11	8.11669e-10	yes
MLIP	muscular LMNA-interacting protein [Source:HGNC Symbol;Acc:21355]	ENSG00000146147	-4.69551	1.38715	2.70184e-06	4.61654e-05	yes
TUBB2B	tubulin, beta 2B class IIb [Source:HGNC Symbol;Acc:30829]	ENSG00000137285	-4.66993	1.22844	2.17074e-08	5.36337e-07	yes
MCF2	MCF.2 cell line derived transforming sequence [Source:HGNC Symbol;Acc:6940]	ENSG00000101977	-4.66742	1.46006	7.50564e-15	4.95065e-13	yes
KIAA1598	KIAA1598 [Source:HGNC Symbol;Acc:29319]	ENSG00000187164	-4.64106	5.24416	3.23784e-12	1.42655e-10	yes
MAL	mal, T-cell differentiation protein [Source:HGNC Symbol;Acc:6817]	ENSG00000172005	-4.61693	1.25544	2.90518e-07	5.94803e-06	yes
SNX10	sorting nexin 10 [Source:HGNC Symbol;Acc:14974]	ENSG00000086300	-4.60449	2.36613	3.70084e-08	8.82491e-07	yes
ESR2	estrogen receptor 2 (ER beta) [Source:HGNC Symbol;Acc:3468]	ENSG00000140009	-4.59539	1.77387	9.59464e-08	2.14718e-06	yes
FAM84B	family with sequence similarity 84, member B [Source:HGNC Symbol;Acc:24166]	ENSG00000168672	-4.58319	3.77067	1.37942e-11	5.52701e-10	yes
IL12RB2	interleukin 12 receptor, beta 2 [Source:HGNC Symbol;Acc:5972]	ENSG00000081985	-4.56502	2.43849	1.16744e-13	6.40758e-12	yes
BEX1	brain expressed, X-linked 1 [Source:HGNC Symbol;Acc:1036]	ENSG00000133169	-4.55354	0.220693	1.81063e-06	3.19788e-05	yes
HIST1H1A	histone cluster 1, H1a [Source:HGNC Symbol;Acc:4715]	ENSG00000124610	-4.55049	2.02369	4.80397e-05	0.000641392	yes
MMP8	matrix metallopeptidase 8 (neutrophil collagenase) [Source:HGNC Symbol;Acc:7175]	ENSG00000118113	-4.52887	1.96913	3.70304e-14	2.18673e-12	yes
SLC16A6	solute carrier family 16, member 6 (monocarboxylic acid transporter 7) [Source:HGNC Symbol;Acc:10927]	ENSG00000108932	-4.52215	5.98973	2.55282e-10	8.55668e-09	yes
GLB1L2	galactosidase, beta 1-like 2 [Source:HGNC Symbol;Acc:25129]	ENSG00000149328	-4.50612	1.16938	3.09615e-10	1.0211e-08	yes
ANO5	anoctamin 5 [Source:HGNC Symbol;Acc:27337]	ENSG00000171714	-4.47389	1.91022	2.4464e-10	8.24901e-09	yes
KYNU	kynureninase [Source:HGNC Symbol;Acc:6469]	ENSG00000115919	-4.46986	2.955	6.63491e-10	2.08454e-08	yes
MIA	melanoma inhibitory activity [Source:HGNC Symbol;Acc:7076]	ENSG00000261857	-4.45967	0.49139	1.75294e-09	5.16899e-08	yes
GATM	glycine amidinotransferase (L-arginine:glycine amidinotransferase) [Source:HGNC Symbol;Acc:4175]	ENSG00000171766	-4.44709	3.16229	8.58569e-18	8.60782e-16	yes
DUSP4	dual specificity phosphatase 4 [Source:HGNC Symbol;Acc:3070]	ENSG00000120875	-4.43479	4.66493	2.34695e-09	6.77015e-08	yes
FAM69C	family with sequence similarity 69, member C [Source:HGNC Symbol;Acc:31729]	ENSG00000187773	-4.41261	0.0940902	1.0141e-05	0.000156044	yes
SLC1A4	solute carrier family 1 (glutamate/neutral amino acid transporter), member 4 [Source:HGNC Symbol;Acc:10942]	ENSG00000115902	-4.39455	6.52231	1.5461e-14	9.79223e-13	yes
TPD52	tumor protein D52 [Source:HGNC Symbol;Acc:12005]	ENSG00000076554	-4.38038	3.13142	3.34503e-15	2.29353e-13	yes
RGS20	regulator of G-protein signaling 20 [Source:HGNC Symbol;Acc:14600]	ENSG00000147509	-4.37642	2.64311	2.56423e-17	2.34186e-15	yes
CDH3	cadherin 3, type 1, P-cadherin (placental) [Source:HGNC Symbol;Acc:1762]	ENSG00000062038	-4.37598	6.03508	4.0001e-16	3.13313e-14	yes
SOX10	SRY (sex determining region Y)-box 10 [Source:HGNC Symbol;Acc:11190]	ENSG00000100146	-4.36385	4.07876	4.03329e-10	1.30438e-08	yes
QPCT	glutaminyl-peptide cyclotransferase [Source:HGNC Symbol;Acc:9753]	ENSG00000115828	-4.35274	6.84483	1.98547e-16	1.6169e-14	yes
BCL2A1	BCL2-related protein A1 [Source:HGNC Symbol;Acc:991]	ENSG00000140379	-4.34679	3.07481	4.11948e-17	3.67301e-15	yes
MCF2L	MCF.2 cell line derived transforming sequence-like [Source:HGNC Symbol;Acc:14576]	ENSG00000126217	-4.3405	3.87838	6.74247e-16	5.05304e-14	yes
GPR19	G protein-coupled receptor 19 [Source:HGNC Symbol;Acc:4473]	ENSG00000183150	-4.33957	0.0264937	2.63342e-06	4.51404e-05	yes
PIR	pirin (iron-binding nuclear protein) [Source:HGNC Symbol;Acc:30048]	ENSG00000087842	-4.3263	4.29514	1.21216e-14	7.76813e-13	yes
SLC16A10	solute carrier family 16, member 10 (aromatic amino acid transporter) [Source:HGNC Symbol;Acc:17027]	ENSG00000112394	-4.32607	3.52566	4.98282e-15	3.33538e-13	yes
TCN1	transcobalamin I (vitamin B12 binding protein, R binder family) [Source:HGNC Symbol;Acc:11652]	ENSG00000134827	-4.31797	0.581751	1.29167e-08	3.3338e-07	yes
HPDL	4-hydroxyphenylpyruvate dioxygenase-like [Source:HGNC Symbol;Acc:28242]	ENSG00000186603	-4.30369	-0.310152	2.37296e-11	9.2133e-10	yes
BST2	bone marrow stromal cell antigen 2 [Source:HGNC Symbol;Acc:1119]	ENSG00000130303	-4.30327	1.36405	7.95741e-08	1.815e-06	yes
GNAL	guanine nucleotide binding protein (G protein), alpha activating activity polypeptide, olfactory type [Source:HGNC Symbol;Acc:4388]	ENSG00000141404	-4.29332	2.67546	2.67813e-08	6.54531e-07	yes
KCNAB2	potassium voltage-gated channel, shaker-related subfamily, beta member 2 [Source:HGNC Symbol;Acc:6229]	ENSG00000069424	-4.28166	5.1839	3.73297e-14	2.19865e-12	yes
41886	septin 4 [Source:HGNC Symbol;Acc:9165]	ENSG00000108387	-4.27611	1.18694	5.04179e-11	1.87369e-09	yes
GAPDHS	glyceraldehyde-3-phosphate dehydrogenase, spermatogenic [Source:HGNC Symbol;Acc:24864]	ENSG00000105679	-4.27155	1.70065	1.56183e-12	7.1755e-11	yes
S100A9	S100 calcium binding protein A9 [Source:HGNC Symbol;Acc:10499]	ENSG00000163220	-4.24494	6.04954	0.00142478	0.0125303	yes
ASB9	ankyrin repeat and SOCS box containing 9 [Source:HGNC Symbol;Acc:17184]	ENSG00000102048	-4.24317	-0.05289	3.82557e-08	9.09348e-07	yes
NPM2	nucleophosmin/nucleoplasmin 2 [Source:HGNC Symbol;Acc:7930]	ENSG00000158806	-4.24208	-0.823107	1.7627e-06	3.12356e-05	yes
SLCO4A1	solute carrier organic anion transporter family, member 4A1 [Source:HGNC Symbol;Acc:10953]	ENSG00000101187	-4.23041	2.74293	8.90791e-11	3.16947e-09	yes
HPGD	hydroxyprostaglandin dehydrogenase 15-(NAD) [Source:HGNC Symbol;Acc:5154]	ENSG00000164120	-4.21953	4.09146	5.60621e-06	9.03966e-05	yes
FXYD3	FXYD domain containing ion transport regulator 3 [Source:HGNC Symbol;Acc:4027]	ENSG00000089356	-4.21936	3.34715	1.30863e-07	2.85731e-06	yes
C10ORF90	chromosome 10 open reading frame 90 [Source:HGNC Symbol;Acc:26563]	ENSG00000154493	-4.20818	2.86277	2.5473e-06	4.37306e-05	yes
HES6	hairy and enhancer of split 6 (Drosophila) [Source:HGNC Symbol;Acc:18254]	ENSG00000144485	-4.20697	3.03791	1.26799e-12	5.92202e-11	yes
TSPAN15	tetraspanin 15 [Source:HGNC Symbol;Acc:23298]	ENSG00000099282	-4.20694	0.571899	2.69495e-07	5.5671e-06	yes
BHLHE41	basic helix-loop-helix family, member e41 [Source:HGNC Symbol;Acc:16617]	ENSG00000123095	-4.20665	2.22097	1.99342e-09	5.80976e-08	yes
PRKCB	protein kinase C, beta [Source:HGNC Symbol;Acc:9395]	ENSG00000166501	-4.18615	2.62016	2.02178e-08	5.02283e-07	yes
PLEKHH1	pleckstrin homology domain containing, family H (with MyTH4 domain) member 1 [Source:HGNC Symbol;Acc:17733]	ENSG00000054690	-4.18515	1.71519	9.8649e-08	2.20111e-06	yes
SNCA	synuclein, alpha (non A4 component of amyloid precursor) [Source:HGNC Symbol;Acc:11138]	ENSG00000145335	-4.18282	5.14056	2.41661e-20	3.49449e-18	yes
BCAN	brevican [Source:HGNC Symbol;Acc:23059]	ENSG00000132692	-4.17706	2.61619	6.46053e-06	0.00010314	yes
SLAMF9	SLAM family member 9 [Source:HGNC Symbol;Acc:18430]	ENSG00000162723	-4.16751	-0.931786	2.20702e-07	4.63989e-06	yes
VAMP8	vesicle-associated membrane protein 8 [Source:HGNC Symbol;Acc:12647]	ENSG00000118640	-4.15068	2.2158	1.01556e-14	6.58305e-13	yes
SRGN	serglycin [Source:HGNC Symbol;Acc:9361]	ENSG00000122862	-4.15035	2.28013	3.82397e-12	1.66207e-10	yes
TIAM1	T-cell lymphoma invasion and metastasis 1 [Source:HGNC Symbol;Acc:11805]	ENSG00000156299	-4.14928	3.72132	1.41122e-09	4.2109e-08	yes
MCAM	melanoma cell adhesion molecule [Source:HGNC Symbol;Acc:6934]	ENSG00000076706	-4.14211	4.14567	9.63396e-11	3.40098e-09	yes
ROPN1	rhophilin associated tail protein 1 [Source:HGNC Symbol;Acc:17692]	ENSG00000065371	-4.13696	-1.02333	2.16017e-05	0.000312968	yes
ROPN1B	rhophilin associated tail protein 1B [Source:HGNC Symbol;Acc:31927]	ENSG00000114547	-4.12634	-0.256445	1.24654e-05	0.000188953	yes
LGI3	leucine-rich repeat LGI family, member 3 [Source:HGNC Symbol;Acc:18711]	ENSG00000168481	-4.12399	1.57529	4.9436e-05	0.000656372	yes
ST3GAL5	ST3 beta-galactoside alpha-2,3-sialyltransferase 5 [Source:HGNC Symbol;Acc:10872]	ENSG00000115525	-4.12161	3.99289	3.27187e-09	9.16857e-08	yes
SLC18B1	solute carrier family 18, subfamily B, member 1 [Source:HGNC Symbol;Acc:21573]	ENSG00000146409	-4.11679	4.82117	6.73409e-17	5.86516e-15	yes
CDH1	cadherin 1, type 1, E-cadherin (epithelial) [Source:HGNC Symbol;Acc:1748]	ENSG00000039068	-4.11458	6.81634	1.06238e-14	6.8472e-13	yes
GMPR	guanosine monophosphate reductase [Source:HGNC Symbol;Acc:4376]	ENSG00000137198	-4.10553	3.92332	5.81519e-09	1.58812e-07	yes
TMEM169	transmembrane protein 169 [Source:HGNC Symbol;Acc:25130]	ENSG00000163449	-4.09035	0.559798	6.9661e-08	1.59859e-06	yes
FRMD4B	FERM domain containing 4B [Source:HGNC Symbol;Acc:24886]	ENSG00000114541	-4.06995	4.53493	1.22841e-15	8.79697e-14	yes
GREB1	growth regulation by estrogen in breast cancer 1 [Source:HGNC Symbol;Acc:24885]	ENSG00000196208	-4.06975	1.33397	4.26791e-07	8.46006e-06	yes
FBXO16	F-box protein 16 [Source:HGNC Symbol;Acc:13618]	ENSG00000214050	-4.05983	0.424139	2.25613e-05	0.0003252	yes
LZTS1	leucine zipper, putative tumor suppressor 1 [Source:HGNC Symbol;Acc:13861]	ENSG00000061337	-4.04927	3.21596	8.81208e-11	3.14033e-09	yes
ST6GALNAC3	ST6 (alpha-N-acetyl-neuraminyl-2,3-beta-galactosyl-1,3)-N-acetylgalactosaminide alpha-2,6-sialyltransferase 3 [Source:HGNC Symbol;Acc:19343]	ENSG00000184005	-4.04192	3.96245	4.76788e-11	1.77775e-09	yes
PDLIM3	PDZ and LIM domain 3 [Source:HGNC Symbol;Acc:20767]	ENSG00000154553	-4.03814	1.79679	1.23044e-06	2.25294e-05	yes
RAB38	RAB38, member RAS oncogene family [Source:HGNC Symbol;Acc:9776]	ENSG00000123892	-4.00501	5.52718	1.21437e-16	1.01084e-14	yes
KCNJ13	potassium inwardly-rectifying channel, subfamily J, member 13 [Source:HGNC Symbol;Acc:6259]	ENSG00000115474	-3.99802	2.40376	1.77122e-09	5.21608e-08	yes
GYG2	glycogenin 2 [Source:HGNC Symbol;Acc:4700]	ENSG00000056998	-3.98537	2.93961	9.56695e-10	2.91243e-08	yes
BCHE	butyrylcholinesterase [Source:HGNC Symbol;Acc:983]	ENSG00000114200	-3.96184	2.82981	1.31376e-08	3.38695e-07	yes
TBC1D7	TBC1 domain family, member 7 [Source:HGNC Symbol;Acc:21066]	ENSG00000145979	-3.95648	4.57357	2.85009e-21	4.68261e-19	yes
THEMIS2	thymocyte selection associated family member 2 [Source:HGNC Symbol;Acc:16839]	ENSG00000130775	-3.94846	2.78941	3.1836e-07	6.47571e-06	yes
SLC22A18AS	solute carrier family 22 (organic cation transporter), member 18 antisense [Source:HGNC Symbol;Acc:10965]	ENSG00000254827	-3.93622	-0.720646	0.000220868	0.00248992	yes
MT1A	metallothionein 1A [Source:HGNC Symbol;Acc:7393]	ENSG00000205362	-3.89851	-2.73025	0.00187735	0.0157843	yes
PAQR8	progestin and adipoQ receptor family member VIII [Source:HGNC Symbol;Acc:15708]	ENSG00000170915	-3.89041	4.16582	3.80311e-12	1.65619e-10	yes
HIST1H2AA	histone cluster 1, H2aa [Source:HGNC Symbol;Acc:18729]	ENSG00000164508	-3.84379	-2.30647	0.0061364	0.0415192	yes
MFSD12	major facilitator superfamily domain containing 12 [Source:HGNC Symbol;Acc:28299]	ENSG00000161091	-3.8398	5.50735	1.36693e-11	5.48669e-10	yes
PTPRZ1	protein tyrosine phosphatase, receptor-type, Z polypeptide 1 [Source:HGNC Symbol;Acc:9685]	ENSG00000106278	-3.83105	4.94477	3.15206e-09	8.87692e-08	yes
AGPAT9	1-acylglycerol-3-phosphate O-acyltransferase 9 [Source:HGNC Symbol;Acc:28157]	ENSG00000138678	-3.80754	1.84437	3.54857e-07	7.13446e-06	yes
GJB1	gap junction protein, beta 1, 32kDa [Source:HGNC Symbol;Acc:4283]	ENSG00000169562	-3.80013	0.605993	4.09248e-07	8.14811e-06	yes
CSTA	cystatin A (stefin A) [Source:HGNC Symbol;Acc:2481]	ENSG00000121552	-3.78701	6.38465	0.000850878	0.0080546	yes
ESRP1	epithelial splicing regulatory protein 1 [Source:HGNC Symbol;Acc:25966]	ENSG00000104413	-3.78599	6.07558	8.00745e-14	4.54992e-12	yes
RAP1GAP	RAP1 GTPase activating protein [Source:HGNC Symbol;Acc:9858]	ENSG00000076864	-3.7777	0.637814	6.67183e-06	0.000105988	yes
CENPA	centromere protein A [Source:HGNC Symbol;Acc:1851]	ENSG00000115163	-3.75748	1.78201	0.000337504	0.00361339	yes
KCNN2	potassium intermediate/small conductance calcium-activated channel, subfamily N, member 2 [Source:HGNC Symbol;Acc:6291]	ENSG00000080709	-3.74723	0.599653	5.97731e-08	1.38152e-06	yes
OASL	2'-5'-oligoadenylate synthetase-like [Source:HGNC Symbol;Acc:8090]	ENSG00000135114	-3.74382	1.63612	0.000236718	0.0026422	yes
PDE3A	phosphodiesterase 3A, cGMP-inhibited [Source:HGNC Symbol;Acc:8778]	ENSG00000172572	-3.73206	3.77063	5.1542e-05	0.000679933	yes
GPR56	G protein-coupled receptor 56 [Source:HGNC Symbol;Acc:4512]	ENSG00000205336	-3.73036	3.23742	1.22196e-09	3.67533e-08	yes
CDK2	cyclin-dependent kinase 2 [Source:HGNC Symbol;Acc:1771]	ENSG00000123374	-3.71601	5.75524	5.05695e-14	2.96298e-12	yes
MGAT5B	mannosyl (alpha-1,6-)-glycoprotein beta-1,6-N-acetyl-glucosaminyltransferase, isozyme B [Source:HGNC Symbol;Acc:24140]	ENSG00000167889	-3.70551	1.58109	1.52913e-07	3.29142e-06	yes
FAM69B	family with sequence similarity 69, member B [Source:HGNC Symbol;Acc:28290]	ENSG00000165716	-3.70394	1.3928	1.73598e-06	3.07864e-05	yes
PRRG4	proline rich Gla (G-carboxyglutamic acid) 4 (transmembrane) [Source:HGNC Symbol;Acc:30799]	ENSG00000135378	-3.69761	4.21735	4.44798e-10	1.42931e-08	yes
ARL9	ADP-ribosylation factor-like 9 [Source:HGNC Symbol;Acc:23592]	ENSG00000196503	-3.69749	-0.678143	3.19687e-06	5.38976e-05	yes
CCL28	chemokine (C-C motif) ligand 28 [Source:HGNC Symbol;Acc:17700]	ENSG00000151882	-3.67797	2.19787	1.75128e-12	7.94877e-11	yes
HIST3H2BB	histone cluster 3, H2bb [Source:HGNC Symbol;Acc:20514]	ENSG00000196890	-3.67431	0.633735	0.000268144	0.00295496	yes
LEF1	lymphoid enhancer-binding factor 1 [Source:HGNC Symbol;Acc:6551]	ENSG00000138795	-3.66768	2.91855	2.20269e-15	1.53318e-13	yes
TSPAN10	tetraspanin 10 [Source:HGNC Symbol;Acc:29942]	ENSG00000182612	-3.66696	0.767803	0.000107766	0.00133277	yes
IL1RAP	interleukin 1 receptor accessory protein [Source:HGNC Symbol;Acc:5995]	ENSG00000196083	-3.66271	5.11382	4.99203e-12	2.14088e-10	yes
COL11A1	collagen, type XI, alpha 1 [Source:HGNC Symbol;Acc:2186]	ENSG00000060718	-3.66014	3.52778	4.45808e-08	1.05414e-06	yes
HSF4	heat shock transcription factor 4 [Source:HGNC Symbol;Acc:5227]	ENSG00000102878	-3.65999	-0.14484	1.34217e-06	2.43164e-05	yes
FMN1	formin 1 [Source:HGNC Symbol;Acc:3768]	ENSG00000248905	-3.65991	5.46985	4.50989e-11	1.68713e-09	yes
APOLD1	apolipoprotein L domain containing 1 [Source:HGNC Symbol;Acc:25268]	ENSG00000178878	-3.65595	4.65329	6.89813e-06	0.000109352	yes
HIST1H2AI	histone cluster 1, H2ai [Source:HGNC Symbol;Acc:4725]	ENSG00000196747	-3.64849	2.64876	0.00264759	0.0208029	yes
HERC5	HECT and RLD domain containing E3 ubiquitin protein ligase 5 [Source:HGNC Symbol;Acc:24368]	ENSG00000138646	-3.63979	3.07918	1.00459e-09	3.0459e-08	yes
TM4SF1	transmembrane 4 L six family member 1 [Source:HGNC Symbol;Acc:11853]	ENSG00000169908	-3.6302	4.90281	1.37606e-12	6.37396e-11	yes
POLR3G	polymerase (RNA) III (DNA directed) polypeptide G (32kD) [Source:HGNC Symbol;Acc:30075]	ENSG00000113356	-3.62818	3.7981	3.83462e-15	2.60546e-13	yes
FAXC	failed axon connections homolog (Drosophila) [Source:HGNC Symbol;Acc:20742]	ENSG00000146267	-3.62771	1.98517	1.35491e-10	4.74598e-09	yes
KRT6C	keratin 6C [Source:HGNC Symbol;Acc:20406]	ENSG00000170465	-3.62495	4.55575	0.00185174	0.0156214	yes
MBP	myelin basic protein [Source:HGNC Symbol;Acc:6925]	ENSG00000197971	-3.60663	5.39039	8.57899e-14	4.82605e-12	yes
HMG20B	high mobility group 20B [Source:HGNC Symbol;Acc:5002]	ENSG00000064961	-3.6064	4.8501	2.15827e-17	2.01183e-15	yes
C20ORF26	chromosome 20 open reading frame 26 [Source:HGNC Symbol;Acc:15872]	ENSG00000089101	-3.58853	0.29436	0.00261718	0.0206068	yes
BMPR1B	bone morphogenetic protein receptor, type IB [Source:HGNC Symbol;Acc:1077]	ENSG00000138696	-3.58775	0.867332	1.94358e-10	6.64292e-09	yes
PBK	PDZ binding kinase [Source:HGNC Symbol;Acc:18282]	ENSG00000168078	-3.58597	4.25771	0.000145064	0.00172411	yes
OAS1	2'-5'-oligoadenylate synthetase 1, 40/46kDa [Source:HGNC Symbol;Acc:8086]	ENSG00000089127	-3.54414	3.37035	1.47845e-08	3.78558e-07	yes
S100A1	S100 calcium binding protein A1 [Source:HGNC Symbol;Acc:10486]	ENSG00000160678	-3.54155	0.537486	2.99263e-05	0.000420871	yes
CRISPLD1	cysteine-rich secretory protein LCCL domain containing 1 [Source:HGNC Symbol;Acc:18206]	ENSG00000121005	-3.52633	1.44314	1.87155e-07	3.97537e-06	yes
SH3TC2	SH3 domain and tetratricopeptide repeats 2 [Source:HGNC Symbol;Acc:29427]	ENSG00000169247	-3.5212	1.57155	6.47544e-06	0.000103305	yes
MOK	MOK protein kinase [Source:HGNC Symbol;Acc:9833]	ENSG00000080823	-3.5081	2.69885	2.76514e-07	5.70165e-06	yes
C8ORF46	chromosome 8 open reading frame 46 [Source:HGNC Symbol;Acc:28498]	ENSG00000169085	-3.50379	0.339721	2.38771e-07	4.98261e-06	yes
SLC19A2	solute carrier family 19 (thiamine transporter), member 2 [Source:HGNC Symbol;Acc:10938]	ENSG00000117479	-3.5033	4.77603	1.19722e-11	4.87489e-10	yes
ST8SIA1	ST8 alpha-N-acetyl-neuraminide alpha-2,8-sialyltransferase 1 [Source:HGNC Symbol;Acc:10869]	ENSG00000111728	-3.48809	1.46931	6.17885e-09	1.67931e-07	yes
CTSL2	cathepsin L2 [Source:HGNC Symbol;Acc:2538]	ENSG00000136943	-3.48808	2.84474	5.76629e-05	0.00075319	yes
CADM3	cell adhesion molecule 3 [Source:HGNC Symbol;Acc:17601]	ENSG00000162706	-3.47412	1.50227	7.54828e-05	0.000961457	yes
TSTD1	thiosulfate sulfurtransferase (rhodanese)-like domain containing 1 [Source:HGNC Symbol;Acc:35410]	ENSG00000215845	-3.46337	0.868311	6.25627e-06	0.000100021	yes
LYPD1	LY6/PLAUR domain containing 1 [Source:HGNC Symbol;Acc:28431]	ENSG00000150551	-3.45882	-0.901258	0.000559239	0.00559934	yes
MX1	myxovirus (influenza virus) resistance 1, interferon-inducible protein p78 (mouse) [Source:HGNC Symbol;Acc:7532]	ENSG00000157601	-3.4494	5.14245	3.85253e-05	0.000526699	yes
DEPDC1B	DEP domain containing 1B [Source:HGNC Symbol;Acc:24902]	ENSG00000035499	-3.44346	2.60988	1.81438e-06	3.20005e-05	yes
PKNOX2	PBX/knotted 1 homeobox 2 [Source:HGNC Symbol;Acc:16714]	ENSG00000165495	-3.43956	0.975337	7.00762e-07	1.35341e-05	yes
HOXD8	homeobox D8 [Source:HGNC Symbol;Acc:5139]	ENSG00000175879	-3.43796	0.905005	1.08436e-05	0.000166401	yes
MOB3B	MOB kinase activator 3B [Source:HGNC Symbol;Acc:23825]	ENSG00000120162	-3.43656	3.47745	2.81404e-06	4.78727e-05	yes
BLM	Bloom syndrome, RecQ helicase-like [Source:HGNC Symbol;Acc:1058]	ENSG00000197299	-3.43629	2.46742	0.00245395	0.019526	yes
RUNX3	runt-related transcription factor 3 [Source:HGNC Symbol;Acc:10473]	ENSG00000020633	-3.42731	0.689256	1.97118e-06	3.4577e-05	yes
IGSF3	immunoglobulin superfamily, member 3 [Source:HGNC Symbol;Acc:5950]	ENSG00000143061	-3.42513	4.3093	1.22351e-12	5.76198e-11	yes
CTTNBP2	cortactin binding protein 2 [Source:HGNC Symbol;Acc:15679]	ENSG00000077063	-3.42035	1.63293	1.09122e-05	0.000167226	yes
CDK1	cyclin-dependent kinase 1 [Source:HGNC Symbol;Acc:1722]	ENSG00000170312	-3.4088	4.41987	0.000170825	0.0019853	yes
TMEM229B	transmembrane protein 229B [Source:HGNC Symbol;Acc:20130]	ENSG00000198133	-3.40092	0.717429	5.86421e-08	1.35677e-06	yes
MFI2	antigen p97 (melanoma associated) identified by monoclonal antibodies 133.2 and 96.5 [Source:HGNC Symbol;Acc:7037]	ENSG00000163975	-3.39858	2.23392	3.55751e-08	8.51915e-07	yes
MREG	melanoregulin [Source:HGNC Symbol;Acc:25478]	ENSG00000118242	-3.38377	3.6556	2.45322e-13	1.26059e-11	yes
NRP2	neuropilin 2 [Source:HGNC Symbol;Acc:8005]	ENSG00000118257	-3.37697	5.38185	6.08371e-11	2.23148e-09	yes
EVI2A	ecotropic viral integration site 2A [Source:HGNC Symbol;Acc:3499]	ENSG00000126860	-3.36682	0.472241	7.50312e-08	1.71659e-06	yes
SCARB1	scavenger receptor class B, member 1 [Source:HGNC Symbol;Acc:1664]	ENSG00000073060	-3.36374	3.66575	3.81595e-10	1.24393e-08	yes
MT1F	metallothionein 1F [Source:HGNC Symbol;Acc:7398]	ENSG00000198417	-3.35818	-0.938923	0.000569146	0.00567837	yes
AKAP6	A kinase (PRKA) anchor protein 6 [Source:HGNC Symbol;Acc:376]	ENSG00000151320	-3.35632	3.34117	1.8501e-12	8.38043e-11	yes
GPR155	G protein-coupled receptor 155 [Source:HGNC Symbol;Acc:22951]	ENSG00000163328	-3.34996	3.90146	1.74398e-07	3.72544e-06	yes
IFI44L	interferon-induced protein 44-like [Source:HGNC Symbol;Acc:17817]	ENSG00000137959	-3.34715	3.02556	0.000632289	0.00622356	yes
CXADR	coxsackie virus and adenovirus receptor [Source:HGNC Symbol;Acc:2559]	ENSG00000154639	-3.33858	4.29581	2.06197e-07	4.35523e-06	yes
GPRIN3	GPRIN family member 3 [Source:HGNC Symbol;Acc:27733]	ENSG00000185477	-3.33494	2.054	1.33329e-12	6.21414e-11	yes
CHRNA5	cholinergic receptor, nicotinic, alpha 5 (neuronal) [Source:HGNC Symbol;Acc:1959]	ENSG00000169684	-3.32914	0.702133	3.96724e-05	0.000541726	yes
RXRG	retinoid X receptor, gamma [Source:HGNC Symbol;Acc:10479]	ENSG00000143171	-3.32869	-0.304537	0.000145666	0.00172853	yes
AC004076.7	N/A	ENSG00000268533	-3.31802	1.59474	2.61573e-07	5.42332e-06	yes
SORBS2	sorbin and SH3 domain containing 2 [Source:HGNC Symbol;Acc:24098]	ENSG00000154556	-3.31228	1.81061	1.03612e-07	2.30729e-06	yes
TUBB4A	tubulin, beta 4A class IVa [Source:HGNC Symbol;Acc:20774]	ENSG00000104833	-3.29228	-0.529433	3.69331e-05	0.000507392	yes
ARAP2	ArfGAP with RhoGAP domain, ankyrin repeat and PH domain 2 [Source:HGNC Symbol;Acc:16924]	ENSG00000047365	-3.28706	4.95883	1.04432e-08	2.75852e-07	yes
PAG1	phosphoprotein associated with glycosphingolipid microdomains 1 [Source:HGNC Symbol;Acc:30043]	ENSG00000076641	-3.28573	5.97267	4.37902e-13	2.18061e-11	yes
C19ORF71	chromosome 19 open reading frame 71 [Source:HGNC Symbol;Acc:34496]	ENSG00000183397	-3.28563	2.11544	5.61898e-08	1.30943e-06	yes
ALX1	ALX homeobox 1 [Source:HGNC Symbol;Acc:1494]	ENSG00000180318	-3.28399	1.4502	2.12905e-05	0.000308657	yes
MLPH	melanophilin [Source:HGNC Symbol;Acc:29643]	ENSG00000115648	-3.28359	3.50285	3.1062e-10	1.02291e-08	yes
FRMD5	FERM domain containing 5 [Source:HGNC Symbol;Acc:28214]	ENSG00000171877	-3.27414	1.54902	3.16884e-09	8.90196e-08	yes
TMC6	transmembrane channel-like 6 [Source:HGNC Symbol;Acc:18021]	ENSG00000141524	-3.26527	1.55095	3.00468e-07	6.1339e-06	yes
HIST2H3D	histone cluster 2, H3d [Source:HGNC Symbol;Acc:25311]	ENSG00000183598	-3.26078	3.62713	0.000101278	0.00126642	yes
ZNF280B	zinc finger protein 280B [Source:HGNC Symbol;Acc:23022]	ENSG00000198477	-3.25715	1.93751	1.84111e-06	3.24214e-05	yes
ITGB8	integrin, beta 8 [Source:HGNC Symbol;Acc:6163]	ENSG00000105855	-3.24463	5.50638	2.15833e-10	7.32143e-09	yes
HIST1H4I	histone cluster 1, H4i [Source:HGNC Symbol;Acc:4793]	ENSG00000198339	-3.23404	1.4689	0.00249458	0.0198143	yes
HIST1H3H	histone cluster 1, H3h [Source:HGNC Symbol;Acc:4775]	ENSG00000203813	-3.22946	5.92419	0.00164742	0.0141788	yes
RAB11FIP4	RAB11 family interacting protein 4 (class II) [Source:HGNC Symbol;Acc:30267]	ENSG00000131242	-3.22854	1.83402	1.2068e-09	3.63457e-08	yes
MTRNR2L13	MT-RNR2-like 13 (pseudogene) [Source:HGNC Symbol;Acc:37170]	ENSG00000270394	-3.22417	3.90877	0.00712194	0.0467297	yes
PLEKHG3	pleckstrin homology domain containing, family G (with RhoGef domain) member 3 [Source:HGNC Symbol;Acc:20364]	ENSG00000126822	-3.22214	3.38576	1.79222e-11	7.0928e-10	yes
HIST1H3F	histone cluster 1, H3f [Source:HGNC Symbol;Acc:4773]	ENSG00000256316	-3.22093	5.65338	0.00330252	0.0248576	yes
DNAJA4	DnaJ (Hsp40) homolog, subfamily A, member 4 [Source:HGNC Symbol;Acc:14885]	ENSG00000140403	-3.15746	3.84302	1.96434e-11	7.73328e-10	yes
PYHIN1	pyrin and HIN domain family, member 1 [Source:HGNC Symbol;Acc:28894]	ENSG00000163564	-3.15667	-0.619347	0.000143035	0.00170449	yes
GAS7	growth arrest-specific 7 [Source:HGNC Symbol;Acc:4169]	ENSG00000007237	-3.15493	5.02993	1.35389e-11	5.44405e-10	yes
FANCD2	Fanconi anemia, complementation group D2 [Source:HGNC Symbol;Acc:3585]	ENSG00000144554	-3.15036	3.45318	0.000166822	0.0019458	yes
RPS6KA5	ribosomal protein S6 kinase, 90kDa, polypeptide 5 [Source:HGNC Symbol;Acc:10434]	ENSG00000100784	-3.14035	2.56656	5.20235e-10	1.65521e-08	yes
FZD3	frizzled family receptor 3 [Source:HGNC Symbol;Acc:4041]	ENSG00000104290	-3.13914	3.87071	8.19686e-12	3.41783e-10	yes
GTSE1	G-2 and S-phase expressed 1 [Source:HGNC Symbol;Acc:13698]	ENSG00000075218	-3.13669	1.81792	0.000516533	0.0052251	yes
LIPE	lipase, hormone-sensitive [Source:HGNC Symbol;Acc:6621]	ENSG00000079435	-3.13381	0.677078	6.79602e-07	1.31479e-05	yes
OAS2	2'-5'-oligoadenylate synthetase 2, 69/71kDa [Source:HGNC Symbol;Acc:8087]	ENSG00000111335	-3.13374	4.45674	7.26492e-06	0.000114603	yes
PTTG1	pituitary tumor-transforming 1 [Source:HGNC Symbol;Acc:9690]	ENSG00000164611	-3.13347	3.21175	3.36384e-05	0.000467251	yes
PGBD5	piggyBac transposable element derived 5 [Source:HGNC Symbol;Acc:19405]	ENSG00000177614	-3.12393	0.619354	7.25296e-05	0.00092856	yes
MITF	microphthalmia-associated transcription factor [Source:HGNC Symbol;Acc:7105]	ENSG00000187098	-3.12023	6.79862	6.88308e-15	4.56672e-13	yes
TRPV2	transient receptor potential cation channel, subfamily V, member 2 [Source:HGNC Symbol;Acc:18082]	ENSG00000187688	-3.11372	4.05584	2.81555e-11	1.08136e-09	yes
HIST1H2BB	histone cluster 1, H2bb [Source:HGNC Symbol;Acc:4751]	ENSG00000196226	-3.10365	2.88694	0.00529456	0.0367604	yes
TMPRSS5	transmembrane protease, serine 5 [Source:HGNC Symbol;Acc:14908]	ENSG00000166682	-3.10332	-0.411779	1.30014e-05	0.000196572	yes
TPCN2	two pore segment channel 2 [Source:HGNC Symbol;Acc:20820]	ENSG00000162341	-3.09297	3.78573	1.19507e-11	4.87489e-10	yes
CHCHD6	coiled-coil-helix-coiled-coil-helix domain containing 6 [Source:HGNC Symbol;Acc:28184]	ENSG00000159685	-3.08281	2.55892	5.61312e-10	1.77838e-08	yes
TMEM56	transmembrane protein 56 [Source:HGNC Symbol;Acc:26477]	ENSG00000152078	-3.08042	1.40038	0.000527795	0.00531992	yes
UGT8	UDP glycosyltransferase 8 [Source:HGNC Symbol;Acc:12555]	ENSG00000174607	-3.0795	2.12559	2.70488e-05	0.000384721	yes
ICA1	islet cell autoantigen 1, 69kDa [Source:HGNC Symbol;Acc:5343]	ENSG00000003147	-3.07921	1.24923	4.31029e-09	1.19156e-07	yes
EFNA1	ephrin-A1 [Source:HGNC Symbol;Acc:3221]	ENSG00000169242	-3.0785	2.33452	0.000106297	0.00131968	yes
BAIAP2L2	BAI1-associated protein 2-like 2 [Source:HGNC Symbol;Acc:26203]	ENSG00000128298	-3.07565	1.03104	1.86659e-06	3.28188e-05	yes
TNFRSF14	tumor necrosis factor receptor superfamily, member 14 [Source:HGNC Symbol;Acc:11912]	ENSG00000157873	-3.06569	3.39675	1.34434e-09	4.02198e-08	yes
NLGN1	neuroligin 1 [Source:HGNC Symbol;Acc:14291]	ENSG00000169760	-3.06556	3.51792	1.72436e-12	7.85819e-11	yes
TLR1	toll-like receptor 1 [Source:HGNC Symbol;Acc:11847]	ENSG00000174125	-3.06448	0.314668	6.13872e-08	1.41737e-06	yes
C11ORF96	chromosome 11 open reading frame 96 [Source:HGNC Symbol;Acc:38675]	ENSG00000187479	-3.06238	0.69074	0.00472074	0.033414	yes
NHSL1	NHS-like 1 [Source:HGNC Symbol;Acc:21021]	ENSG00000135540	-3.06217	4.39037	4.26813e-09	1.18135e-07	yes
RAB27A	RAB27A, member RAS oncogene family [Source:HGNC Symbol;Acc:9766]	ENSG00000069974	-3.05971	5.29911	8.25511e-12	3.43577e-10	yes
SLC27A3	solute carrier family 27 (fatty acid transporter), member 3 [Source:HGNC Symbol;Acc:10997]	ENSG00000143554	-3.05971	2.14558	9.92618e-08	2.2126e-06	yes
SEMA6A	sema domain, transmembrane domain (TM), and cytoplasmic domain, (semaphorin) 6A [Source:HGNC Symbol;Acc:10738]	ENSG00000092421	-3.05616	3.53204	8.26861e-07	1.58339e-05	yes
ST3GAL4	ST3 beta-galactoside alpha-2,3-sialyltransferase 4 [Source:HGNC Symbol;Acc:10864]	ENSG00000110080	-3.05589	3.94372	4.06274e-12	1.75907e-10	yes
SLC7A11	solute carrier family 7 (anionic amino acid transporter light chain, xc- system), member 11 [Source:HGNC Symbol;Acc:11059]	ENSG00000151012	-3.04723	7.45667	0.000486757	0.00495499	yes
PLK1	polo-like kinase 1 [Source:HGNC Symbol;Acc:9077]	ENSG00000166851	-3.03801	2.26332	0.00390039	0.0285197	yes
STXBP6	syntaxin binding protein 6 (amisyn) [Source:HGNC Symbol;Acc:19666]	ENSG00000168952	-3.03578	2.51761	2.18185e-08	5.38493e-07	yes
PI3	peptidase inhibitor 3, skin-derived [Source:HGNC Symbol;Acc:8947]	ENSG00000124102	-3.02522	5.14711	0.00390555	0.0285197	yes
TMEM51	transmembrane protein 51 [Source:HGNC Symbol;Acc:25488]	ENSG00000171729	-3.02001	1.55909	2.55573e-08	6.25973e-07	yes
RNF157	ring finger protein 157 [Source:HGNC Symbol;Acc:29402]	ENSG00000141576	-3.01361	1.93824	1.30785e-06	2.37732e-05	yes
OSTM1	osteopetrosis associated transmembrane protein 1 [Source:HGNC Symbol;Acc:21652]	ENSG00000081087	-3.01239	6.82814	2.13884e-09	6.20953e-08	yes
PARD6G	par-6 partitioning defective 6 homolog gamma (C. elegans) [Source:HGNC Symbol;Acc:16076]	ENSG00000178184	-3.01062	3.0981	1.87118e-11	7.39231e-10	yes
SORBS1	sorbin and SH3 domain containing 1 [Source:HGNC Symbol;Acc:14565]	ENSG00000095637	-3.00558	3.41875	2.92905e-05	0.00041296	yes
FAM64A	family with sequence similarity 64, member A [Source:HGNC Symbol;Acc:25483]	ENSG00000129195	-3.0044	1.522	7.37611e-05	0.000941654	yes
SAT1	spermidine/spermine N1-acetyltransferase 1 [Source:HGNC Symbol;Acc:10540]	ENSG00000130066	-3.00221	6.85019	1.07752e-08	2.83625e-07	yes
KIF13B	kinesin family member 13B [Source:HGNC Symbol;Acc:14405]	ENSG00000197892	-2.99491	2.98568	6.25002e-08	1.4416e-06	yes
NRCAM	neuronal cell adhesion molecule [Source:HGNC Symbol;Acc:7994]	ENSG00000091129	-2.99213	3.43528	1.88017e-05	0.000276125	yes
BAMBI	BMP and activin membrane-bound inhibitor homolog (Xenopus laevis) [Source:HGNC Symbol;Acc:30251]	ENSG00000095739	-2.99179	2.82333	3.67586e-05	0.000505302	yes
KRTDAP	keratinocyte differentiation-associated protein [Source:HGNC Symbol;Acc:16313]	ENSG00000188508	-2.99057	5.35604	0.00189188	0.0158769	yes
HIST1H3J	histone cluster 1, H3j [Source:HGNC Symbol;Acc:4774]	ENSG00000197153	-2.98492	3.13136	0.00493378	0.0346717	yes
TAF4B	TAF4b RNA polymerase II, TATA box binding protein (TBP)-associated factor, 105kDa [Source:HGNC Symbol;Acc:11538]	ENSG00000141384	-2.98274	2.8965	3.81147e-09	1.05886e-07	yes
SOX5	SRY (sex determining region Y)-box 5 [Source:HGNC Symbol;Acc:11201]	ENSG00000134532	-2.98263	2.66249	7.18292e-12	3.01736e-10	yes
ITGA6	integrin, alpha 6 [Source:HGNC Symbol;Acc:6142]	ENSG00000091409	-2.98168	6.04852	4.37086e-06	7.20745e-05	yes
NPL	N-acetylneuraminate pyruvate lyase (dihydrodipicolinate synthase) [Source:HGNC Symbol;Acc:16781]	ENSG00000135838	-2.97564	2.13731	4.53611e-10	1.45556e-08	yes
RAB6B	RAB6B, member RAS oncogene family [Source:HGNC Symbol;Acc:14902]	ENSG00000154917	-2.97499	1.12824	4.17302e-07	8.30114e-06	yes
CDC25C	cell division cycle 25C [Source:HGNC Symbol;Acc:1727]	ENSG00000158402	-2.96001	1.02924	0.000665664	0.00650327	yes
KRT6B	keratin 6B [Source:HGNC Symbol;Acc:6444]	ENSG00000185479	-2.95919	6.49612	0.000517572	0.00523091	yes
FAM203A	family with sequence similarity 203, member A [Source:HGNC Symbol;Acc:24161]	ENSG00000235173	-2.95394	-2.04186	0.000908582	0.00852571	yes
MND1	meiotic nuclear divisions 1 homolog (S. cerevisiae) [Source:HGNC Symbol;Acc:24839]	ENSG00000121211	-2.94652	0.739388	0.00274422	0.0213979	yes
MYO5A	myosin VA (heavy chain 12, myoxin) [Source:HGNC Symbol;Acc:7602]	ENSG00000197535	-2.94549	7.34923	8.9792e-11	3.18981e-09	yes
LRRC8B	leucine rich repeat containing 8 family, member B [Source:HGNC Symbol;Acc:30692]	ENSG00000197147	-2.94325	3.67978	1.32054e-11	5.31941e-10	yes
ST6GAL1	ST6 beta-galactosamide alpha-2,6-sialyltranferase 1 [Source:HGNC Symbol;Acc:10860]	ENSG00000073849	-2.94165	2.82367	4.91933e-08	1.15715e-06	yes
PDK3	pyruvate dehydrogenase kinase, isozyme 3 [Source:HGNC Symbol;Acc:8811]	ENSG00000067992	-2.93542	2.23728	1.79827e-10	6.19318e-09	yes
RPS6KL1	ribosomal protein S6 kinase-like 1 [Source:HGNC Symbol;Acc:20222]	ENSG00000198208	-2.93245	-0.0440721	3.66397e-06	6.14055e-05	yes
SGOL1	shugoshin-like 1 (S. pombe) [Source:HGNC Symbol;Acc:25088]	ENSG00000129810	-2.93177	1.31809	0.00120427	0.0108663	yes
PDE4B	phosphodiesterase 4B, cAMP-specific [Source:HGNC Symbol;Acc:8781]	ENSG00000184588	-2.92976	4.33545	1.80996e-07	3.8518e-06	yes
HMMR	hyaluronan-mediated motility receptor (RHAMM) [Source:HGNC Symbol;Acc:5012]	ENSG00000072571	-2.92415	3.37402	0.00248753	0.0197722	yes
SORT1	sortilin 1 [Source:HGNC Symbol;Acc:11186]	ENSG00000134243	-2.92317	5.61232	4.96184e-08	1.16471e-06	yes
LONRF1	LON peptidase N-terminal domain and ring finger 1 [Source:HGNC Symbol;Acc:26302]	ENSG00000154359	-2.92253	5.12034	7.54785e-13	3.65374e-11	yes
PDE4D	phosphodiesterase 4D, cAMP-specific [Source:HGNC Symbol;Acc:8783]	ENSG00000113448	-2.92101	5.11534	1.82402e-08	4.56167e-07	yes
TBC1D16	TBC1 domain family, member 16 [Source:HGNC Symbol;Acc:28356]	ENSG00000167291	-2.90629	5.7861	2.51066e-15	1.73728e-13	yes
CPEB2	cytoplasmic polyadenylation element binding protein 2 [Source:HGNC Symbol;Acc:21745]	ENSG00000137449	-2.9036	5.021	8.285e-08	1.87832e-06	yes
LGALS3BP	lectin, galactoside-binding, soluble, 3 binding protein [Source:HGNC Symbol;Acc:6564]	ENSG00000108679	-2.90146	3.88885	2.02809e-05	0.000295731	yes
FAIM3	Fas apoptotic inhibitory molecule 3 [Source:HGNC Symbol;Acc:14315]	ENSG00000162894	-2.89814	0.616291	1.10971e-06	2.05525e-05	yes
F11R	F11 receptor [Source:HGNC Symbol;Acc:14685]	ENSG00000158769	-2.89414	4.82399	8.24657e-11	2.95749e-09	yes
TDRD3	tudor domain containing 3 [Source:HGNC Symbol;Acc:20612]	ENSG00000083544	-2.89241	5.07354	1.62692e-14	1.02228e-12	yes
PHLPP1	PH domain and leucine rich repeat protein phosphatase 1 [Source:HGNC Symbol;Acc:20610]	ENSG00000081913	-2.89198	3.53924	9.78356e-12	4.0495e-10	yes
ANKRD39	ankyrin repeat domain 39 [Source:HGNC Symbol;Acc:28640]	ENSG00000213337	-2.89048	1.38155	1.92134e-10	6.58688e-09	yes
TROAP	trophinin associated protein [Source:HGNC Symbol;Acc:12327]	ENSG00000135451	-2.88902	1.00642	0.00085326	0.00807376	yes
ITPKB	inositol-trisphosphate 3-kinase B [Source:HGNC Symbol;Acc:6179]	ENSG00000143772	-2.88468	5.00789	1.25608e-13	6.8441e-12	yes
CEACAM1	carcinoembryonic antigen-related cell adhesion molecule 1 (biliary glycoprotein) [Source:HGNC Symbol;Acc:1814]	ENSG00000079385	-2.87376	0.702428	7.71938e-05	0.000982143	yes
INCENP	inner centromere protein antigens 135/155kDa [Source:HGNC Symbol;Acc:6058]	ENSG00000149503	-2.87123	2.41667	8.22393e-05	0.00104047	yes
FABP5	fatty acid binding protein 5 (psoriasis-associated) [Source:HGNC Symbol;Acc:3560]	ENSG00000164687	-2.87086	5.64767	1.39767e-06	2.52431e-05	yes
OSGIN1	oxidative stress induced growth inhibitor 1 [Source:HGNC Symbol;Acc:30093]	ENSG00000140961	-2.87065	0.994685	3.89658e-06	6.50622e-05	yes
SERPINB5	serpin peptidase inhibitor, clade B (ovalbumin), member 5 [Source:HGNC Symbol;Acc:8949]	ENSG00000206075	-2.86985	6.66839	0.000758901	0.00730969	yes
CDH19	cadherin 19, type 2 [Source:HGNC Symbol;Acc:1758]	ENSG00000071991	-2.86576	2.19015	2.82784e-06	4.80711e-05	yes
NCAPH	non-SMC condensin I complex, subunit H [Source:HGNC Symbol;Acc:1112]	ENSG00000121152	-2.8628	2.7931	0.00226467	0.0183075	yes
HIST1H1B	histone cluster 1, H1b [Source:HGNC Symbol;Acc:4719]	ENSG00000184357	-2.86181	4.79194	0.0063832	0.0429059	yes
SSUH2	ssu-2 homolog (C. elegans) [Source:HGNC Symbol;Acc:24809]	ENSG00000125046	-2.86001	-2.23349	0.00308335	0.0235299	yes
HOPX	HOP homeobox [Source:HGNC Symbol;Acc:24961]	ENSG00000171476	-2.85703	5.77378	0.000685209	0.00666823	yes
NUSAP1	nucleolar and spindle associated protein 1 [Source:HGNC Symbol;Acc:18538]	ENSG00000137804	-2.85122	3.96323	6.22607e-05	0.000808565	yes
PECR	peroxisomal trans-2-enoyl-CoA reductase [Source:HGNC Symbol;Acc:18281]	ENSG00000115425	-2.83334	2.22394	2.5856e-08	6.32603e-07	yes
HIST1H2BH	histone cluster 1, H2bh [Source:HGNC Symbol;Acc:4755]	ENSG00000197459	-2.82674	3.51684	0.00145752	0.0127784	yes
S100A14	S100 calcium binding protein A14 [Source:HGNC Symbol;Acc:18901]	ENSG00000189334	-2.82398	5.78921	0.0061879	0.0418201	yes
MAD2L1	MAD2 mitotic arrest deficient-like 1 (yeast) [Source:HGNC Symbol;Acc:6763]	ENSG00000164109	-2.82181	3.50425	0.000250712	0.00278599	yes
NEDD4L	neural precursor cell expressed, developmentally down-regulated 4-like, E3 ubiquitin protein ligase [Source:HGNC Symbol;Acc:7728]	ENSG00000049759	-2.82079	4.08111	4.84803e-08	1.14156e-06	yes
CLMN	calmin (calponin-like, transmembrane) [Source:HGNC Symbol;Acc:19972]	ENSG00000165959	-2.81471	2.57063	1.98394e-09	5.78962e-08	yes
GLA	galactosidase, alpha [Source:HGNC Symbol;Acc:4296]	ENSG00000102393	-2.81263	3.7922	1.23623e-11	5.02464e-10	yes
PAEP	progestagen-associated endometrial protein [Source:HGNC Symbol;Acc:8573]	ENSG00000122133	-2.80012	-0.958806	0.00161432	0.0139471	yes
SEC11C	SEC11 homolog C (S. cerevisiae) [Source:HGNC Symbol;Acc:23400]	ENSG00000166562	-2.79302	3.24935	2.50311e-06	4.3031e-05	yes
BUB1	BUB1 mitotic checkpoint serine/threonine kinase [Source:HGNC Symbol;Acc:1148]	ENSG00000169679	-2.79246	4.03695	0.00186153	0.0156805	yes
BUB1B	BUB1 mitotic checkpoint serine/threonine kinase B [Source:HGNC Symbol;Acc:1149]	ENSG00000156970	-2.78684	3.24986	0.00238905	0.0190971	yes
CDC20	cell division cycle 20 [Source:HGNC Symbol;Acc:1723]	ENSG00000117399	-2.78646	3.06248	0.00236035	0.0189012	yes
CABLES1	Cdk5 and Abl enzyme substrate 1 [Source:HGNC Symbol;Acc:25097]	ENSG00000134508	-2.78315	4.8886	1.59365e-12	7.30198e-11	yes
SLC25A4	solute carrier family 25 (mitochondrial carrier; adenine nucleotide translocator), member 4 [Source:HGNC Symbol;Acc:10990]	ENSG00000151729	-2.7803	2.88766	3.12906e-06	5.29522e-05	yes
CKS2	CDC28 protein kinase regulatory subunit 2 [Source:HGNC Symbol;Acc:2000]	ENSG00000123975	-2.77793	4.75308	5.53255e-07	1.08148e-05	yes
MLF1IP	MLF1 interacting protein [Source:HGNC Symbol;Acc:21348]	ENSG00000151725	-2.77143	3.32944	0.000205972	0.00234307	yes
SLC7A5	solute carrier family 7 (amino acid transporter light chain, L system), member 5 [Source:HGNC Symbol;Acc:11063]	ENSG00000103257	-2.77096	5.19436	1.61367e-10	5.61068e-09	yes
DEPDC1	DEP domain containing 1 [Source:HGNC Symbol;Acc:22949]	ENSG00000024526	-2.76879	3.76708	0.00122653	0.011054	yes
MMP17	matrix metallopeptidase 17 (membrane-inserted) [Source:HGNC Symbol;Acc:7163]	ENSG00000198598	-2.76825	1.56317	6.37035e-07	1.23668e-05	yes
HES1	hairy and enhancer of split 1, (Drosophila) [Source:HGNC Symbol;Acc:5192]	ENSG00000114315	-2.76503	2.76859	8.79273e-07	1.6724e-05	yes
PIK3C2B	phosphatidylinositol-4-phosphate 3-kinase, catalytic subunit type 2 beta [Source:HGNC Symbol;Acc:8972]	ENSG00000133056	-2.76351	2.90715	3.06307e-05	0.000429439	yes
CHST11	carbohydrate (chondroitin 4) sulfotransferase 11 [Source:HGNC Symbol;Acc:17422]	ENSG00000171310	-2.76338	3.31668	3.51033e-08	8.41509e-07	yes
DISC1	disrupted in schizophrenia 1 [Source:HGNC Symbol;Acc:2888]	ENSG00000162946	-2.75915	2.05858	1.41588e-07	3.06225e-06	yes
CXCL5	chemokine (C-X-C motif) ligand 5 [Source:HGNC Symbol;Acc:10642]	ENSG00000163735	-2.75761	3.4021	0.00126866	0.0113882	yes
ZNF749	zinc finger protein 749 [Source:HGNC Symbol;Acc:32783]	ENSG00000186230	-2.74499	2.68421	4.79367e-09	1.32195e-07	yes
RNF125	ring finger protein 125, E3 ubiquitin protein ligase [Source:HGNC Symbol;Acc:21150]	ENSG00000101695	-2.74379	2.0466	1.67372e-05	0.000248393	yes
C12ORF60	chromosome 12 open reading frame 60 [Source:HGNC Symbol;Acc:28726]	ENSG00000182993	-2.73924	0.364046	1.68464e-06	2.99938e-05	yes
CMPK2	cytidine monophosphate (UMP-CMP) kinase 2, mitochondrial [Source:HGNC Symbol;Acc:27015]	ENSG00000134326	-2.72802	2.04502	0.00132969	0.0118651	yes
EVI2B	ecotropic viral integration site 2B [Source:HGNC Symbol;Acc:3500]	ENSG00000185862	-2.7266	0.137955	1.20973e-06	2.22199e-05	yes
NUF2	NUF2, NDC80 kinetochore complex component, homolog (S. cerevisiae) [Source:HGNC Symbol;Acc:14621]	ENSG00000143228	-2.72603	2.25597	0.0066073	0.044123	yes
KLK5	kallikrein-related peptidase 5 [Source:HGNC Symbol;Acc:6366]	ENSG00000167754	-2.7222	4.77686	0.00772975	0.0498478	yes
CCNF	cyclin F [Source:HGNC Symbol;Acc:1591]	ENSG00000162063	-2.7204	2.04307	0.000165543	0.00193488	yes
SAMD13	sterile alpha motif domain containing 13 [Source:HGNC Symbol;Acc:24582]	ENSG00000203943	-2.71532	-0.823325	0.000106742	0.00132447	yes
THEM6	thioesterase superfamily member 6 [Source:HGNC Symbol;Acc:29656]	ENSG00000130193	-2.71239	0.658881	1.69556e-05	0.000251438	yes
GALNT3	UDP-N-acetyl-alpha-D-galactosamine:polypeptide N-acetylgalactosaminyltransferase 3 (GalNAc-T3) [Source:HGNC Symbol;Acc:4125]	ENSG00000115339	-2.70146	5.2106	1.82013e-08	4.55699e-07	yes
RAC3	ras-related C3 botulinum toxin substrate 3 (rho family, small GTP binding protein Rac3) [Source:HGNC Symbol;Acc:9803]	ENSG00000169750	-2.68947	0.317652	0.000107318	0.00132942	yes
GPHN	gephyrin [Source:HGNC Symbol;Acc:15465]	ENSG00000171723	-2.6837	3.36675	1.18072e-08	3.08272e-07	yes
SLC19A3	solute carrier family 19, member 3 [Source:HGNC Symbol;Acc:16266]	ENSG00000135917	-2.68124	0.330014	9.25268e-07	1.75249e-05	yes
USP18	ubiquitin specific peptidase 18 [Source:HGNC Symbol;Acc:12616]	ENSG00000184979	-2.67947	1.77176	0.000177934	0.00205944	yes
KRT6A	keratin 6A [Source:HGNC Symbol;Acc:6443]	ENSG00000205420	-2.67642	9.46615	0.00167736	0.0143925	yes
SERINC5	serine incorporator 5 [Source:HGNC Symbol;Acc:18825]	ENSG00000164300	-2.67274	3.92893	4.55703e-10	1.46019e-08	yes
SH3TC1	SH3 domain and tetratricopeptide repeats 1 [Source:HGNC Symbol;Acc:26009]	ENSG00000125089	-2.66129	0.404163	3.70859e-06	6.21072e-05	yes
GSG2	germ cell associated 2 (haspin) [Source:HGNC Symbol;Acc:19682]	ENSG00000177602	-2.65568	0.7988	0.00231989	0.0186368	yes
EXO1	exonuclease 1 [Source:HGNC Symbol;Acc:3511]	ENSG00000174371	-2.65074	3.18932	0.00140505	0.0123954	yes
DSG3	desmoglein 3 [Source:HGNC Symbol;Acc:3050]	ENSG00000134757	-2.64875	7.75636	0.00158432	0.0137247	yes
HPS4	Hermansky-Pudlak syndrome 4 [Source:HGNC Symbol;Acc:15844]	ENSG00000100099	-2.64498	4.6318	9.90651e-09	2.62907e-07	yes
KRT17	keratin 17 [Source:HGNC Symbol;Acc:6427]	ENSG00000128422	-2.64234	6.01031	0.00277324	0.0215794	yes
POLQ	polymerase (DNA directed), theta [Source:HGNC Symbol;Acc:9186]	ENSG00000051341	-2.63895	3.08932	0.00302075	0.0231415	yes
PPT2	palmitoyl-protein thioesterase 2 [Source:HGNC Symbol;Acc:9326]	ENSG00000221988	-2.63684	2.67478	2.08582e-10	7.11007e-09	yes
FKBP5	FK506 binding protein 5 [Source:HGNC Symbol;Acc:3721]	ENSG00000096060	-2.63534	4.38974	4.42374e-07	8.7459e-06	yes
SKA1	spindle and kinetochore associated complex subunit 1 [Source:HGNC Symbol;Acc:28109]	ENSG00000154839	-2.63082	2.53241	0.00695695	0.0458605	yes
PLS1	plastin 1 [Source:HGNC Symbol;Acc:9090]	ENSG00000120756	-2.62877	2.26137	1.17906e-07	2.59744e-06	yes
SPC25	SPC25, NDC80 kinetochore complex component, homolog (S. cerevisiae) [Source:HGNC Symbol;Acc:24031]	ENSG00000152253	-2.62697	1.63875	0.000288594	0.003139	yes
GAS2L3	growth arrest-specific 2 like 3 [Source:HGNC Symbol;Acc:27475]	ENSG00000139354	-2.62366	3.14215	1.04749e-07	2.33029e-06	yes
FAM174B	family with sequence similarity 174, member B [Source:HGNC Symbol;Acc:34339]	ENSG00000185442	-2.62309	1.00861	3.30936e-06	5.57108e-05	yes
OAS3	2'-5'-oligoadenylate synthetase 3, 100kDa [Source:HGNC Symbol;Acc:8088]	ENSG00000111331	-2.62242	3.96118	0.000386205	0.00405587	yes
GPM6B	glycoprotein M6B [Source:HGNC Symbol;Acc:4461]	ENSG00000046653	-2.61084	5.38622	4.73745e-08	1.11786e-06	yes
SHROOM4	shroom family member 4 [Source:HGNC Symbol;Acc:29215]	ENSG00000158352	-2.60871	1.8291	1.69995e-08	4.30386e-07	yes
KAT2B	K(lysine) acetyltransferase 2B [Source:HGNC Symbol;Acc:8638]	ENSG00000114166	-2.60083	4.36712	9.47434e-07	1.78997e-05	yes
SLPI	secretory leukocyte peptidase inhibitor [Source:HGNC Symbol;Acc:11092]	ENSG00000124107	-2.5959	6.45111	0.00183925	0.0155334	yes
LIG1	ligase I, DNA, ATP-dependent [Source:HGNC Symbol;Acc:6598]	ENSG00000105486	-2.59296	2.139	0.0020546	0.0168967	yes
AUNIP	aurora kinase A and ninein interacting protein [Source:HGNC Symbol;Acc:28363]	ENSG00000127423	-2.59067	1.0407	0.00329725	0.0248262	yes
BDH1	3-hydroxybutyrate dehydrogenase, type 1 [Source:HGNC Symbol;Acc:1027]	ENSG00000161267	-2.58756	2.1429	8.45703e-10	2.59556e-08	yes
PTPN1	protein tyrosine phosphatase, non-receptor type 1 [Source:HGNC Symbol;Acc:9642]	ENSG00000196396	-2.58605	4.8254	1.02251e-12	4.85594e-11	yes
MSI2	musashi RNA-binding protein 2 [Source:HGNC Symbol;Acc:18585]	ENSG00000153944	-2.58464	4.0824	2.8811e-10	9.51565e-09	yes
ESPL1	extra spindle pole bodies homolog 1 (S. cerevisiae) [Source:HGNC Symbol;Acc:16856]	ENSG00000135476	-2.58235	1.86151	0.00137754	0.0122052	yes
RNF182	ring finger protein 182 [Source:HGNC Symbol;Acc:28522]	ENSG00000180537	-2.58216	1.08795	0.00133901	0.0119389	yes
UBE2C	ubiquitin-conjugating enzyme E2C [Source:HGNC Symbol;Acc:15937]	ENSG00000175063	-2.57977	2.40548	0.00292902	0.0225736	yes
41885	septin 3 [Source:HGNC Symbol;Acc:10750]	ENSG00000100167	-2.56528	1.94077	0.000524193	0.00528834	yes
NEK2	NIMA-related kinase 2 [Source:HGNC Symbol;Acc:7745]	ENSG00000117650	-2.56085	1.98958	0.00298977	0.022979	yes
TRAIP	TRAF interacting protein [Source:HGNC Symbol;Acc:30764]	ENSG00000183763	-2.55522	1.03903	0.00645323	0.0433121	yes
PRC1	protein regulator of cytokinesis 1 [Source:HGNC Symbol;Acc:9341]	ENSG00000198901	-2.55117	4.76823	0.000715474	0.00692095	yes
CADM4	cell adhesion molecule 4 [Source:HGNC Symbol;Acc:30825]	ENSG00000105767	-2.54702	0.841202	0.000135408	0.00161872	yes
GPR85	G protein-coupled receptor 85 [Source:HGNC Symbol;Acc:4536]	ENSG00000164604	-2.54636	1.6972	1.40268e-08	3.60795e-07	yes
REPS2	RALBP1 associated Eps domain containing 2 [Source:HGNC Symbol;Acc:9963]	ENSG00000169891	-2.54601	1.26077	5.7293e-06	9.2118e-05	yes
KIF2C	kinesin family member 2C [Source:HGNC Symbol;Acc:6393]	ENSG00000142945	-2.5456	3.43862	0.00190295	0.015946	yes
SPAG5	sperm associated antigen 5 [Source:HGNC Symbol;Acc:13452]	ENSG00000076382	-2.5353	2.36934	0.00349121	0.0260777	yes
CCNB1	cyclin B1 [Source:HGNC Symbol;Acc:1579]	ENSG00000134057	-2.52834	4.76979	0.00686208	0.0454077	yes
PIK3CD	phosphatidylinositol-4,5-bisphosphate 3-kinase, catalytic subunit delta [Source:HGNC Symbol;Acc:8977]	ENSG00000171608	-2.52541	3.11788	3.1671e-08	7.67383e-07	yes
ATP1A1	ATPase, Na+/K+ transporting, alpha 1 polypeptide [Source:HGNC Symbol;Acc:799]	ENSG00000163399	-2.52449	8.50959	8.22044e-11	2.95281e-09	yes
RAD51AP1	RAD51 associated protein 1 [Source:HGNC Symbol;Acc:16956]	ENSG00000111247	-2.52031	2.43806	0.00391291	0.0285486	yes
FAM124A	family with sequence similarity 124A [Source:HGNC Symbol;Acc:26413]	ENSG00000150510	-2.51771	1.14103	3.14224e-06	5.31354e-05	yes
KIFC1	kinesin family member C1 [Source:HGNC Symbol;Acc:6389]	ENSG00000237649	-2.5174	2.73226	0.000385622	0.00405352	yes
ACOT7	acyl-CoA thioesterase 7 [Source:HGNC Symbol;Acc:24157]	ENSG00000097021	-2.5163	3.45612	1.65551e-08	4.20553e-07	yes
ABCB6	ATP-binding cassette, sub-family B (MDR/TAP), member 6 [Source:HGNC Symbol;Acc:47]	ENSG00000115657	-2.50761	2.39287	8.6956e-08	1.96352e-06	yes
SORD	sorbitol dehydrogenase [Source:HGNC Symbol;Acc:11184]	ENSG00000140263	-2.49969	3.86343	4.78714e-10	1.52526e-08	yes
IGSF8	immunoglobulin superfamily, member 8 [Source:HGNC Symbol;Acc:17813]	ENSG00000162729	-2.49469	2.82697	2.47104e-08	6.06549e-07	yes
CDCA8	cell division cycle associated 8 [Source:HGNC Symbol;Acc:14629]	ENSG00000134690	-2.47185	1.8913	0.00302047	0.0231415	yes
CSGALNACT1	chondroitin sulfate N-acetylgalactosaminyltransferase 1 [Source:HGNC Symbol;Acc:24290]	ENSG00000147408	-2.46099	1.5469	4.59043e-06	7.53645e-05	yes
HIST1H4L	histone cluster 1, H4l [Source:HGNC Symbol;Acc:4791]	ENSG00000198558	-2.45985	2.02621	0.00173862	0.0148278	yes
BHLHE40	basic helix-loop-helix family, member e40 [Source:HGNC Symbol;Acc:1046]	ENSG00000134107	-2.45383	4.23656	9.48777e-10	2.89614e-08	yes
L1CAM	L1 cell adhesion molecule [Source:HGNC Symbol;Acc:6470]	ENSG00000198910	-2.45303	3.93005	0.000467478	0.004789	yes
PAX3	paired box 3 [Source:HGNC Symbol;Acc:8617]	ENSG00000135903	-2.45268	2.81885	2.1173e-08	5.24282e-07	yes
DAPK1	death-associated protein kinase 1 [Source:HGNC Symbol;Acc:2674]	ENSG00000196730	-2.44493	3.19398	1.99584e-05	0.000291594	yes
CRYL1	crystallin, lambda 1 [Source:HGNC Symbol;Acc:18246]	ENSG00000165475	-2.44356	3.61645	3.01677e-05	0.000424002	yes
TMEM71	transmembrane protein 71 [Source:HGNC Symbol;Acc:26572]	ENSG00000165071	-2.44144	-0.307354	0.000104387	0.00130098	yes
IFI6	interferon, alpha-inducible protein 6 [Source:HGNC Symbol;Acc:4054]	ENSG00000126709	-2.44101	4.79975	3.8384e-05	0.000525405	yes
IL16	interleukin 16 [Source:HGNC Symbol;Acc:5980]	ENSG00000172349	-2.43163	1.68769	1.55529e-06	2.78889e-05	yes
FAHD2B	fumarylacetoacetate hydrolase domain containing 2B [Source:HGNC Symbol;Acc:25318]	ENSG00000144199	-2.42561	-0.320563	8.51501e-05	0.00107548	yes
HIST3H2A	histone cluster 3, H2a [Source:HGNC Symbol;Acc:20507]	ENSG00000181218	-2.42369	-1.09728	0.00395081	0.028777	yes
KCNIP3	Kv channel interacting protein 3, calsenilin [Source:HGNC Symbol;Acc:15523]	ENSG00000115041	-2.42311	1.77357	6.66946e-07	1.29141e-05	yes
TDRD7	tudor domain containing 7 [Source:HGNC Symbol;Acc:30831]	ENSG00000196116	-2.42025	4.19529	2.91409e-06	4.94628e-05	yes
IFIT1	interferon-induced protein with tetratricopeptide repeats 1 [Source:HGNC Symbol;Acc:5407]	ENSG00000185745	-2.41861	4.06588	0.00176406	0.0149882	yes
ETV5	ets variant 5 [Source:HGNC Symbol;Acc:3494]	ENSG00000244405	-2.41566	4.80281	4.09273e-05	0.000557848	yes
PRKD3	protein kinase D3 [Source:HGNC Symbol;Acc:9408]	ENSG00000115825	-2.41174	6.55964	2.31981e-09	6.70901e-08	yes
PLK4	polo-like kinase 4 [Source:HGNC Symbol;Acc:11397]	ENSG00000142731	-2.40706	3.01302	0.00149057	0.0130252	yes
CENPM	centromere protein M [Source:HGNC Symbol;Acc:18352]	ENSG00000100162	-2.40652	0.693802	0.00225835	0.0182726	yes
CEP72	centrosomal protein 72kDa [Source:HGNC Symbol;Acc:25547]	ENSG00000112877	-2.40271	1.05215	4.68645e-05	0.000628537	yes
ASPA	aspartoacylase [Source:HGNC Symbol;Acc:756]	ENSG00000108381	-2.40059	2.54621	0.00015684	0.00184366	yes
PDE7B	phosphodiesterase 7B [Source:HGNC Symbol;Acc:8792]	ENSG00000171408	-2.4005	1.13151	6.49615e-05	0.000841701	yes
CCNA2	cyclin A2 [Source:HGNC Symbol;Acc:1578]	ENSG00000145386	-2.39383	4.1552	0.00302118	0.0231415	yes
TFAP2A	transcription factor AP-2 alpha (activating enhancer binding protein 2 alpha) [Source:HGNC Symbol;Acc:11742]	ENSG00000137203	-2.3917	3.5239	1.25785e-09	3.7732e-08	yes
OIP5	Opa interacting protein 5 [Source:HGNC Symbol;Acc:20300]	ENSG00000104147	-2.39103	0.851799	0.00134774	0.0120059	yes
RFC3	replication factor C (activator 1) 3, 38kDa [Source:HGNC Symbol;Acc:9971]	ENSG00000133119	-2.38963	3.46121	0.00166564	0.0143082	yes
DSC3	desmocollin 3 [Source:HGNC Symbol;Acc:3037]	ENSG00000134762	-2.38718	7.29974	0.000143778	0.00171243	yes
CDCA5	cell division cycle associated 5 [Source:HGNC Symbol;Acc:14626]	ENSG00000146670	-2.38409	2.39841	0.0069255	0.0457602	yes
AP1S3	adaptor-related protein complex 1, sigma 3 subunit [Source:HGNC Symbol;Acc:18971]	ENSG00000152056	-2.384	1.65404	1.96679e-06	3.45268e-05	yes
HIST1H3D	histone cluster 1, H3d [Source:HGNC Symbol;Acc:4767]	ENSG00000197409	-2.38375	3.73967	0.00228427	0.0184426	yes
KIAA0895	KIAA0895 [Source:HGNC Symbol;Acc:22206]	ENSG00000164542	-2.38299	2.08977	0.000478171	0.00488115	yes
RAB20	RAB20, member RAS oncogene family [Source:HGNC Symbol;Acc:18260]	ENSG00000139832	-2.37511	-0.507852	4.26785e-05	0.000578223	yes
FAM53B	family with sequence similarity 53, member B [Source:HGNC Symbol;Acc:28968]	ENSG00000189319	-2.36892	3.5705	4.13266e-10	1.33298e-08	yes
TM7SF3	transmembrane 7 superfamily member 3 [Source:HGNC Symbol;Acc:23049]	ENSG00000064115	-2.36871	5.67467	2.04234e-09	5.94467e-08	yes
HIST4H4	histone cluster 4, H4 [Source:HGNC Symbol;Acc:20510]	ENSG00000197837	-2.36787	4.47881	2.14218e-08	5.2986e-07	yes
EFR3B	EFR3 homolog B (S. cerevisiae) [Source:HGNC Symbol;Acc:29155]	ENSG00000084710	-2.36623	2.14443	8.25189e-08	1.87323e-06	yes
PEG10	paternally expressed 10 [Source:HGNC Symbol;Acc:14005]	ENSG00000242265	-2.36614	3.5121	4.67289e-05	0.000627447	yes
CCNJL	cyclin J-like [Source:HGNC Symbol;Acc:25876]	ENSG00000135083	-2.36508	0.249408	0.00376183	0.0277499	yes
VEPH1	ventricular zone expressed PH domain-containing 1 [Source:HGNC Symbol;Acc:25735]	ENSG00000197415	-2.36278	3.80527	7.82419e-07	1.50467e-05	yes
HIST1H2BI	histone cluster 1, H2bi [Source:HGNC Symbol;Acc:4756]	ENSG00000168242	-2.3625	4.18441	0.00601924	0.0409105	yes
APOO	apolipoprotein O [Source:HGNC Symbol;Acc:28727]	ENSG00000184831	-2.36123	1.66728	0.000246374	0.00274184	yes
PLEKHA5	pleckstrin homology domain containing, family A member 5 [Source:HGNC Symbol;Acc:30036]	ENSG00000052126	-2.35951	5.1812	3.31887e-10	1.08977e-08	yes
BIRC5	baculoviral IAP repeat containing 5 [Source:HGNC Symbol;Acc:593]	ENSG00000089685	-2.3553	1.94245	0.0068042	0.0450908	yes
PRKCH	protein kinase C, eta [Source:HGNC Symbol;Acc:9403]	ENSG00000027075	-2.35509	3.01627	2.69065e-06	4.60164e-05	yes
RNF144A	ring finger protein 144A [Source:HGNC Symbol;Acc:20457]	ENSG00000151692	-2.35215	3.89103	7.80757e-10	2.4226e-08	yes
MCOLN3	mucolipin 3 [Source:HGNC Symbol;Acc:13358]	ENSG00000055732	-2.35195	2.64131	3.43979e-07	6.95294e-06	yes
ACSL3	acyl-CoA synthetase long-chain family member 3 [Source:HGNC Symbol;Acc:3570]	ENSG00000123983	-2.34769	7.57475	9.4262e-09	2.5075e-07	yes
HIST1H2AE	histone cluster 1, H2ae [Source:HGNC Symbol;Acc:4724]	ENSG00000168274	-2.34601	5.12491	0.00323863	0.0244745	yes
CDCA2	cell division cycle associated 2 [Source:HGNC Symbol;Acc:14623]	ENSG00000184661	-2.34146	3.23737	0.00678569	0.0449946	yes
FAM83D	family with sequence similarity 83, member D [Source:HGNC Symbol;Acc:16122]	ENSG00000101447	-2.34107	2.45613	0.00247262	0.0196607	yes
WDR91	WD repeat domain 91 [Source:HGNC Symbol;Acc:24997]	ENSG00000105875	-2.33803	2.80218	1.46921e-07	3.16546e-06	yes
PLCD4	phospholipase C, delta 4 [Source:HGNC Symbol;Acc:9062]	ENSG00000115556	-2.33614	0.588636	2.40333e-05	0.000344219	yes
BIN3	bridging integrator 3 [Source:HGNC Symbol;Acc:1054]	ENSG00000147439	-2.33389	2.42209	3.15495e-08	7.65261e-07	yes
SHCBP1	SHC SH2-domain binding protein 1 [Source:HGNC Symbol;Acc:29547]	ENSG00000171241	-2.33315	3.54693	0.00270595	0.0211786	yes
KIF21A	kinesin family member 21A [Source:HGNC Symbol;Acc:19349]	ENSG00000139116	-2.3314	3.73925	1.79478e-08	4.51861e-07	yes
ISYNA1	inositol-3-phosphate synthase 1 [Source:HGNC Symbol;Acc:29821]	ENSG00000105655	-2.32811	0.0497563	7.46527e-06	0.000117353	yes
ABHD6	abhydrolase domain containing 6 [Source:HGNC Symbol;Acc:21398]	ENSG00000163686	-2.32431	3.00701	1.19364e-05	0.00018181	yes
CXORF57	chromosome X open reading frame 57 [Source:HGNC Symbol;Acc:25486]	ENSG00000147231	-2.32261	1.45747	3.35195e-08	8.06971e-07	yes
HPCAL1	hippocalcin-like 1 [Source:HGNC Symbol;Acc:5145]	ENSG00000115756	-2.31938	1.47682	2.73605e-05	0.000388908	yes
H2AFZ	H2A histone family, member Z [Source:HGNC Symbol;Acc:4741]	ENSG00000164032	-2.31901	5.83518	1.0088e-05	0.000155334	yes
EME1	essential meiotic endonuclease 1 homolog 1 (S. pombe) [Source:HGNC Symbol;Acc:24965]	ENSG00000154920	-2.31583	0.228083	0.00538777	0.0373043	yes
MCOLN2	mucolipin 2 [Source:HGNC Symbol;Acc:13357]	ENSG00000153898	-2.315	0.665354	0.000282559	0.00308966	yes
FARP2	FERM, RhoGEF and pleckstrin domain protein 2 [Source:HGNC Symbol;Acc:16460]	ENSG00000006607	-2.31269	3.281	5.71197e-09	1.56183e-07	yes
SFN	stratifin [Source:HGNC Symbol;Acc:10773]	ENSG00000175793	-2.31213	5.22043	0.00387967	0.0284148	yes
GAREM	GRB2 associated, regulator of MAPK1 [Source:HGNC Symbol;Acc:26136]	ENSG00000141441	-2.31176	3.10907	5.38492e-05	0.000707473	yes
ADRBK2	adrenergic, beta, receptor kinase 2 [Source:HGNC Symbol;Acc:290]	ENSG00000100077	-2.31141	3.25754	4.83163e-06	7.89225e-05	yes
TLE1	transducin-like enhancer of split 1 (E(sp1) homolog, Drosophila) [Source:HGNC Symbol;Acc:11837]	ENSG00000196781	-2.30811	3.61466	5.91609e-09	1.61178e-07	yes
ASF1B	ASF1 anti-silencing function 1 homolog B (S. cerevisiae) [Source:HGNC Symbol;Acc:20996]	ENSG00000105011	-2.30356	1.59291	0.0066927	0.0445483	yes
KIT	v-kit Hardy-Zuckerman 4 feline sarcoma viral oncogene homolog [Source:HGNC Symbol;Acc:6342]	ENSG00000157404	-2.29887	5.17515	0.000461151	0.00473011	yes
AP1S2	adaptor-related protein complex 1, sigma 2 subunit [Source:HGNC Symbol;Acc:560]	ENSG00000182287	-2.28916	5.46831	1.18599e-08	3.0929e-07	yes
KCNE4	potassium voltage-gated channel, Isk-related family, member 4 [Source:HGNC Symbol;Acc:6244]	ENSG00000152049	-2.28882	1.9343	0.000111973	0.00137575	yes
ESCO2	establishment of cohesion 1 homolog 2 (S. cerevisiae) [Source:HGNC Symbol;Acc:27230]	ENSG00000171320	-2.28823	2.12399	0.00213649	0.0174746	yes
FANCI	Fanconi anemia, complementation group I [Source:HGNC Symbol;Acc:25568]	ENSG00000140525	-2.28154	4.32062	0.00136988	0.0121517	yes
CCNE2	cyclin E2 [Source:HGNC Symbol;Acc:1590]	ENSG00000175305	-2.27867	1.23801	0.00201359	0.0166261	yes
TRIM6	tripartite motif containing 6 [Source:HGNC Symbol;Acc:16277]	ENSG00000121236	-2.26889	-0.198052	0.000225056	0.00253148	yes
RTKN2	rhotekin 2 [Source:HGNC Symbol;Acc:19364]	ENSG00000182010	-2.26884	1.66853	0.000226435	0.00254506	yes
HELZ2	helicase with zinc finger 2, transcriptional coactivator [Source:HGNC Symbol;Acc:30021]	ENSG00000130589	-2.26727	2.66578	0.00290465	0.0224011	yes
PASK	PAS domain containing serine/threonine kinase [Source:HGNC Symbol;Acc:17270]	ENSG00000115687	-2.26208	1.13998	0.000100157	0.0012531	yes
IRF6	interferon regulatory factor 6 [Source:HGNC Symbol;Acc:6121]	ENSG00000117595	-2.25884	6.44294	0.000733974	0.00708471	yes
RRAGD	Ras-related GTP binding D [Source:HGNC Symbol;Acc:19903]	ENSG00000025039	-2.25447	4.38162	0.000114496	0.00140217	yes
TSC22D3	TSC22 domain family, member 3 [Source:HGNC Symbol;Acc:3051]	ENSG00000157514	-2.25391	3.95168	0.000180038	0.00207845	yes
NETO2	neuropilin (NRP) and tolloid (TLL)-like 2 [Source:HGNC Symbol;Acc:14644]	ENSG00000171208	-2.25042	3.70694	1.00746e-06	1.88757e-05	yes
GPRIN1	G protein regulated inducer of neurite outgrowth 1 [Source:HGNC Symbol;Acc:24835]	ENSG00000169258	-2.24309	1.30161	0.000594005	0.00589251	yes
PSAT1	phosphoserine aminotransferase 1 [Source:HGNC Symbol;Acc:19129]	ENSG00000135069	-2.23772	6.27924	2.31827e-05	0.000333518	yes
UBE2T	ubiquitin-conjugating enzyme E2T (putative) [Source:HGNC Symbol;Acc:25009]	ENSG00000077152	-2.23663	3.06063	0.00216993	0.0176968	yes
LAMA1	laminin, alpha 1 [Source:HGNC Symbol;Acc:6481]	ENSG00000101680	-2.22944	5.26561	0.00014532	0.00172624	yes
SLC19A1	solute carrier family 19 (folate transporter), member 1 [Source:HGNC Symbol;Acc:10937]	ENSG00000173638	-2.22507	0.687837	6.52244e-05	0.000844138	yes
MC1R	melanocortin 1 receptor (alpha melanocyte stimulating hormone receptor) [Source:HGNC Symbol;Acc:6929]	ENSG00000258839	-2.22291	1.31819	4.61226e-06	7.56678e-05	yes
MAP3K11	mitogen-activated protein kinase kinase kinase 11 [Source:HGNC Symbol;Acc:6850]	ENSG00000173327	-2.22191	2.89972	3.53254e-07	7.11491e-06	yes
WARS	tryptophanyl-tRNA synthetase [Source:HGNC Symbol;Acc:12729]	ENSG00000140105	-2.2213	6.31679	2.84036e-06	4.82476e-05	yes
CSPG4	chondroitin sulfate proteoglycan 4 [Source:HGNC Symbol;Acc:2466]	ENSG00000173546	-2.21459	2.30212	0.00149087	0.0130252	yes
SEMA4C	sema domain, immunoglobulin domain (Ig), transmembrane domain (TM) and short cytoplasmic domain, (semaphorin) 4C [Source:HGNC Symbol;Acc:10731]	ENSG00000168758	-2.20972	3.58209	3.41083e-09	9.52245e-08	yes
PTP4A3	protein tyrosine phosphatase type IVA, member 3 [Source:HGNC Symbol;Acc:9636]	ENSG00000184489	-2.20798	-0.835662	0.00162829	0.0140301	yes
GPRC5A	G protein-coupled receptor, family C, group 5, member A [Source:HGNC Symbol;Acc:9836]	ENSG00000013588	-2.20468	3.2469	7.19904e-05	0.000922705	yes
RCAN1	regulator of calcineurin 1 [Source:HGNC Symbol;Acc:3040]	ENSG00000159200	-2.19839	5.05669	9.06594e-06	0.00014046	yes
SMS	spermine synthase [Source:HGNC Symbol;Acc:11123]	ENSG00000102172	-2.19658	4.96272	2.11068e-06	3.68519e-05	yes
ST7	suppression of tumorigenicity 7 [Source:HGNC Symbol;Acc:11351]	ENSG00000004866	-2.19594	4.01506	1.28472e-08	3.31967e-07	yes
PIM2	pim-2 oncogene [Source:HGNC Symbol;Acc:8987]	ENSG00000102096	-2.19481	0.714017	8.83318e-06	0.000137136	yes
ACP5	acid phosphatase 5, tartrate resistant [Source:HGNC Symbol;Acc:124]	ENSG00000102575	-2.19466	3.42577	2.3905e-06	4.13218e-05	yes
PLK2	polo-like kinase 2 [Source:HGNC Symbol;Acc:19699]	ENSG00000145632	-2.18955	5.13393	5.94184e-07	1.15468e-05	yes
MASTL	microtubule associated serine/threonine kinase-like [Source:HGNC Symbol;Acc:19042]	ENSG00000120539	-2.18777	3.19365	2.77901e-07	5.72501e-06	yes
BRI3BP	BRI3 binding protein [Source:HGNC Symbol;Acc:14251]	ENSG00000184992	-2.18727	3.84419	4.09697e-08	9.71813e-07	yes
POLE2	polymerase (DNA directed), epsilon 2, accessory subunit [Source:HGNC Symbol;Acc:9178]	ENSG00000100479	-2.18401	1.40626	0.0044432	0.0317685	yes
HIST1H2AG	histone cluster 1, H2ag [Source:HGNC Symbol;Acc:4737]	ENSG00000196787	-2.18221	4.81863	0.00510356	0.0356317	yes
TTYH3	tweety homolog 3 (Drosophila) [Source:HGNC Symbol;Acc:22222]	ENSG00000136295	-2.17961	3.74423	0.00034884	0.00371888	yes
CD79B	CD79b molecule, immunoglobulin-associated beta [Source:HGNC Symbol;Acc:1699]	ENSG00000007312	-2.17781	-0.11439	0.00011944	0.00145404	yes
RETSAT	retinol saturase (all-trans-retinol 13,14-reductase) [Source:HGNC Symbol;Acc:25991]	ENSG00000042445	-2.17466	5.24561	9.69001e-08	2.16638e-06	yes
TMEM251	transmembrane protein 251 [Source:HGNC Symbol;Acc:20218]	ENSG00000153485	-2.17199	1.85925	1.96408e-07	4.16407e-06	yes
LDLRAD3	low density lipoprotein receptor class A domain containing 3 [Source:HGNC Symbol;Acc:27046]	ENSG00000179241	-2.16573	2.57988	4.70704e-06	7.71107e-05	yes
PDE3B	phosphodiesterase 3B, cGMP-inhibited [Source:HGNC Symbol;Acc:8779]	ENSG00000152270	-2.16441	2.65105	1.36688e-05	0.000205698	yes
ISG15	ISG15 ubiquitin-like modifier [Source:HGNC Symbol;Acc:4053]	ENSG00000187608	-2.15493	2.12688	0.00360855	0.0268209	yes
PODXL2	podocalyxin-like 2 [Source:HGNC Symbol;Acc:17936]	ENSG00000114631	-2.15315	0.556879	0.00041221	0.00428114	yes
SLC43A3	solute carrier family 43, member 3 [Source:HGNC Symbol;Acc:17466]	ENSG00000134802	-2.15217	4.81839	0.0014007	0.0123667	yes
PIK3CB	phosphatidylinositol-4,5-bisphosphate 3-kinase, catalytic subunit beta [Source:HGNC Symbol;Acc:8976]	ENSG00000051382	-2.15168	4.12685	1.62848e-06	2.90858e-05	yes
SPTSSA	serine palmitoyltransferase, small subunit A [Source:HGNC Symbol;Acc:20361]	ENSG00000165389	-2.15145	4.98117	2.13073e-07	4.49206e-06	yes
AURKA	aurora kinase A [Source:HGNC Symbol;Acc:11393]	ENSG00000087586	-2.14985	3.12987	0.00550188	0.0379546	yes
HACL1	2-hydroxyacyl-CoA lyase 1 [Source:HGNC Symbol;Acc:17856]	ENSG00000131373	-2.14541	3.31639	1.69806e-07	3.63422e-06	yes
BRCA1	breast cancer 1, early onset [Source:HGNC Symbol;Acc:1100]	ENSG00000012048	-2.14488	4.08248	0.000472533	0.00482982	yes
SLC47A1	solute carrier family 47, member 1 [Source:HGNC Symbol;Acc:25588]	ENSG00000142494	-2.14342	0.76957	9.33573e-05	0.00117258	yes
CIT	citron (rho-interacting, serine/threonine kinase 21) [Source:HGNC Symbol;Acc:1985]	ENSG00000122966	-2.13577	3.94796	0.00569788	0.0390677	yes
ADCY2	adenylate cyclase 2 (brain) [Source:HGNC Symbol;Acc:233]	ENSG00000078295	-2.13172	1.03821	0.00474794	0.0335749	yes
CDC6	cell division cycle 6 [Source:HGNC Symbol;Acc:1744]	ENSG00000094804	-2.13001	3.39748	0.00529918	0.0367812	yes
PLEKHF2	pleckstrin homology domain containing, family F (with FYVE domain) member 2 [Source:HGNC Symbol;Acc:20757]	ENSG00000175895	-2.12796	4.04676	1.2033e-06	2.21403e-05	yes
ELOVL6	ELOVL fatty acid elongase 6 [Source:HGNC Symbol;Acc:15829]	ENSG00000170522	-2.12669	5.72851	1.34007e-07	2.91788e-06	yes
TRIB2	tribbles homolog 2 (Drosophila) [Source:HGNC Symbol;Acc:30809]	ENSG00000071575	-2.12608	4.14616	3.30848e-07	6.69352e-06	yes
PRR11	proline rich 11 [Source:HGNC Symbol;Acc:25619]	ENSG00000068489	-2.12157	3.18375	0.00366801	0.0271913	yes
FAM19A5	family with sequence similarity 19 (chemokine (C-C motif)-like), member A5 [Source:HGNC Symbol;Acc:21592]	ENSG00000219438	-2.11691	0.806918	0.00223077	0.0181143	yes
ANLN	anillin, actin binding protein [Source:HGNC Symbol;Acc:14082]	ENSG00000011426	-2.1152	4.35123	0.00299379	0.0229928	yes
OLFM1	olfactomedin 1 [Source:HGNC Symbol;Acc:17187]	ENSG00000130558	-2.11124	0.719744	0.00543444	0.037548	yes
TYMS	thymidylate synthetase [Source:HGNC Symbol;Acc:12441]	ENSG00000176890	-2.1108	3.15194	0.0010611	0.00972624	yes
MARCKSL1	MARCKS-like 1 [Source:HGNC Symbol;Acc:7142]	ENSG00000175130	-2.10886	4.27387	8.62132e-06	0.000134217	yes
RNF144B	ring finger protein 144B [Source:HGNC Symbol;Acc:21578]	ENSG00000137393	-2.10638	3.44596	1.17166e-07	2.58867e-06	yes
FCGR2A	Fc fragment of IgG, low affinity IIa, receptor (CD32) [Source:HGNC Symbol;Acc:3616]	ENSG00000143226	-2.09939	0.383618	0.000173582	0.00201423	yes
KIF22	kinesin family member 22 [Source:HGNC Symbol;Acc:6391]	ENSG00000079616	-2.08657	2.97746	0.0061032	0.0413566	yes
BAIAP2L1	BAI1-associated protein 2-like 1 [Source:HGNC Symbol;Acc:21649]	ENSG00000006453	-2.08569	3.17794	1.08981e-07	2.41731e-06	yes
HIST1H4D	histone cluster 1, H4d [Source:HGNC Symbol;Acc:4782]	ENSG00000188987	-2.08489	4.64418	0.00343804	0.0257573	yes
RENBP	renin binding protein [Source:HGNC Symbol;Acc:9959]	ENSG00000102032	-2.07617	1.11586	0.00102383	0.0094538	yes
CASP1	caspase 1, apoptosis-related cysteine peptidase [Source:HGNC Symbol;Acc:1499]	ENSG00000137752	-2.07454	2.64437	5.02112e-06	8.16629e-05	yes
KIAA0930	KIAA0930 [Source:HGNC Symbol;Acc:1314]	ENSG00000100364	-2.07175	5.27209	3.23902e-08	7.8229e-07	yes
ENDOD1	endonuclease domain containing 1 [Source:HGNC Symbol;Acc:29129]	ENSG00000149218	-2.07167	4.66088	5.77445e-05	0.000753819	yes
MELK	maternal embryonic leucine zipper kinase [Source:HGNC Symbol;Acc:16870]	ENSG00000165304	-2.06991	4.09945	0.000791357	0.00758344	yes
FEN1	flap structure-specific endonuclease 1 [Source:HGNC Symbol;Acc:3650]	ENSG00000168496	-2.06773	3.46887	3.17803e-06	5.37004e-05	yes
RCC2	regulator of chromosome condensation 2 [Source:HGNC Symbol;Acc:30297]	ENSG00000179051	-2.06652	5.21935	2.65456e-06	4.54337e-05	yes
CLYBL	citrate lyase beta like [Source:HGNC Symbol;Acc:18355]	ENSG00000125246	-2.06516	0.643597	0.000805612	0.00768472	yes
B4GALT6	UDP-Gal:betaGlcNAc beta 1,4- galactosyltransferase, polypeptide 6 [Source:HGNC Symbol;Acc:929]	ENSG00000118276	-2.06514	1.92126	0.000301779	0.003265	yes
LAPTM4B	lysosomal protein transmembrane 4 beta [Source:HGNC Symbol;Acc:13646]	ENSG00000104341	-2.06354	5.48268	7.7036e-08	1.76067e-06	yes
BACE2	beta-site APP-cleaving enzyme 2 [Source:HGNC Symbol;Acc:934]	ENSG00000182240	-2.06119	5.0645	6.70084e-09	1.80811e-07	yes
CDC25A	cell division cycle 25A [Source:HGNC Symbol;Acc:1725]	ENSG00000164045	-2.05348	2.66058	0.002566	0.0202817	yes
CHAF1B	chromatin assembly factor 1, subunit B (p60) [Source:HGNC Symbol;Acc:1911]	ENSG00000159259	-2.05331	2.3068	0.00272487	0.0212838	yes
B3GNT5	UDP-GlcNAc:betaGal beta-1,3-N-acetylglucosaminyltransferase 5 [Source:HGNC Symbol;Acc:15684]	ENSG00000176597	-2.05215	3.92798	7.9319e-07	1.52409e-05	yes
RHOJ	ras homolog family member J [Source:HGNC Symbol;Acc:688]	ENSG00000126785	-2.04878	3.78269	0.000505161	0.00512154	yes
C3ORF52	chromosome 3 open reading frame 52 [Source:HGNC Symbol;Acc:26255]	ENSG00000114529	-2.0472	1.59302	0.000920626	0.00862489	yes
TMEM48	transmembrane protein 48 [Source:HGNC Symbol;Acc:25525]	ENSG00000058804	-2.04609	4.55768	0.00013351	0.00160028	yes
NEIL3	nei endonuclease VIII-like 3 (E. coli) [Source:HGNC Symbol;Acc:24573]	ENSG00000109674	-2.0442	1.67876	0.00404242	0.0293495	yes
BTN2A2	butyrophilin, subfamily 2, member A2 [Source:HGNC Symbol;Acc:1137]	ENSG00000124508	-2.04358	2.54799	2.25172e-05	0.000324772	yes
CPS1	carbamoyl-phosphate synthase 1, mitochondrial [Source:HGNC Symbol;Acc:2323]	ENSG00000021826	-2.04315	2.74292	0.000104691	0.00130404	yes
SLC25A13	solute carrier family 25 (aspartate/glutamate carrier), member 13 [Source:HGNC Symbol;Acc:10983]	ENSG00000004864	-2.04243	3.88058	8.34367e-08	1.88972e-06	yes
SIGIRR	single immunoglobulin and toll-interleukin 1 receptor (TIR) domain [Source:HGNC Symbol;Acc:30575]	ENSG00000185187	-2.04172	0.20881	0.00171066	0.0146392	yes
PTPRJ	protein tyrosine phosphatase, receptor type, J [Source:HGNC Symbol;Acc:9673]	ENSG00000149177	-2.04128	2.69363	2.90188e-07	5.94803e-06	yes
APOBEC3B	apolipoprotein B mRNA editing enzyme, catalytic polypeptide-like 3B [Source:HGNC Symbol;Acc:17352]	ENSG00000179750	-2.0408	0.485144	0.00109929	0.0100193	yes
MAP2K6	mitogen-activated protein kinase kinase 6 [Source:HGNC Symbol;Acc:6846]	ENSG00000108984	-2.03849	1.42685	0.000130905	0.00157239	yes
PLSCR1	phospholipid scramblase 1 [Source:HGNC Symbol;Acc:9092]	ENSG00000188313	-2.03787	5.0437	2.14126e-06	3.72992e-05	yes
MOCOS	molybdenum cofactor sulfurase [Source:HGNC Symbol;Acc:18234]	ENSG00000075643	-2.03621	4.04911	0.00172793	0.0147612	yes
MX2	myxovirus (influenza virus) resistance 2 (mouse) [Source:HGNC Symbol;Acc:7533]	ENSG00000183486	-2.03307	3.1186	0.00168438	0.0144385	yes
ATP6V0A1	ATPase, H+ transporting, lysosomal V0 subunit a1 [Source:HGNC Symbol;Acc:865]	ENSG00000033627	-2.03229	4.01371	0.000331524	0.00355443	yes
HIST1H2BN	histone cluster 1, H2bn [Source:HGNC Symbol;Acc:4749]	ENSG00000233822	-2.03067	2.475	0.000120563	0.00146297	yes
STRIP2	striatin interacting protein 2 [Source:HGNC Symbol;Acc:22209]	ENSG00000128578	-2.02892	2.54674	0.00038851	0.00407438	yes
UPP1	uridine phosphorylase 1 [Source:HGNC Symbol;Acc:12576]	ENSG00000183696	-2.02478	6.49608	3.4419e-05	0.000477212	yes
ACSS1	acyl-CoA synthetase short-chain family member 1 [Source:HGNC Symbol;Acc:16091]	ENSG00000154930	-2.0237	2.43192	8.44454e-06	0.000131646	yes
RPS6KA1	ribosomal protein S6 kinase, 90kDa, polypeptide 1 [Source:HGNC Symbol;Acc:10430]	ENSG00000117676	-2.02342	2.5667	1.56369e-05	0.00023283	yes
NQO1	NAD(P)H dehydrogenase, quinone 1 [Source:HGNC Symbol;Acc:2874]	ENSG00000181019	-2.0171	7.0856	0.000529502	0.00532999	yes
SOX13	SRY (sex determining region Y)-box 13 [Source:HGNC Symbol;Acc:11192]	ENSG00000143842	-2.01621	1.44527	0.000103941	0.00129756	yes
CHAC2	ChaC, cation transport regulator homolog 2 (E. coli) [Source:HGNC Symbol;Acc:32363]	ENSG00000143942	-2.01361	1.81277	7.34521e-06	0.000115789	yes
PRIM1	primase, DNA, polypeptide 1 (49kDa) [Source:HGNC Symbol;Acc:9369]	ENSG00000198056	-2.01131	2.31907	0.00249865	0.0198397	yes
HLA-DPA1	major histocompatibility complex, class II, DP alpha 1 [Source:HGNC Symbol;Acc:4938]	ENSG00000231389	-2.00946	2.93599	0.00232354	0.0186594	yes
RAD54B	RAD54 homolog B (S. cerevisiae) [Source:HGNC Symbol;Acc:17228]	ENSG00000197275	-2.00692	2.32555	0.00200141	0.0165665	yes
QPCTL	glutaminyl-peptide cyclotransferase-like [Source:HGNC Symbol;Acc:25952]	ENSG00000011478	-2.00241	1.89049	7.40667e-06	0.000116513	yes
TNFRSF19	tumor necrosis factor receptor superfamily, member 19 [Source:HGNC Symbol;Acc:11915]	ENSG00000127863	-2.00087	4.11925	5.54692e-05	0.00072664	yes
SLC6A15	solute carrier family 6 (neutral amino acid transporter), member 15 [Source:HGNC Symbol;Acc:13621]	ENSG00000072041	-1.99915	3.16111	0.000158516	0.0018595	yes
PNLIPRP3	pancreatic lipase-related protein 3 [Source:HGNC Symbol;Acc:23492]	ENSG00000203837	-1.99909	4.55307	0.00201159	0.0166261	yes
P2RX7	purinergic receptor P2X, ligand-gated ion channel, 7 [Source:HGNC Symbol;Acc:8537]	ENSG00000089041	-1.99828	1.58868	0.00229603	0.0184978	yes
PSRC1	proline/serine-rich coiled-coil 1 [Source:HGNC Symbol;Acc:24472]	ENSG00000134222	-1.99716	1.65078	0.00137105	0.0121573	yes
EVA1C	eva-1 homolog C (C. elegans) [Source:HGNC Symbol;Acc:13239]	ENSG00000166979	-1.99625	1.79336	0.000267576	0.00295014	yes
GALNT18	UDP-N-acetyl-alpha-D-galactosamine:polypeptide N-acetylgalactosaminyltransferase 18 [Source:HGNC Symbol;Acc:30488]	ENSG00000110328	-1.99487	2.54729	0.00489429	0.0344586	yes
FAM111B	family with sequence similarity 111, member B [Source:HGNC Symbol;Acc:24200]	ENSG00000189057	-1.99186	2.74665	0.00104405	0.00960118	yes
CCDC138	coiled-coil domain containing 138 [Source:HGNC Symbol;Acc:26531]	ENSG00000163006	-1.99063	1.86419	9.47865e-05	0.00118855	yes
AVPI1	arginine vasopressin-induced 1 [Source:HGNC Symbol;Acc:30898]	ENSG00000119986	-1.98652	4.34444	3.54816e-06	5.95089e-05	yes
HIPK2	homeodomain interacting protein kinase 2 [Source:HGNC Symbol;Acc:14402]	ENSG00000064393	-1.98615	3.96957	0.000149364	0.00176498	yes
HIST2H2AB	histone cluster 2, H2ab [Source:HGNC Symbol;Acc:20508]	ENSG00000184270	-1.9829	3.21494	0.00159054	0.0137733	yes
TYSND1	trypsin domain containing 1 [Source:HGNC Symbol;Acc:28531]	ENSG00000156521	-1.97631	2.15878	2.74531e-06	4.68092e-05	yes
CENPI	centromere protein I [Source:HGNC Symbol;Acc:3968]	ENSG00000102384	-1.97391	2.59577	0.0039472	0.02876	yes
ALG6	ALG6, alpha-1,3-glucosyltransferase [Source:HGNC Symbol;Acc:23157]	ENSG00000088035	-1.97353	2.91481	1.29538e-06	2.36035e-05	yes
LYST	lysosomal trafficking regulator [Source:HGNC Symbol;Acc:1968]	ENSG00000143669	-1.97109	6.65599	1.60817e-06	2.87791e-05	yes
PSPH	phosphoserine phosphatase [Source:HGNC Symbol;Acc:9577]	ENSG00000146733	-1.96929	3.39427	1.70025e-05	0.00025178	yes
HSPA12A	heat shock 70kDa protein 12A [Source:HGNC Symbol;Acc:19022]	ENSG00000165868	-1.96783	3.36658	1.60876e-06	2.87791e-05	yes
USP54	ubiquitin specific peptidase 54 [Source:HGNC Symbol;Acc:23513]	ENSG00000166348	-1.96472	4.18741	6.09213e-06	9.76732e-05	yes
PARPBP	PARP1 binding protein [Source:HGNC Symbol;Acc:26074]	ENSG00000185480	-1.96151	2.1947	0.00355531	0.0265039	yes
GINS1	GINS complex subunit 1 (Psf1 homolog) [Source:HGNC Symbol;Acc:28980]	ENSG00000101003	-1.95452	2.85757	0.00106344	0.00973583	yes
ACN9	ACN9 homolog (S. cerevisiae) [Source:HGNC Symbol;Acc:21752]	ENSG00000196636	-1.9526	2.81621	6.49514e-06	0.000103546	yes
RTP4	receptor (chemosensory) transporter protein 4 [Source:HGNC Symbol;Acc:23992]	ENSG00000136514	-1.95208	-0.0672203	0.00139097	0.0122952	yes
GDF15	growth differentiation factor 15 [Source:HGNC Symbol;Acc:30142]	ENSG00000130513	-1.95194	1.72252	0.00563981	0.0387166	yes
DMD	dystrophin [Source:HGNC Symbol;Acc:2928]	ENSG00000198947	-1.95048	2.68261	0.000376452	0.0039738	yes
KIAA1211	KIAA1211 [Source:HGNC Symbol;Acc:29219]	ENSG00000109265	-1.95035	0.681085	0.000344112	0.00367368	yes
DHRS13	dehydrogenase/reductase (SDR family) member 13 [Source:HGNC Symbol;Acc:28326]	ENSG00000167536	-1.94932	0.334026	0.0050213	0.0351772	yes
AGPAT5	1-acylglycerol-3-phosphate O-acyltransferase 5 [Source:HGNC Symbol;Acc:20886]	ENSG00000155189	-1.94671	4.35748	1.69841e-06	3.01913e-05	yes
ME2	malic enzyme 2, NAD(+)-dependent, mitochondrial [Source:HGNC Symbol;Acc:6984]	ENSG00000082212	-1.9414	4.83056	8.40805e-07	1.606e-05	yes
TMEM144	transmembrane protein 144 [Source:HGNC Symbol;Acc:25633]	ENSG00000164124	-1.93671	1.70553	0.000389568	0.00408169	yes
ZFYVE16	zinc finger, FYVE domain containing 16 [Source:HGNC Symbol;Acc:20756]	ENSG00000039319	-1.93658	5.96541	1.1284e-05	0.000172601	yes
PKP1	plakophilin 1 (ectodermal dysplasia/skin fragility syndrome) [Source:HGNC Symbol;Acc:9023]	ENSG00000081277	-1.93388	5.84926	0.000330162	0.00354488	yes
POLR3K	polymerase (RNA) III (DNA directed) polypeptide K, 12.3 kDa [Source:HGNC Symbol;Acc:14121]	ENSG00000161980	-1.93242	0.940106	0.00117247	0.0106049	yes
POLB	polymerase (DNA directed), beta [Source:HGNC Symbol;Acc:9174]	ENSG00000070501	-1.92782	3.08378	6.82169e-07	1.31863e-05	yes
CYGB	cytoglobin [Source:HGNC Symbol;Acc:16505]	ENSG00000161544	-1.92222	3.35545	2.23722e-05	0.000323301	yes
CGREF1	cell growth regulator with EF-hand domain 1 [Source:HGNC Symbol;Acc:16962]	ENSG00000138028	-1.92177	-0.291455	0.000227017	0.00254892	yes
SIPA1L2	signal-induced proliferation-associated 1 like 2 [Source:HGNC Symbol;Acc:23800]	ENSG00000116991	-1.91951	3.66964	0.000202097	0.00231065	yes
HOMER2	homer homolog 2 (Drosophila) [Source:HGNC Symbol;Acc:17513]	ENSG00000103942	-1.91782	2.48865	0.000551669	0.00552845	yes
ANKRD9	ankyrin repeat domain 9 [Source:HGNC Symbol;Acc:20096]	ENSG00000156381	-1.91265	1.17994	0.00123054	0.0110856	yes
TRIM29	tripartite motif containing 29 [Source:HGNC Symbol;Acc:17274]	ENSG00000137699	-1.9126	5.19414	0.00599992	0.0408038	yes
RACGAP1	Rac GTPase activating protein 1 [Source:HGNC Symbol;Acc:9804]	ENSG00000161800	-1.90815	4.20474	0.00378918	0.027897	yes
PARP10	poly (ADP-ribose) polymerase family, member 10 [Source:HGNC Symbol;Acc:25895]	ENSG00000178685	-1.90766	1.40907	0.000364804	0.00386169	yes
PKN3	protein kinase N3 [Source:HGNC Symbol;Acc:17999]	ENSG00000160447	-1.90479	0.551587	0.000827355	0.00786162	yes
MCTP1	multiple C2 domains, transmembrane 1 [Source:HGNC Symbol;Acc:26183]	ENSG00000175471	-1.90167	1.98763	0.000235524	0.00263148	yes
CCSAP	centriole, cilia and spindle-associated protein [Source:HGNC Symbol;Acc:29578]	ENSG00000154429	-1.90123	3.26272	0.00011968	0.0014546	yes
EGFL8	EGF-like-domain, multiple 8 [Source:HGNC Symbol;Acc:13944]	ENSG00000241404	-1.90119	-0.226552	0.00235089	0.0188389	yes
KPNA2	karyopherin alpha 2 (RAG cohort 1, importin alpha 1) [Source:HGNC Symbol;Acc:6395]	ENSG00000182481	-1.90086	5.29531	0.000508058	0.0051486	yes
SGK1	serum/glucocorticoid regulated kinase 1 [Source:HGNC Symbol;Acc:10810]	ENSG00000118515	-1.90068	6.3651	3.28212e-07	6.64615e-06	yes
KIF24	kinesin family member 24 [Source:HGNC Symbol;Acc:19916]	ENSG00000186638	-1.90018	1.88248	0.00342744	0.025695	yes
RAB11FIP1	RAB11 family interacting protein 1 (class I) [Source:HGNC Symbol;Acc:30265]	ENSG00000156675	-1.89624	4.40615	0.0003867	0.00405918	yes
CHAF1A	chromatin assembly factor 1, subunit A (p150) [Source:HGNC Symbol;Acc:1910]	ENSG00000167670	-1.89591	2.3273	0.00180478	0.0152766	yes
ABHD3	abhydrolase domain containing 3 [Source:HGNC Symbol;Acc:18718]	ENSG00000158201	-1.89141	2.14748	0.000131906	0.00158358	yes
FOXRED2	FAD-dependent oxidoreductase domain containing 2 [Source:HGNC Symbol;Acc:26264]	ENSG00000100350	-1.88991	1.34736	0.00483606	0.0341144	yes
ASAH1	N-acylsphingosine amidohydrolase (acid ceramidase) 1 [Source:HGNC Symbol;Acc:735]	ENSG00000104763	-1.88687	7.13122	8.34063e-06	0.000130116	yes
A2ML1	alpha-2-macroglobulin-like 1 [Source:HGNC Symbol;Acc:23336]	ENSG00000166535	-1.88426	6.54714	0.00469489	0.0332728	yes
HOXB7	homeobox B7 [Source:HGNC Symbol;Acc:5118]	ENSG00000260027	-1.87799	0.916515	8.13975e-05	0.00103097	yes
CYB561A3	cytochrome b561 family, member A3 [Source:HGNC Symbol;Acc:23014]	ENSG00000162144	-1.8773	3.19109	1.9274e-05	0.000282327	yes
SEMA6D	sema domain, transmembrane domain (TM), and cytoplasmic domain, (semaphorin) 6D [Source:HGNC Symbol;Acc:16770]	ENSG00000137872	-1.87372	3.7336	0.00205769	0.0169036	yes
PNP	purine nucleoside phosphorylase [Source:HGNC Symbol;Acc:7892]	ENSG00000198805	-1.87349	4.45916	1.81173e-06	3.19788e-05	yes
PTPN3	protein tyrosine phosphatase, non-receptor type 3 [Source:HGNC Symbol;Acc:9655]	ENSG00000070159	-1.87137	3.79161	5.65037e-07	1.1026e-05	yes
WBP11	WW domain binding protein 11 [Source:HGNC Symbol;Acc:16461]	ENSG00000084463	-1.87094	2.51083	0.000739736	0.00713728	yes
HSPA4L	heat shock 70kDa protein 4-like [Source:HGNC Symbol;Acc:17041]	ENSG00000164070	-1.86682	4.29004	2.76376e-05	0.000392106	yes
NEU3	sialidase 3 (membrane sialidase) [Source:HGNC Symbol;Acc:7760]	ENSG00000162139	-1.86339	1.89532	1.69646e-05	0.000251438	yes
GGCT	gamma-glutamylcyclotransferase [Source:HGNC Symbol;Acc:21705]	ENSG00000006625	-1.86235	4.12267	0.000104099	0.00129882	yes
SYNE2	spectrin repeat containing, nuclear envelope 2 [Source:HGNC Symbol;Acc:17084]	ENSG00000054654	-1.86095	6.33787	2.9696e-05	0.000417892	yes
GM2A	GM2 ganglioside activator [Source:HGNC Symbol;Acc:4367]	ENSG00000196743	-1.85708	5.58012	0.00016115	0.00188843	yes
RAD51C	RAD51 homolog C (S. cerevisiae) [Source:HGNC Symbol;Acc:9820]	ENSG00000108384	-1.85668	2.53001	1.31269e-05	0.000198203	yes
SFMBT2	Scm-like with four mbt domains 2 [Source:HGNC Symbol;Acc:20256]	ENSG00000198879	-1.85485	2.14302	0.00103361	0.00952458	yes
ARHGAP42	Rho GTPase activating protein 42 [Source:HGNC Symbol;Acc:26545]	ENSG00000165895	-1.85467	2.80688	2.00289e-05	0.000292435	yes
CTSH	cathepsin H [Source:HGNC Symbol;Acc:2535]	ENSG00000103811	-1.8544	3.65018	0.00113849	0.0103266	yes
AMMECR1L	AMMECR1-like [Source:HGNC Symbol;Acc:28658]	ENSG00000144233	-1.84881	4.4407	1.54719e-06	2.77656e-05	yes
RNASEH2A	ribonuclease H2, subunit A [Source:HGNC Symbol;Acc:18518]	ENSG00000104889	-1.84826	1.89913	0.00233544	0.0187484	yes
TRIM7	tripartite motif containing 7 [Source:HGNC Symbol;Acc:16278]	ENSG00000146054	-1.84602	1.22783	0.00210845	0.0172703	yes
CREM	cAMP responsive element modulator [Source:HGNC Symbol;Acc:2352]	ENSG00000095794	-1.84552	3.38343	2.34348e-05	0.000336715	yes
DISP1	dispatched homolog 1 (Drosophila) [Source:HGNC Symbol;Acc:19711]	ENSG00000154309	-1.8435	2.18256	9.66723e-05	0.00121152	yes
PPIF	peptidylprolyl isomerase F [Source:HGNC Symbol;Acc:9259]	ENSG00000108179	-1.84327	4.93679	0.000330581	0.00354656	yes
ANKRD44	ankyrin repeat domain 44 [Source:HGNC Symbol;Acc:25259]	ENSG00000065413	-1.84246	2.42652	0.000192162	0.00220295	yes
TESK2	testis-specific kinase 2 [Source:HGNC Symbol;Acc:11732]	ENSG00000070759	-1.83669	1.46453	0.000301515	0.00326371	yes
ARL6IP1	ADP-ribosylation factor-like 6 interacting protein 1 [Source:HGNC Symbol;Acc:697]	ENSG00000170540	-1.83611	5.51583	8.5603e-07	1.6337e-05	yes
RTTN	rotatin [Source:HGNC Symbol;Acc:18654]	ENSG00000176225	-1.83418	4.19446	0.000291206	0.00316275	yes
TRIM14	tripartite motif containing 14 [Source:HGNC Symbol;Acc:16283]	ENSG00000106785	-1.83364	2.65868	0.00183863	0.0155334	yes
MARS2	methionyl-tRNA synthetase 2, mitochondrial [Source:HGNC Symbol;Acc:25133]	ENSG00000247626	-1.83193	1.91492	0.000124441	0.00150355	yes
ILKAP	integrin-linked kinase-associated serine/threonine phosphatase [Source:HGNC Symbol;Acc:15566]	ENSG00000132323	-1.83122	3.30666	1.12308e-06	2.0749e-05	yes
DHX33	DEAH (Asp-Glu-Ala-His) box polypeptide 33 [Source:HGNC Symbol;Acc:16718]	ENSG00000005100	-1.83114	3.87783	1.17669e-05	0.000179472	yes
KIAA1524	KIAA1524 [Source:HGNC Symbol;Acc:29302]	ENSG00000163507	-1.82985	3.0948	0.00583204	0.0398302	yes
STXBP1	syntaxin binding protein 1 [Source:HGNC Symbol;Acc:11444]	ENSG00000136854	-1.82956	2.62536	0.00387776	0.02841	yes
LRRC45	leucine rich repeat containing 45 [Source:HGNC Symbol;Acc:28302]	ENSG00000169683	-1.8273	0.714868	0.00618344	0.0418124	yes
SPATA6	spermatogenesis associated 6 [Source:HGNC Symbol;Acc:18309]	ENSG00000132122	-1.82164	2.30078	2.03102e-05	0.000295967	yes
PPM1L	protein phosphatase, Mg2+/Mn2+ dependent, 1L [Source:HGNC Symbol;Acc:16381]	ENSG00000163590	-1.82099	2.2664	0.000247339	0.00275122	yes
QDPR	quinoid dihydropteridine reductase [Source:HGNC Symbol;Acc:9752]	ENSG00000151552	-1.81792	3.46956	1.24257e-05	0.000188626	yes
COQ3	coenzyme Q3 homolog, methyltransferase (S. cerevisiae) [Source:HGNC Symbol;Acc:18175]	ENSG00000132423	-1.81765	1.71565	6.02036e-05	0.000785013	yes
AGPAT6	1-acylglycerol-3-phosphate O-acyltransferase 6 [Source:HGNC Symbol;Acc:20880]	ENSG00000158669	-1.81297	5.65864	5.3523e-07	1.04898e-05	yes
DMXL2	Dmx-like 2 [Source:HGNC Symbol;Acc:2938]	ENSG00000104093	-1.81272	3.99471	0.000358575	0.00380647	yes
HDAC4	histone deacetylase 4 [Source:HGNC Symbol;Acc:14063]	ENSG00000068024	-1.81035	2.45708	0.000179728	0.00207594	yes
RASSF3	Ras association (RalGDS/AF-6) domain family member 3 [Source:HGNC Symbol;Acc:14271]	ENSG00000153179	-1.80634	4.94063	1.33697e-06	2.42439e-05	yes
ACP6	acid phosphatase 6, lysophosphatidic [Source:HGNC Symbol;Acc:29609]	ENSG00000162836	-1.80446	1.2652	0.000106962	0.00132647	yes
DHFR	dihydrofolate reductase [Source:HGNC Symbol;Acc:2861]	ENSG00000228716	-1.79829	3.54987	0.00104893	0.00963819	yes
ARG2	arginase, type II [Source:HGNC Symbol;Acc:664]	ENSG00000081181	-1.79694	2.18615	0.00563831	0.0387166	yes
FAM60A	family with sequence similarity 60, member A [Source:HGNC Symbol;Acc:30702]	ENSG00000139146	-1.79628	4.49159	1.11714e-05	0.000171082	yes
PC	pyruvate carboxylase [Source:HGNC Symbol;Acc:8636]	ENSG00000173599	-1.78829	1.17543	0.00375901	0.0277382	yes
OSBPL6	oxysterol binding protein-like 6 [Source:HGNC Symbol;Acc:16388]	ENSG00000079156	-1.78652	2.93905	0.000148449	0.00175602	yes
VPS37B	vacuolar protein sorting 37 homolog B (S. cerevisiae) [Source:HGNC Symbol;Acc:25754]	ENSG00000139722	-1.78557	3.79131	2.60887e-07	5.41406e-06	yes
PCNA	proliferating cell nuclear antigen [Source:HGNC Symbol;Acc:8729]	ENSG00000132646	-1.7841	4.89845	1.98769e-05	0.000290591	yes
UBE2S	ubiquitin-conjugating enzyme E2S [Source:HGNC Symbol;Acc:17895]	ENSG00000108106	-1.78314	2.51601	0.00676754	0.0449403	yes
HHAT	hedgehog acyltransferase [Source:HGNC Symbol;Acc:18270]	ENSG00000054392	-1.78168	1.6679	0.000705349	0.00684061	yes
PSEN2	presenilin 2 (Alzheimer disease 4) [Source:HGNC Symbol;Acc:9509]	ENSG00000143801	-1.77581	3.25732	5.11138e-05	0.000675073	yes
PHACTR1	phosphatase and actin regulator 1 [Source:HGNC Symbol;Acc:20990]	ENSG00000112137	-1.77553	1.81416	0.00242419	0.0193272	yes
AFAP1L1	actin filament associated protein 1-like 1 [Source:HGNC Symbol;Acc:26714]	ENSG00000157510	-1.76995	1.46952	0.000690618	0.00671218	yes
GRAMD4	GRAM domain containing 4 [Source:HGNC Symbol;Acc:29113]	ENSG00000075240	-1.76934	3.21372	9.71593e-07	1.83101e-05	yes
CLCN7	chloride channel, voltage-sensitive 7 [Source:HGNC Symbol;Acc:2025]	ENSG00000103249	-1.7683	3.4599	4.88793e-05	0.000651666	yes
TECR	trans-2,3-enoyl-CoA reductase [Source:HGNC Symbol;Acc:4551]	ENSG00000099797	-1.76618	3.33825	9.4571e-07	1.78821e-05	yes
B3GNT1	UDP-GlcNAc:betaGal beta-1,3-N-acetylglucosaminyltransferase 1 [Source:HGNC Symbol;Acc:15685]	ENSG00000174684	-1.7628	1.54205	0.00036717	0.00388309	yes
CYP27A1	cytochrome P450, family 27, subfamily A, polypeptide 1 [Source:HGNC Symbol;Acc:2605]	ENSG00000135929	-1.76215	3.7322	0.00015851	0.0018595	yes
H2AFJ	H2A histone family, member J [Source:HGNC Symbol;Acc:14456]	ENSG00000246705	-1.75967	3.01192	0.000459382	0.00471609	yes
ATAD5	ATPase family, AAA domain containing 5 [Source:HGNC Symbol;Acc:25752]	ENSG00000176208	-1.7581	2.73124	0.00160988	0.013914	yes
SLC5A6	solute carrier family 5 (sodium-dependent vitamin transporter), member 6 [Source:HGNC Symbol;Acc:11041]	ENSG00000138074	-1.7576	3.05549	1.19673e-05	0.000182159	yes
SVIP	small VCP/p97-interacting protein [Source:HGNC Symbol;Acc:25238]	ENSG00000198168	-1.75512	3.24171	0.000439679	0.0045351	yes
GINS3	GINS complex subunit 3 (Psf3 homolog) [Source:HGNC Symbol;Acc:25851]	ENSG00000181938	-1.75469	1.77941	0.00309885	0.0236085	yes
IGFBP7	insulin-like growth factor binding protein 7 [Source:HGNC Symbol;Acc:5476]	ENSG00000163453	-1.7545	7.08614	0.000106012	0.00131832	yes
IGHMBP2	immunoglobulin mu binding protein 2 [Source:HGNC Symbol;Acc:5542]	ENSG00000132740	-1.75351	1.42249	0.000805266	0.00768472	yes
LNX2	ligand of numb-protein X 2 [Source:HGNC Symbol;Acc:20421]	ENSG00000139517	-1.75341	3.73614	4.1889e-06	6.95204e-05	yes
IFI44	interferon-induced protein 44 [Source:HGNC Symbol;Acc:16938]	ENSG00000137965	-1.75316	3.23961	0.00296456	0.0228163	yes
CD82	CD82 molecule [Source:HGNC Symbol;Acc:6210]	ENSG00000085117	-1.75231	3.46055	0.000216239	0.00244507	yes
FAH	fumarylacetoacetate hydrolase (fumarylacetoacetase) [Source:HGNC Symbol;Acc:3579]	ENSG00000103876	-1.75099	3.22215	2.26188e-05	0.00032582	yes
ACSF2	acyl-CoA synthetase family member 2 [Source:HGNC Symbol;Acc:26101]	ENSG00000167107	-1.75065	2.84451	0.000543377	0.00545505	yes
HIST1H2BG	histone cluster 1, H2bg [Source:HGNC Symbol;Acc:4746]	ENSG00000187990	-1.74719	5.40803	0.00528448	0.0367018	yes
GPSM3	G-protein signaling modulator 3 [Source:HGNC Symbol;Acc:13945]	ENSG00000213654	-1.74346	0.931769	0.0023136	0.0185995	yes
MAOA	monoamine oxidase A [Source:HGNC Symbol;Acc:6833]	ENSG00000189221	-1.74341	4.01452	0.000981163	0.00910826	yes
TIMM50	translocase of inner mitochondrial membrane 50 homolog (S. cerevisiae) [Source:HGNC Symbol;Acc:23656]	ENSG00000105197	-1.7429	3.99174	1.18426e-05	0.000180503	yes
XYLB	xylulokinase homolog (H. influenzae) [Source:HGNC Symbol;Acc:12839]	ENSG00000093217	-1.74214	1.96336	0.000214965	0.00243189	yes
MRPL44	mitochondrial ribosomal protein L44 [Source:HGNC Symbol;Acc:16650]	ENSG00000135900	-1.74066	3.62126	1.30778e-06	2.37732e-05	yes
TUBB3	tubulin, beta 3 class III [Source:HGNC Symbol;Acc:20772]	ENSG00000258947	-1.73667	-0.724782	0.00479259	0.0338694	yes
PRMT7	protein arginine methyltransferase 7 [Source:HGNC Symbol;Acc:25557]	ENSG00000132600	-1.73336	2.7835	5.67276e-05	0.000742263	yes
TANC1	tetratricopeptide repeat, ankyrin repeat and coiled-coil containing 1 [Source:HGNC Symbol;Acc:29364]	ENSG00000115183	-1.73164	5.50337	1.85429e-06	3.2628e-05	yes
KNSTRN	kinetochore-localized astrin/SPAG5 binding protein [Source:HGNC Symbol;Acc:30767]	ENSG00000128944	-1.73006	2.90605	0.00303335	0.0232033	yes
DNMT3A	DNA (cytosine-5-)-methyltransferase 3 alpha [Source:HGNC Symbol;Acc:2978]	ENSG00000119772	-1.72777	1.31177	7.84249e-05	0.000996681	yes
C10ORF11	chromosome 10 open reading frame 11 [Source:HGNC Symbol;Acc:23405]	ENSG00000148655	-1.72725	0.470238	0.000711493	0.00688835	yes
PARVB	parvin, beta [Source:HGNC Symbol;Acc:14653]	ENSG00000188677	-1.72677	3.3505	3.25033e-05	0.000452598	yes
ZNF706	zinc finger protein 706 [Source:HGNC Symbol;Acc:24992]	ENSG00000120963	-1.72598	4.1829	4.50176e-06	7.40165e-05	yes
SLC22A18	solute carrier family 22, member 18 [Source:HGNC Symbol;Acc:10964]	ENSG00000110628	-1.724	-0.11711	0.00181763	0.0153681	yes
UBL3	ubiquitin-like 3 [Source:HGNC Symbol;Acc:12504]	ENSG00000122042	-1.72163	5.84436	0.000503098	0.00510291	yes
LIMD2	LIM domain containing 2 [Source:HGNC Symbol;Acc:28142]	ENSG00000136490	-1.71681	1.28802	0.00519053	0.0361606	yes
TRIM2	tripartite motif containing 2 [Source:HGNC Symbol;Acc:15974]	ENSG00000109654	-1.71648	6.03826	0.000284843	0.0031071	yes
AP3M2	adaptor-related protein complex 3, mu 2 subunit [Source:HGNC Symbol;Acc:570]	ENSG00000070718	-1.71372	3.3858	4.40883e-05	0.000595892	yes
PLA2G16	phospholipase A2, group XVI [Source:HGNC Symbol;Acc:17825]	ENSG00000176485	-1.71321	0.934744	0.00453448	0.0323597	yes
REEP4	receptor accessory protein 4 [Source:HGNC Symbol;Acc:26176]	ENSG00000168476	-1.713	1.87446	0.000444389	0.00457741	yes
ATF7IP2	activating transcription factor 7 interacting protein 2 [Source:HGNC Symbol;Acc:20397]	ENSG00000166669	-1.7101	1.79465	0.00039294	0.00411129	yes
PATZ1	POZ (BTB) and AT hook containing zinc finger 1 [Source:HGNC Symbol;Acc:13071]	ENSG00000100105	-1.70766	1.77572	0.000724059	0.006998	yes
SYNGR1	synaptogyrin 1 [Source:HGNC Symbol;Acc:11498]	ENSG00000100321	-1.70759	2.3389	0.00059896	0.00593644	yes
RMND5A	required for meiotic nuclear division 5 homolog A (S. cerevisiae) [Source:HGNC Symbol;Acc:25850]	ENSG00000153561	-1.70353	5.37365	5.74501e-06	9.23048e-05	yes
MGST2	microsomal glutathione S-transferase 2 [Source:HGNC Symbol;Acc:7063]	ENSG00000085871	-1.70183	1.31258	0.00197509	0.0163802	yes
MCM8	minichromosome maintenance complex component 8 [Source:HGNC Symbol;Acc:16147]	ENSG00000125885	-1.7007	2.98184	0.00640867	0.0430643	yes
PYGL	phosphorylase, glycogen, liver [Source:HGNC Symbol;Acc:9725]	ENSG00000100504	-1.69845	4.98244	0.00456131	0.0325203	yes
NR4A3	nuclear receptor subfamily 4, group A, member 3 [Source:HGNC Symbol;Acc:7982]	ENSG00000119508	-1.69319	1.23833	0.00291031	0.022437	yes
HIST1H2BD	histone cluster 1, H2bd [Source:HGNC Symbol;Acc:4747]	ENSG00000158373	-1.69212	3.59719	0.000551257	0.00552724	yes
NPAT	nuclear protein, ataxia-telangiectasia locus [Source:HGNC Symbol;Acc:7896]	ENSG00000149308	-1.69209	4.73439	5.40622e-05	0.000709445	yes
TACC1	transforming, acidic coiled-coil containing protein 1 [Source:HGNC Symbol;Acc:11522]	ENSG00000147526	-1.69189	6.33734	1.23914e-05	0.000188232	yes
ZNF106	zinc finger protein 106 [Source:HGNC Symbol;Acc:12886]	ENSG00000103994	-1.69048	6.91172	2.00891e-05	0.000293125	yes
CNNM4	cyclin M4 [Source:HGNC Symbol;Acc:105]	ENSG00000158158	-1.68982	1.94717	0.00069511	0.00675002	yes
ACYP1	acylphosphatase 1, erythrocyte (common) type [Source:HGNC Symbol;Acc:179]	ENSG00000119640	-1.68521	1.17661	0.000118019	0.00143828	yes
CTH	cystathionase (cystathionine gamma-lyase) [Source:HGNC Symbol;Acc:2501]	ENSG00000116761	-1.68473	3.14008	0.00471579	0.0333895	yes
LIN9	lin-9 homolog (C. elegans) [Source:HGNC Symbol;Acc:30830]	ENSG00000183814	-1.68337	2.10949	0.000475878	0.0048618	yes
ITPK1	inositol-tetrakisphosphate 1-kinase [Source:HGNC Symbol;Acc:6177]	ENSG00000100605	-1.68319	4.1333	0.000241239	0.00268867	yes
INPP5F	inositol polyphosphate-5-phosphatase F [Source:HGNC Symbol;Acc:17054]	ENSG00000198825	-1.68235	4.17712	3.01073e-06	5.09881e-05	yes
ATP10A	ATPase, class V, type 10A [Source:HGNC Symbol;Acc:13542]	ENSG00000206190	-1.68055	4.03988	7.1735e-05	0.000919953	yes
ANKRD37	ankyrin repeat domain 37 [Source:HGNC Symbol;Acc:29593]	ENSG00000186352	-1.67829	0.973766	0.00158426	0.0137247	yes
EZR	ezrin [Source:HGNC Symbol;Acc:12691]	ENSG00000092820	-1.67726	5.72557	7.33171e-05	0.000936516	yes
MXI1	MAX interactor 1, dimerization protein [Source:HGNC Symbol;Acc:7534]	ENSG00000119950	-1.67545	4.31269	2.03539e-05	0.000296413	yes
FANCB	Fanconi anemia, complementation group B [Source:HGNC Symbol;Acc:3583]	ENSG00000181544	-1.67542	1.39972	0.00402565	0.0292371	yes
SOGA1	suppressor of glucose, autophagy associated 1 [Source:HGNC Symbol;Acc:16111]	ENSG00000149639	-1.67516	3.64015	0.000323409	0.00347403	yes
SCLY	selenocysteine lyase [Source:HGNC Symbol;Acc:18161]	ENSG00000132330	-1.67196	1.62214	0.000482089	0.00491412	yes
SLC23A2	solute carrier family 23 (nucleobase transporters), member 2 [Source:HGNC Symbol;Acc:10973]	ENSG00000089057	-1.67068	3.68318	4.11233e-05	0.00056018	yes
C9ORF91	chromosome 9 open reading frame 91 [Source:HGNC Symbol;Acc:24513]	ENSG00000157693	-1.67018	3.0582	4.80518e-05	0.000641392	yes
C5ORF22	chromosome 5 open reading frame 22 [Source:HGNC Symbol;Acc:25639]	ENSG00000082213	-1.66964	4.17028	5.27053e-05	0.000694466	yes
HIST1H1E	histone cluster 1, H1e [Source:HGNC Symbol;Acc:4718]	ENSG00000168298	-1.66852	5.53399	0.000493331	0.00501287	yes
RPAP1	RNA polymerase II associated protein 1 [Source:HGNC Symbol;Acc:24567]	ENSG00000103932	-1.66607	1.70935	0.00490279	0.0344969	yes
C12ORF5	chromosome 12 open reading frame 5 [Source:HGNC Symbol;Acc:1185]	ENSG00000078237	-1.66574	3.67792	0.000391534	0.00409848	yes
MAP3K1	mitogen-activated protein kinase kinase kinase 1, E3 ubiquitin protein ligase [Source:HGNC Symbol;Acc:6848]	ENSG00000095015	-1.66512	4.71398	6.38387e-06	0.000101988	yes
NCAPD3	non-SMC condensin II complex, subunit D3 [Source:HGNC Symbol;Acc:28952]	ENSG00000151503	-1.66079	4.13071	0.00125179	0.0112501	yes
MRPL35	mitochondrial ribosomal protein L35 [Source:HGNC Symbol;Acc:14489]	ENSG00000132313	-1.65862	4.20314	2.08504e-06	3.64607e-05	yes
L2HGDH	L-2-hydroxyglutarate dehydrogenase [Source:HGNC Symbol;Acc:20499]	ENSG00000087299	-1.65728	1.69088	0.000400141	0.00417502	yes
ZNF485	zinc finger protein 485 [Source:HGNC Symbol;Acc:23440]	ENSG00000198298	-1.65145	0.661749	0.00544999	0.0376311	yes
BTD	biotinidase [Source:HGNC Symbol;Acc:1122]	ENSG00000169814	-1.6507	2.7915	5.09707e-05	0.000673578	yes
EZH2	enhancer of zeste homolog 2 (Drosophila) [Source:HGNC Symbol;Acc:3527]	ENSG00000106462	-1.64866	3.58974	4.27149e-05	0.000578369	yes
PFKP	phosphofructokinase, platelet [Source:HGNC Symbol;Acc:8878]	ENSG00000067057	-1.64519	4.75249	0.000123379	0.00149232	yes
KLHL42	kelch-like family member 42 [Source:HGNC Symbol;Acc:29252]	ENSG00000087448	-1.64498	5.29873	1.39917e-05	0.000209997	yes
COA6	cytochrome c oxidase assembly factor 6 homolog (S. cerevisiae) [Source:HGNC Symbol;Acc:18025]	ENSG00000168275	-1.64216	2.2582	0.000389153	0.00407923	yes
GALE	UDP-galactose-4-epimerase [Source:HGNC Symbol;Acc:4116]	ENSG00000117308	-1.63943	3.21295	0.000751881	0.00724516	yes
KCTD15	potassium channel tetramerisation domain containing 15 [Source:HGNC Symbol;Acc:23297]	ENSG00000153885	-1.63204	3.5774	3.57449e-05	0.000493472	yes
LGALS3	lectin, galactoside-binding, soluble, 3 [Source:HGNC Symbol;Acc:6563]	ENSG00000131981	-1.62821	7.18293	0.000124988	0.00150775	yes
HPS5	Hermansky-Pudlak syndrome 5 [Source:HGNC Symbol;Acc:17022]	ENSG00000110756	-1.62465	4.91988	3.611e-05	0.000497902	yes
NARS2	asparaginyl-tRNA synthetase 2, mitochondrial (putative) [Source:HGNC Symbol;Acc:26274]	ENSG00000137513	-1.62248	3.82811	0.000174141	0.00201967	yes
PFN2	profilin 2 [Source:HGNC Symbol;Acc:8882]	ENSG00000070087	-1.62143	5.08077	6.11704e-06	9.79343e-05	yes
DEPDC7	DEP domain containing 7 [Source:HGNC Symbol;Acc:29899]	ENSG00000121690	-1.62034	2.34624	0.00229273	0.018482	yes
MYO10	myosin X [Source:HGNC Symbol;Acc:7593]	ENSG00000145555	-1.61852	5.19366	3.16946e-05	0.000442156	yes
CNNM3	cyclin M3 [Source:HGNC Symbol;Acc:104]	ENSG00000168763	-1.61593	1.62825	0.00175006	0.014903	yes
C1ORF112	chromosome 1 open reading frame 112 [Source:HGNC Symbol;Acc:25565]	ENSG00000000460	-1.61368	2.52686	0.00489245	0.0344586	yes
RPP25	ribonuclease P/MRP 25kDa subunit [Source:HGNC Symbol;Acc:30361]	ENSG00000178718	-1.61045	1.80351	0.00222246	0.0180664	yes
TOM1L1	target of myb1 (chicken)-like 1 [Source:HGNC Symbol;Acc:11983]	ENSG00000141198	-1.60703	4.07539	2.19186e-05	0.000317355	yes
ZNF714	zinc finger protein 714 [Source:HGNC Symbol;Acc:27124]	ENSG00000160352	-1.60632	2.41941	3.41483e-05	0.00047375	yes
FAM213B	family with sequence similarity 213, member B [Source:HGNC Symbol;Acc:28390]	ENSG00000157870	-1.60605	2.60803	4.25623e-05	0.000576996	yes
PLEKHA2	pleckstrin homology domain containing, family A (phosphoinositide binding specific) member 2 [Source:HGNC Symbol;Acc:14336]	ENSG00000169499	-1.60369	3.81005	1.98686e-05	0.000290591	yes
CEP85	centrosomal protein 85kDa [Source:HGNC Symbol;Acc:25309]	ENSG00000130695	-1.60302	3.00082	0.0001171	0.00143095	yes
MYC	v-myc myelocytomatosis viral oncogene homolog (avian) [Source:HGNC Symbol;Acc:7553]	ENSG00000136997	-1.60206	5.31843	0.000486278	0.00495235	yes
RRP12	ribosomal RNA processing 12 homolog (S. cerevisiae) [Source:HGNC Symbol;Acc:29100]	ENSG00000052749	-1.60038	2.86742	0.00106239	0.00973021	yes
ABCB9	ATP-binding cassette, sub-family B (MDR/TAP), member 9 [Source:HGNC Symbol;Acc:50]	ENSG00000150967	-1.60034	0.688927	0.000774013	0.00743303	yes
TLR6	toll-like receptor 6 [Source:HGNC Symbol;Acc:16711]	ENSG00000174130	-1.60023	1.19806	0.00489429	0.0344586	yes
PFAS	phosphoribosylformylglycinamidine synthase [Source:HGNC Symbol;Acc:8863]	ENSG00000178921	-1.59917	3.14943	0.00271045	0.0211946	yes
GNG2	guanine nucleotide binding protein (G protein), gamma 2 [Source:HGNC Symbol;Acc:4404]	ENSG00000186469	-1.59511	4.19301	0.00165231	0.0142046	yes
LPCAT2	lysophosphatidylcholine acyltransferase 2 [Source:HGNC Symbol;Acc:26032]	ENSG00000087253	-1.59409	3.96956	4.36616e-06	7.20497e-05	yes
PARP8	poly (ADP-ribose) polymerase family, member 8 [Source:HGNC Symbol;Acc:26124]	ENSG00000151883	-1.5879	3.50523	4.23916e-05	0.000575443	yes
CDCA4	cell division cycle associated 4 [Source:HGNC Symbol;Acc:14625]	ENSG00000170779	-1.58708	2.50281	0.000332111	0.00355904	yes
BCL2	B-cell CLL/lymphoma 2 [Source:HGNC Symbol;Acc:990]	ENSG00000171791	-1.58602	2.52821	0.000206169	0.00234414	yes
FAM89A	family with sequence similarity 89, member A [Source:HGNC Symbol;Acc:25057]	ENSG00000182118	-1.58299	2.78422	3.31999e-05	0.000461444	yes
RAB32	RAB32, member RAS oncogene family [Source:HGNC Symbol;Acc:9772]	ENSG00000118508	-1.58184	5.48165	0.000366601	0.00387889	yes
MPHOSPH9	M-phase phosphoprotein 9 [Source:HGNC Symbol;Acc:7215]	ENSG00000051825	-1.58014	3.65697	0.00172883	0.0147612	yes
DPY19L2	dpy-19-like 2 (C. elegans) [Source:HGNC Symbol;Acc:19414]	ENSG00000177990	-1.57937	0.102306	0.00490856	0.0345267	yes
UHRF1BP1	UHRF1 binding protein 1 [Source:HGNC Symbol;Acc:21216]	ENSG00000065060	-1.57712	4.19655	4.37242e-05	0.00059168	yes
PVRL1	poliovirus receptor-related 1 (herpesvirus entry mediator C) [Source:HGNC Symbol;Acc:9706]	ENSG00000110400	-1.57551	3.32883	0.00249987	0.0198424	yes
GOT2	glutamic-oxaloacetic transaminase 2, mitochondrial (aspartate aminotransferase 2) [Source:HGNC Symbol;Acc:4433]	ENSG00000125166	-1.57328	4.2732	0.0006778	0.00660752	yes
OXCT1	3-oxoacid CoA transferase 1 [Source:HGNC Symbol;Acc:8527]	ENSG00000083720	-1.57202	4.43776	0.000125689	0.00151539	yes
HERC6	HECT and RLD domain containing E3 ubiquitin protein ligase family member 6 [Source:HGNC Symbol;Acc:26072]	ENSG00000138642	-1.5674	3.25356	0.00185406	0.0156351	yes
SCD	stearoyl-CoA desaturase (delta-9-desaturase) [Source:HGNC Symbol;Acc:10571]	ENSG00000099194	-1.567	9.7205	0.00029035	0.00315497	yes
ZNRF2	zinc and ring finger 2 [Source:HGNC Symbol;Acc:22316]	ENSG00000180233	-1.56685	2.76212	0.000144194	0.00171557	yes
RTKN	rhotekin [Source:HGNC Symbol;Acc:10466]	ENSG00000114993	-1.56676	2.52224	0.00042186	0.00436808	yes
MAD1L1	MAD1 mitotic arrest deficient-like 1 (yeast) [Source:HGNC Symbol;Acc:6762]	ENSG00000002822	-1.5666	2.45675	0.000116413	0.00142333	yes
ATP6V1B2	ATPase, H+ transporting, lysosomal 56/58kDa, V1 subunit B2 [Source:HGNC Symbol;Acc:854]	ENSG00000147416	-1.56617	6.75358	0.00011965	0.0014546	yes
ARHGAP19	Rho GTPase activating protein 19 [Source:HGNC Symbol;Acc:23724]	ENSG00000213390	-1.56509	2.30303	0.0010329	0.00952419	yes
DCTPP1	dCTP pyrophosphatase 1 [Source:HGNC Symbol;Acc:28777]	ENSG00000179958	-1.56413	2.2283	0.00668942	0.0445395	yes
PHLDA2	pleckstrin homology-like domain, family A, member 2 [Source:HGNC Symbol;Acc:12385]	ENSG00000181649	-1.56073	0.908983	0.00144868	0.0127108	yes
DBF4	DBF4 homolog (S. cerevisiae) [Source:HGNC Symbol;Acc:17364]	ENSG00000006634	-1.56032	2.07519	0.00244688	0.0194835	yes
DENND5B	DENN/MADD domain containing 5B [Source:HGNC Symbol;Acc:28338]	ENSG00000170456	-1.55886	3.49367	4.72656e-05	0.000633146	yes
JAG1	jagged 1 [Source:HGNC Symbol;Acc:6188]	ENSG00000101384	-1.55737	5.05715	0.00227087	0.0183475	yes
SFMBT1	Scm-like with four mbt domains 1 [Source:HGNC Symbol;Acc:20255]	ENSG00000163935	-1.5572	2.56714	0.000971087	0.00903331	yes
PCYOX1L	prenylcysteine oxidase 1 like [Source:HGNC Symbol;Acc:28477]	ENSG00000145882	-1.55701	1.68904	0.000216688	0.00244892	yes
ITGB3BP	integrin beta 3 binding protein (beta3-endonexin) [Source:HGNC Symbol;Acc:6157]	ENSG00000142856	-1.55316	1.93847	0.00464349	0.0329811	yes
IVNS1ABP	influenza virus NS1A binding protein [Source:HGNC Symbol;Acc:16951]	ENSG00000116679	-1.55254	5.66049	0.00116999	0.0105867	yes
PAICS	phosphoribosylaminoimidazole carboxylase, phosphoribosylaminoimidazole succinocarboxamide synthetase [Source:HGNC Symbol;Acc:8587]	ENSG00000128050	-1.55154	5.84882	0.000283777	0.00309997	yes
OPHN1	oligophrenin 1 [Source:HGNC Symbol;Acc:8148]	ENSG00000079482	-1.55005	3.53853	7.27091e-05	0.000929803	yes
KIF20B	kinesin family member 20B [Source:HGNC Symbol;Acc:7212]	ENSG00000138182	-1.54919	3.70566	0.00694628	0.0458263	yes
SIGMAR1	sigma non-opioid intracellular receptor 1 [Source:HGNC Symbol;Acc:8157]	ENSG00000147955	-1.54749	3.31793	0.00015268	0.00180039	yes
ENOSF1	enolase superfamily member 1 [Source:HGNC Symbol;Acc:30365]	ENSG00000132199	-1.54632	2.82075	0.0010091	0.00933308	yes
C2ORF88	chromosome 2 open reading frame 88 [Source:HGNC Symbol;Acc:28191]	ENSG00000187699	-1.54556	1.39029	0.000410517	0.00426946	yes
RNF19B	ring finger protein 19B [Source:HGNC Symbol;Acc:26886]	ENSG00000116514	-1.54247	3.37525	3.18519e-05	0.000444076	yes
TASP1	taspase, threonine aspartase, 1 [Source:HGNC Symbol;Acc:15859]	ENSG00000089123	-1.54196	2.85458	0.000115659	0.00141487	yes
TMPO	thymopoietin [Source:HGNC Symbol;Acc:11875]	ENSG00000120802	-1.54158	5.34544	0.000496113	0.00503659	yes
TAP2	transporter 2, ATP-binding cassette, sub-family B (MDR/TAP) [Source:HGNC Symbol;Acc:44]	ENSG00000204267	-1.54155	3.11825	0.0035866	0.0266842	yes
ZNF704	zinc finger protein 704 [Source:HGNC Symbol;Acc:32291]	ENSG00000164684	-1.54047	3.58009	4.64629e-05	0.000624247	yes
ZBED4	zinc finger, BED-type containing 4 [Source:HGNC Symbol;Acc:20721]	ENSG00000100426	-1.54015	2.64623	0.000622165	0.00613409	yes
STX3	syntaxin 3 [Source:HGNC Symbol;Acc:11438]	ENSG00000166900	-1.53998	4.60853	0.00187531	0.015773	yes
FBXW9	F-box and WD repeat domain containing 9 [Source:HGNC Symbol;Acc:28136]	ENSG00000132004	-1.53737	0.446324	0.00519493	0.0361783	yes
PCDH7	protocadherin 7 [Source:HGNC Symbol;Acc:8659]	ENSG00000169851	-1.53598	3.47726	0.00170672	0.0146167	yes
FLVCR1	feline leukemia virus subgroup C cellular receptor 1 [Source:HGNC Symbol;Acc:24682]	ENSG00000162769	-1.53044	2.62054	0.000348395	0.00371764	yes
COASY	CoA synthase [Source:HGNC Symbol;Acc:29932]	ENSG00000068120	-1.52992	2.46367	0.000763813	0.00735072	yes
MCM2	minichromosome maintenance complex component 2 [Source:HGNC Symbol;Acc:6944]	ENSG00000073111	-1.52948	3.52185	0.00759074	0.0491622	yes
SYTL2	synaptotagmin-like 2 [Source:HGNC Symbol;Acc:15585]	ENSG00000137501	-1.52765	4.19263	0.00350833	0.0261796	yes
TBRG4	transforming growth factor beta regulator 4 [Source:HGNC Symbol;Acc:17443]	ENSG00000136270	-1.52747	4.02061	3.07978e-05	0.000431245	yes
PFKFB4	6-phosphofructo-2-kinase/fructose-2,6-biphosphatase 4 [Source:HGNC Symbol;Acc:8875]	ENSG00000114268	-1.52692	1.35256	0.000618943	0.00610499	yes
PICK1	protein interacting with PRKCA 1 [Source:HGNC Symbol;Acc:9394]	ENSG00000100151	-1.52656	1.82016	0.000156037	0.00183519	yes
EXOSC5	exosome component 5 [Source:HGNC Symbol;Acc:24662]	ENSG00000077348	-1.52449	0.750033	0.000837832	0.00794444	yes
LRP8	low density lipoprotein receptor-related protein 8, apolipoprotein e receptor [Source:HGNC Symbol;Acc:6700]	ENSG00000157193	-1.52349	3.42286	0.00769471	0.0496954	yes
DSP	desmoplakin [Source:HGNC Symbol;Acc:3052]	ENSG00000096696	-1.52316	9.13683	0.0073716	0.0479565	yes
CELF2	CUGBP, Elav-like family member 2 [Source:HGNC Symbol;Acc:2550]	ENSG00000048740	-1.52126	5.55492	4.22775e-05	0.000574516	yes
WDR17	WD repeat domain 17 [Source:HGNC Symbol;Acc:16661]	ENSG00000150627	-1.52019	0.898739	0.00655747	0.0438422	yes
EMB	embigin [Source:HGNC Symbol;Acc:30465]	ENSG00000170571	-1.52002	3.84777	0.00218917	0.0178427	yes
SPRY1	sprouty homolog 1, antagonist of FGF signaling (Drosophila) [Source:HGNC Symbol;Acc:11269]	ENSG00000164056	-1.51986	1.79637	0.00548542	0.0378526	yes
TCFL5	transcription factor-like 5 (basic helix-loop-helix) [Source:HGNC Symbol;Acc:11646]	ENSG00000101190	-1.519	3.24093	0.000432778	0.00446801	yes
GSTP1	glutathione S-transferase pi 1 [Source:HGNC Symbol;Acc:4638]	ENSG00000084207	-1.51526	6.11707	0.000130068	0.00156484	yes
CLDN1	claudin 1 [Source:HGNC Symbol;Acc:2032]	ENSG00000163347	-1.51489	6.18582	0.00393206	0.0286682	yes
ZNF589	zinc finger protein 589 [Source:HGNC Symbol;Acc:16747]	ENSG00000164048	-1.51388	1.9761	0.00138011	0.0122184	yes
JARID2	jumonji, AT rich interactive domain 2 [Source:HGNC Symbol;Acc:6196]	ENSG00000008083	-1.51292	3.41443	0.000108775	0.00134231	yes
GALT	galactose-1-phosphate uridylyltransferase [Source:HGNC Symbol;Acc:4135]	ENSG00000213930	-1.51195	1.04486	0.00417764	0.0302146	yes
SFXN4	sideroflexin 4 [Source:HGNC Symbol;Acc:16088]	ENSG00000183605	-1.509	2.72893	0.000668332	0.00652651	yes
TNIK	TRAF2 and NCK interacting kinase [Source:HGNC Symbol;Acc:30765]	ENSG00000154310	-1.50721	2.58437	0.00168707	0.0144538	yes
TGDS	TDP-glucose 4,6-dehydratase [Source:HGNC Symbol;Acc:20324]	ENSG00000088451	-1.50325	3.00408	0.000132045	0.00158376	yes
PNPT1	polyribonucleotide nucleotidyltransferase 1 [Source:HGNC Symbol;Acc:23166]	ENSG00000138035	-1.5013	4.4507	0.000866322	0.00819048	yes
GPR137B	G protein-coupled receptor 137B [Source:HGNC Symbol;Acc:11862]	ENSG00000077585	-1.50024	2.58411	0.000536661	0.00539003	yes
SLC25A5	solute carrier family 25 (mitochondrial carrier; adenine nucleotide translocator), member 5 [Source:HGNC Symbol;Acc:10991]	ENSG00000005022	-1.49792	5.59311	5.40086e-05	0.000709153	yes
APOE	apolipoprotein E [Source:HGNC Symbol;Acc:613]	ENSG00000130203	-1.49752	2.39815	0.00308811	0.0235582	yes
CD58	CD58 molecule [Source:HGNC Symbol;Acc:1688]	ENSG00000116815	-1.49565	2.42575	0.000226799	0.00254787	yes
ILVBL	ilvB (bacterial acetolactate synthase)-like [Source:HGNC Symbol;Acc:6041]	ENSG00000105135	-1.49377	3.63514	0.000263018	0.00290556	yes
STX7	syntaxin 7 [Source:HGNC Symbol;Acc:11442]	ENSG00000079950	-1.49272	6.22049	1.31769e-05	0.000198825	yes
ULK3	unc-51-like kinase 3 (C. elegans) [Source:HGNC Symbol;Acc:19703]	ENSG00000140474	-1.49115	3.06656	0.00011756	0.00143424	yes
TEX30	testis expressed 30 [Source:HGNC Symbol;Acc:25188]	ENSG00000151287	-1.49006	3.02797	0.000126168	0.00152035	yes
CLCN3	chloride channel, voltage-sensitive 3 [Source:HGNC Symbol;Acc:2021]	ENSG00000109572	-1.48845	6.24427	0.00137828	0.012207	yes
ITPR1	inositol 1,4,5-trisphosphate receptor, type 1 [Source:HGNC Symbol;Acc:6180]	ENSG00000150995	-1.48739	2.97133	0.00195906	0.0163012	yes
MAN2A2	mannosidase, alpha, class 2A, member 2 [Source:HGNC Symbol;Acc:6825]	ENSG00000196547	-1.48626	3.07117	0.000121696	0.00147355	yes
CMSS1	cms1 ribosomal small subunit homolog (yeast) [Source:HGNC Symbol;Acc:28666]	ENSG00000184220	-1.48554	3.00415	0.000562774	0.00562225	yes
MBLAC2	metallo-beta-lactamase domain containing 2 [Source:HGNC Symbol;Acc:33711]	ENSG00000176055	-1.48513	2.47452	0.000585104	0.00581187	yes
TMEM164	transmembrane protein 164 [Source:HGNC Symbol;Acc:26217]	ENSG00000157600	-1.48267	2.7219	0.000409711	0.00426304	yes
SLC3A2	solute carrier family 3 (activators of dibasic and neutral amino acid transport), member 2 [Source:HGNC Symbol;Acc:11026]	ENSG00000168003	-1.48258	6.81902	0.000136157	0.00162595	yes
FAM149A	family with sequence similarity 149, member A [Source:HGNC Symbol;Acc:24527]	ENSG00000109794	-1.47975	0.156853	0.00497718	0.0349332	yes
BPHL	biphenyl hydrolase-like (serine hydrolase) [Source:HGNC Symbol;Acc:1094]	ENSG00000137274	-1.47834	2.29655	0.00046131	0.00473011	yes
TMEM161B	transmembrane protein 161B [Source:HGNC Symbol;Acc:28483]	ENSG00000164180	-1.47269	2.82106	8.6461e-05	0.00109143	yes
VRK1	vaccinia related kinase 1 [Source:HGNC Symbol;Acc:12718]	ENSG00000100749	-1.47191	3.4852	0.00694971	0.0458263	yes
PLD1	phospholipase D1, phosphatidylcholine-specific [Source:HGNC Symbol;Acc:9067]	ENSG00000075651	-1.47174	3.67964	3.4454e-05	0.000477403	yes
QTRTD1	queuine tRNA-ribosyltransferase domain containing 1 [Source:HGNC Symbol;Acc:25771]	ENSG00000151576	-1.4704	3.41155	0.000348672	0.00371884	yes
ZFYVE27	zinc finger, FYVE domain containing 27 [Source:HGNC Symbol;Acc:26559]	ENSG00000155256	-1.47034	2.51389	0.000361396	0.003831	yes
CHKA	choline kinase alpha [Source:HGNC Symbol;Acc:1937]	ENSG00000110721	-1.46719	2.20075	0.000281587	0.00308293	yes
EXOSC4	exosome component 4 [Source:HGNC Symbol;Acc:18189]	ENSG00000178896	-1.46698	1.1165	0.00182206	0.0153997	yes
TMEM135	transmembrane protein 135 [Source:HGNC Symbol;Acc:26167]	ENSG00000166575	-1.46516	3.96293	0.000648587	0.00635045	yes
CMC2	COX assembly mitochondrial protein 2 homolog (S. cerevisiae) [Source:HGNC Symbol;Acc:24447]	ENSG00000103121	-1.4595	3.05701	0.000144034	0.00171458	yes
OSGEPL1	O-sialoglycoprotein endopeptidase-like 1 [Source:HGNC Symbol;Acc:23075]	ENSG00000128694	-1.45948	1.74347	0.00237695	0.0190207	yes
TSPAN14	tetraspanin 14 [Source:HGNC Symbol;Acc:23303]	ENSG00000108219	-1.45906	3.70423	7.51353e-05	0.000958114	yes
PNPLA3	patatin-like phospholipase domain containing 3 [Source:HGNC Symbol;Acc:18590]	ENSG00000100344	-1.45878	1.55671	0.000545476	0.00547369	yes
CYSTM1	cysteine-rich transmembrane module containing 1 [Source:HGNC Symbol;Acc:30239]	ENSG00000120306	-1.4583	3.45378	0.000599492	0.0059391	yes
SAAL1	serum amyloid A-like 1 [Source:HGNC Symbol;Acc:25158]	ENSG00000166788	-1.45594	1.91445	0.00298645	0.0229612	yes
CLASP2	cytoplasmic linker associated protein 2 [Source:HGNC Symbol;Acc:17078]	ENSG00000163539	-1.45414	5.26239	1.48543e-05	0.000222056	yes
LSM4	LSM4 homolog, U6 small nuclear RNA associated (S. cerevisiae) [Source:HGNC Symbol;Acc:17259]	ENSG00000130520	-1.45133	3.88454	0.000912676	0.00856056	yes
TMEM177	transmembrane protein 177 [Source:HGNC Symbol;Acc:28143]	ENSG00000144120	-1.45065	1.08086	0.00479935	0.0339066	yes
OTUD7B	OTU domain containing 7B [Source:HGNC Symbol;Acc:16683]	ENSG00000163113	-1.44954	3.88331	7.77957e-05	0.000989242	yes
PDSS1	prenyl (decaprenyl) diphosphate synthase, subunit 1 [Source:HGNC Symbol;Acc:17759]	ENSG00000148459	-1.44926	2.09083	0.00770821	0.0497374	yes
NARF	nuclear prelamin A recognition factor [Source:HGNC Symbol;Acc:29916]	ENSG00000141562	-1.4488	2.61217	0.00108197	0.00987742	yes
LYSMD2	LysM, putative peptidoglycan-binding, domain containing 2 [Source:HGNC Symbol;Acc:28571]	ENSG00000140280	-1.44797	1.43307	0.00100466	0.00929959	yes
UCHL5	ubiquitin carboxyl-terminal hydrolase L5 [Source:HGNC Symbol;Acc:19678]	ENSG00000116750	-1.44701	3.93979	0.000135405	0.00161872	yes
PROS1	protein S (alpha) [Source:HGNC Symbol;Acc:9456]	ENSG00000184500	-1.44595	5.11155	0.00193385	0.0161271	yes
PPM1K	protein phosphatase, Mg2+/Mn2+ dependent, 1K [Source:HGNC Symbol;Acc:25415]	ENSG00000163644	-1.44279	2.51256	0.00127097	0.0114043	yes
CBR1	carbonyl reductase 1 [Source:HGNC Symbol;Acc:1548]	ENSG00000159228	-1.44244	4.42509	0.000104367	0.00130098	yes
DENND2A	DENN/MADD domain containing 2A [Source:HGNC Symbol;Acc:22212]	ENSG00000146966	-1.44189	1.67665	0.00170968	0.0146364	yes
OXSM	3-oxoacyl-ACP synthase, mitochondrial [Source:HGNC Symbol;Acc:26063]	ENSG00000151093	-1.43866	2.19026	0.00038279	0.00402751	yes
FBXO32	F-box protein 32 [Source:HGNC Symbol;Acc:16731]	ENSG00000156804	-1.43363	3.7418	0.000182086	0.00210102	yes
PTPDC1	protein tyrosine phosphatase domain containing 1 [Source:HGNC Symbol;Acc:30184]	ENSG00000158079	-1.4327	2.5557	0.000488718	0.00497047	yes
SNX25	sorting nexin 25 [Source:HGNC Symbol;Acc:21883]	ENSG00000109762	-1.4306	3.92177	9.74182e-05	0.00121951	yes
RANBP10	RAN binding protein 10 [Source:HGNC Symbol;Acc:29285]	ENSG00000141084	-1.43051	2.74908	0.00041699	0.00432481	yes
CTNNB1	catenin (cadherin-associated protein), beta 1, 88kDa [Source:HGNC Symbol;Acc:2514]	ENSG00000168036	-1.42743	8.02591	1.58837e-05	0.000236349	yes
LSM11	LSM11, U7 small nuclear RNA associated [Source:HGNC Symbol;Acc:30860]	ENSG00000155858	-1.42633	2.05847	0.00215608	0.0176029	yes
MMACHC	methylmalonic aciduria (cobalamin deficiency) cblC type, with homocystinuria [Source:HGNC Symbol;Acc:24525]	ENSG00000132763	-1.42617	2.52183	0.000202776	0.00231573	yes
OXNAD1	oxidoreductase NAD-binding domain containing 1 [Source:HGNC Symbol;Acc:25128]	ENSG00000154814	-1.42318	2.79316	0.00426773	0.0307557	yes
DAG1	dystroglycan 1 (dystrophin-associated glycoprotein 1) [Source:HGNC Symbol;Acc:2666]	ENSG00000173402	-1.42224	4.55309	0.00341811	0.0256506	yes
DCXR	dicarbonyl/L-xylulose reductase [Source:HGNC Symbol;Acc:18985]	ENSG00000169738	-1.42158	2.34604	0.0016365	0.0140901	yes
DDX60	DEAD (Asp-Glu-Ala-Asp) box polypeptide 60 [Source:HGNC Symbol;Acc:25942]	ENSG00000137628	-1.42056	4.18675	0.00224361	0.0181924	yes
TMEM138	transmembrane protein 138 [Source:HGNC Symbol;Acc:26944]	ENSG00000149483	-1.41548	3.3226	0.000940865	0.0087957	yes
C3ORF70	chromosome 3 open reading frame 70 [Source:HGNC Symbol;Acc:33731]	ENSG00000187068	-1.41484	2.75223	0.000590242	0.00585776	yes
CYP2R1	cytochrome P450, family 2, subfamily R, polypeptide 1 [Source:HGNC Symbol;Acc:20580]	ENSG00000186104	-1.41423	2.14166	0.00177013	0.0150284	yes
UBE2O	ubiquitin-conjugating enzyme E2O [Source:HGNC Symbol;Acc:29554]	ENSG00000175931	-1.41422	2.14541	0.0041671	0.0301577	yes
FAM102B	family with sequence similarity 102, member B [Source:HGNC Symbol;Acc:27637]	ENSG00000162636	-1.41405	4.20079	0.00436036	0.0312654	yes
C21ORF91	chromosome 21 open reading frame 91 [Source:HGNC Symbol;Acc:16459]	ENSG00000154642	-1.41375	4.82315	0.00173668	0.0148169	yes
LPAR6	lysophosphatidic acid receptor 6 [Source:HGNC Symbol;Acc:15520]	ENSG00000139679	-1.41325	3.19522	0.00192425	0.0160744	yes
FANCM	Fanconi anemia, complementation group M [Source:HGNC Symbol;Acc:23168]	ENSG00000187790	-1.41297	2.94339	0.00223136	0.0181143	yes
RABGGTA	Rab geranylgeranyltransferase, alpha subunit [Source:HGNC Symbol;Acc:9795]	ENSG00000100949	-1.4091	2.62813	0.000680162	0.00662482	yes
TMEM206	transmembrane protein 206 [Source:HGNC Symbol;Acc:25593]	ENSG00000065600	-1.40778	2.40471	0.00134813	0.0120059	yes
AHCYL2	adenosylhomocysteinase-like 2 [Source:HGNC Symbol;Acc:22204]	ENSG00000158467	-1.40613	3.81326	0.0033269	0.0250327	yes
MEF2C	myocyte enhancer factor 2C [Source:HGNC Symbol;Acc:6996]	ENSG00000081189	-1.40557	2.28048	0.000920682	0.00862489	yes
FBXO7	F-box protein 7 [Source:HGNC Symbol;Acc:13586]	ENSG00000100225	-1.39801	5.58861	8.16632e-05	0.00103376	yes
EPM2A	epilepsy, progressive myoclonus type 2A, Lafora disease (laforin) [Source:HGNC Symbol;Acc:3413]	ENSG00000112425	-1.39537	2.15523	0.000846312	0.0080181	yes
RAVER2	ribonucleoprotein, PTB-binding 2 [Source:HGNC Symbol;Acc:25577]	ENSG00000162437	-1.39508	3.70417	0.000178792	0.00206724	yes
PER3	period circadian clock 3 [Source:HGNC Symbol;Acc:8847]	ENSG00000049246	-1.39501	4.11926	0.00257485	0.0203302	yes
HN1L	hematological and neurological expressed 1-like [Source:HGNC Symbol;Acc:14137]	ENSG00000206053	-1.39478	5.13724	5.31541e-05	0.000699611	yes
PAK4	p21 protein (Cdc42/Rac)-activated kinase 4 [Source:HGNC Symbol;Acc:16059]	ENSG00000130669	-1.39456	1.25153	0.00505234	0.0353507	yes
CHMP1B	charged multivesicular body protein 1B [Source:HGNC Symbol;Acc:24287]	ENSG00000255112	-1.3943	4.44688	0.00191845	0.0160461	yes
CSE1L	CSE1 chromosome segregation 1-like (yeast) [Source:HGNC Symbol;Acc:2431]	ENSG00000124207	-1.39375	5.82491	0.00161651	0.0139496	yes
RPA3	replication protein A3, 14kDa [Source:HGNC Symbol;Acc:10291]	ENSG00000106399	-1.39264	1.92179	0.00342238	0.0256655	yes
GIT1	G protein-coupled receptor kinase interacting ArfGAP 1 [Source:HGNC Symbol;Acc:4272]	ENSG00000108262	-1.3917	2.9728	0.000167633	0.00195222	yes
ZMYND8	zinc finger, MYND-type containing 8 [Source:HGNC Symbol;Acc:9397]	ENSG00000101040	-1.39028	3.79337	0.00161739	0.0139496	yes
ADCK1	aarF domain containing kinase 1 [Source:HGNC Symbol;Acc:19038]	ENSG00000063761	-1.38989	0.331955	0.00396486	0.0288607	yes
POLE3	polymerase (DNA directed), epsilon 3, accessory subunit [Source:HGNC Symbol;Acc:13546]	ENSG00000148229	-1.38807	4.064	0.000470883	0.0048195	yes
AK2	adenylate kinase 2 [Source:HGNC Symbol;Acc:362]	ENSG00000004455	-1.38777	5.19343	0.00124113	0.0111633	yes
CCDC34	coiled-coil domain containing 34 [Source:HGNC Symbol;Acc:25079]	ENSG00000109881	-1.38605	0.979731	0.00439794	0.0314948	yes
TRAP1	TNF receptor-associated protein 1 [Source:HGNC Symbol;Acc:16264]	ENSG00000126602	-1.38441	3.4835	0.00271166	0.0211953	yes
TAP1	transporter 1, ATP-binding cassette, sub-family B (MDR/TAP) [Source:HGNC Symbol;Acc:43]	ENSG00000168394	-1.38437	4.3852	0.00020285	0.00231573	yes
LRR1	leucine rich repeat protein 1 [Source:HGNC Symbol;Acc:19742]	ENSG00000165501	-1.38326	1.99017	0.00120857	0.0109008	yes
SGSM3	small G protein signaling modulator 3 [Source:HGNC Symbol;Acc:25228]	ENSG00000100359	-1.37952	3.25944	0.000266696	0.00294187	yes
SLC39A6	solute carrier family 39 (zinc transporter), member 6 [Source:HGNC Symbol;Acc:18607]	ENSG00000141424	-1.3766	6.13181	0.00337806	0.0253754	yes
STRADB	STE20-related kinase adaptor beta [Source:HGNC Symbol;Acc:13205]	ENSG00000082146	-1.37213	3.07104	0.000271512	0.00298624	yes
TPRKB	TP53RK binding protein [Source:HGNC Symbol;Acc:24259]	ENSG00000144034	-1.37198	2.41724	0.000479747	0.00489247	yes
KCTD1	potassium channel tetramerisation domain containing 1 [Source:HGNC Symbol;Acc:18249]	ENSG00000134504	-1.37162	2.16072	0.00275698	0.021487	yes
[truncated: 1,787 more rows]

## Sheet: MC vs Skin
Differentially expressed genes in melanocytes compared to whole skin
[truncated: 6,232 more rows]
