# Supplementary material for: Melanocytes in the Skin – Comparative Whole Transcriptome Analysis of Main Skin Cell Types
Source: PLoS One. 2014 Dec 29;9(12):e115717. doi: 10.1371/journal.pone.0115717 (PMC4278762; doi:10.1371/journal.pone.0115717)
Supplement: S3 Table — List of pathways (based on differentially expressed genes), prominent in MC compared to KC, FB and whole skin. (XLSX) [file pone.0115717.s004.xlsx]

## Sheet: MC>KC
p-value	Term gene (number of genes in category	Query genes (number of genes in query)	Q&T - common genes (number of query genes in category)	Q&T/Q - percentage of annotated genes of query	Q&T/T - percentage of query genes in category)	term ID	term type	term group	term name	depht in group	gene names
0.0049	230	2319	49	0.021	0.213	GO:0051607	BP	26	defense response to virus	1	BST2,IFITM2,IFITM1,OAS2,MX1,AP1S2,IFIT3,IFI44L,IFIT1,OAS1,HERC5,ISG15,PLSCR1,IFIT2,UNC93B1,BCL2,TLR3,STAT2,IFITM3,NLRC5,APOBEC3G,B2M,TMEM173,SAMHD1,PYCARD,STAT1,FAM111A,DDX60,LYST,IFIT5,DDX58,SLFN11,EIF2AK2,IFI16,RNASEL,GBP3,OAS3,POLR3K,POLR3G,AP1M1,APOBEC3B,POLR3H,TARBP2,MAVS,AP1S1,FADD,AP2S1,ADAR,GPAM
0.0379	37	2319	14	0.006	0.378	GO:0006312	BP	61	mitotic recombination	1	FEN1,BLM,POLE2,PCNA,RAD51,POLA2,RAD54B,RFC3,RPA3,DNA2,POLD1,MRE11A,RPA2,RPA1
0.00924	2073	2319	284	0.122	0.137	GO:0065009	BP	25	regulation of molecular function	1	CXCL1,CYTL1,DAB2,NLGN1,SPOCK1,PRKAR2B,CSPG4,PDE4B,PROS1,CDKN2C,PRKCB,IRF4,FOXD3,EPHA5,CDON,BVES,TRIB2,CDK2,DDR2,ZEB2,TLR4,EDNRB,LEF1,MMP17,TLR6,CHN1,IFIT1,TCEAL7,TIMP2,MAP2K6,CCL2,CTHRC1,ADCY2,PDE4D,IFI6,SYTL2,CTSH,ARRB1,APOE,PRKD1,NQO1,SNCA,SERPINF1,TBC1D7,ESR2,OAS1,HERC5,CAPN3,FGFR1,RCAN1,TNIK,RASA3,SYDE1,ARHGAP24,CCNE2,PTPRJ,SORT1,PKN1,SGK1,STRADB,TGFBR3,LRRK2,KIT,WIPI1,THY1,MICAL1,GSTO1,CCND1…
0.0275	1233	2319	179	0.077	0.145	GO:0044093	BP	25	positive regulation of molecular function	2	CXCL1,CYTL1,DAB2,PRKAR2B,CSPG4,PRKCB,IRF4,EPHA5,DDR2,ZEB2,TLR4,MMP17,TLR6,TIMP2,MAP2K6,CCL2,CTHRC1,ADCY2,CTSH,ARRB1,APOE,PRKD1,SNCA,TBC1D7,ESR2,CAPN3,FGFR1,TNIK,RASA3,SYDE1,ARHGAP24,PKN1,SGK1,STRADB,TGFBR3,LRRK2,KIT,WIPI1,THY1,GSTO1,CCND1,APH1B,PLSCR1,CSF1,SCARB1,IL8,BEX1,BCL2,CDK5,TRAF5,ARHGEF6,GNAL,TLR3,EPHA4,UBBP4,IFI27,PRKACB,FZD4,ANK2,SLC27A1,MAP3K11,PSEN2,PSMB10,ICAM1,HSPA2,SMO,TMEM173,SIPA…
0.0253	361	2319	66	0.028	0.183	GO:0060249	BP	25	anatomical structure homeostasis	1	PMP22,RXRG,PLP1,CTSK,TLR4,EPB41L3,JAM3,ACP5,MAL,COL14A1,CTSH,CAPN3,MPDZ,CSF1,MYO5A,BCL2,FEN1,ASPA,LPCAT1,BLM,LARGE,UGT8,POLE2,PCNA,GRIK2,ATM,HEXA,LIPA,MBP,POLA2,SP100,F2R,CTNNB1,DAG1,AKT1,SOD1,RFC3,RPA3,PFKM,P2RX7,PARP1,WASF3,P2RX4,TYRO3,HEXB,DCLRE1B,DNA2,MTMR2,POLD1,MRE11A,PTEN,LDB1,NAB2,RPA2,RPA1,CD9,APC,FH,ALDOA,BBS4,PIKFYVE,ADD1,ILK,FIG4,AFG3L2,LRP6
0.00265	110	2319	30	0.013	0.273	GO:0070050	BP	25	neuron homeostasis	2	PMP22,RXRG,PLP1,EPB41L3,JAM3,MAL,MPDZ,MYO5A,ASPA,UGT8,GRIK2,HEXA,MBP,CTNNB1,DAG1,AKT1,SOD1,P2RX7,WASF3,P2RX4,TYRO3,HEXB,MTMR2,PTEN,NAB2,CD9,PIKFYVE,ILK,FIG4,AFG3L2
4.44e-13	16892	2319	1939	0.836	0.115	GO:0008150	BP	25	biological_process	1	CXCL1,NNMT,FBXL7,MT1A,NID1,CYTL1,PDE3A,DAB2,POPDC3,ROPN1,RNF182,S100B,TFF3,MMP8,PLA1A,ABCB5,BST2,CHRNA6,SCG2,IFITM2,SLC45A2,NLGN1,ST6GALNAC3,ANO5,SLC24A5,SEMA5A,CA8,FABP7,COL5A3,SPOCK1,DAAM2,MFI2,PRUNE2,PRKAR2B,COL1A2,MDGA2,CMPK2,CSPG4,DZIP1,PDE4B,COL5A2,A2M,CD200,CD79B,RHOJ,TNFRSF19,CXCL5,ENPP2,TRPV2,ZNF280B,BCL2A1,IGSF11,MCF2,PAQR8,DOK5,ITGA4,ASB9,LAMA1,HMCN1,RASSF2,EPDR1,LZTS1,GNG11,GPR85,ANXA…
1.43e-06	7907	2319	978	0.422	0.124	GO:0050896	BP	25	response to stimulus	2	CXCL1,NNMT,MT1A,CYTL1,PDE3A,DAB2,ROPN1,S100B,TFF3,BST2,CHRNA6,SCG2,IFITM2,SLC45A2,NLGN1,SLC24A5,SEMA5A,CA8,FABP7,COL5A3,SPOCK1,PRKAR2B,COL1A2,CMPK2,CSPG4,PDE4B,COL5A2,A2M,CD200,CD79B,RHOJ,TNFRSF19,CXCL5,ENPP2,TRPV2,MCF2,DOK5,ITGA4,ASB9,LAMA1,HMCN1,RASSF2,LZTS1,GNG11,GPR85,MCAM,KCNK2,PROS1,MITF,ETV1,SRPX,MMP2,MCF2L,MME,DPP4,SPARC,PRKCB,ABCC2,GNG2,ARNT2,LPL,CYP27A1,TRIM63,WIPF1,CYSLTR2,ATRNL1,RAB17…
7.64e-05	1206	2319	189	0.082	0.157	GO:0009719	BP	25	response to endogenous stimulus	3	NNMT,PDE3A,DAB2,S100B,TFF3,PRKAR2B,COL1A2,PDE4B,COL5A2,GNG11,MMP2,SPARC,PRKCB,ABCC2,GNG2,ARNT2,TRIM63,SORBS1,SDC2,CCL2,ADCY2,PDE4D,HNMT,CTSH,APOE,ATP6V0E2,NQO1,LOX,SNCA,NR4A3,FBN1,FGFR1,RCAN1,ENPP1,KLF9,GATM,STAT5A,SOX5,SORT1,STRADB,PIK3CD,TGFBR3,PIK3R3,HAS2,PEG10,KIT,CYBA,ARSB,CCND1,RRAGD,PLOD3,KYNU,IL8,SHCBP1,COL4A1,FADS1,MYO5A,BCL2,CDK5,COL4A2,GNAL,GNB4,UBBP4,PRKACB,SLC27A1,ICAM1,CHST11,TUB,ZN…
5.45e-06	3379	2319	461	0.199	0.136	GO:0042221	BP	25	response to chemical stimulus	3	CXCL1,NNMT,MT1A,PDE3A,DAB2,S100B,TFF3,BST2,SCG2,IFITM2,SEMA5A,COL5A3,PRKAR2B,COL1A2,CMPK2,PDE4B,COL5A2,TNFRSF19,CXCL5,ENPP2,MCF2,LAMA1,GNG11,ETV1,MMP2,MCF2L,MME,SPARC,PRKCB,ABCC2,GNG2,ARNT2,LPL,CYP27A1,TRIM63,IRF4,SEMA6D,RTP4,APOD,FOXD3,TLR1,LOXL2,EPHA5,RUNX3,RXRG,SORBS1,CDK2,TLR4,PLXNC1,ST3GAL6,PLSCR4,EDNRB,IFITM1,LEF1,SDC2,GPR124,OAS2,JAM3,GAS1,MX1,ACP5,CXCL12,IFIT3,TLR6,CHN1,IFIT1,TIMP2,APBB1,…
0.000227	705	2319	121	0.052	0.172	GO:1901698	BP	25	response to nitrogen compound	4	NNMT,PDE3A,TFF3,PRKAR2B,COL1A2,PDE4B,COL5A2,GNG11,MMP2,SPARC,PRKCB,ABCC2,GNG2,SORBS1,CDK2,SDC2,IFIT1,CCL2,ADCY2,PDE4D,HNMT,APOE,ATP6V0E2,SNCA,NR4A3,FGFR1,ENPP1,GATM,STAT5A,SORT1,STRADB,PIK3R3,CYBA,CCND1,RRAGD,KYNU,COL4A1,FADS1,MYO5A,BCL2,CDK5,GNAL,TLR3,GNB4,PRKACB,SLC27A1,ICAM1,TMEM173,ZNF106,GSN,STAT1,SMPD1,TYMS,QDPR,EEF2K,CPS1,CHRNA5,TIMP1,KAT2B,ATP6V1A,DDX58,ATP6V1B2,PLAT,DPYSL2,CDK1,DHFR,UROS…
5.32e-08	2384	2319	353	0.152	0.148	GO:0010033	BP	25	response to organic substance	4	NNMT,PDE3A,DAB2,S100B,TFF3,BST2,IFITM2,PRKAR2B,COL1A2,CMPK2,PDE4B,COL5A2,TNFRSF19,MCF2,GNG11,MMP2,MCF2L,MME,SPARC,PRKCB,ABCC2,GNG2,ARNT2,TRIM63,IRF4,TLR1,EPHA5,RXRG,SORBS1,TLR4,ST3GAL6,PLSCR4,EDNRB,IFITM1,LEF1,SDC2,GPR124,OAS2,GAS1,MX1,ACP5,CXCL12,IFIT3,TLR6,IFIT1,TIMP2,CCL2,USP18,ADCY2,MX2,PDE4D,IFI6,HNMT,CTSH,ARRB1,APOE,PRKD1,ATP6V0E2,NQO1,LOX,SNCA,TBC1D7,NR4A3,FBN1,OAS1,UBA7,TNFRSF14,HERC5,FGF…
0.00196	666	2319	112	0.048	0.168	GO:0010243	BP	25	response to organonitrogen compound	5	NNMT,PDE3A,TFF3,PRKAR2B,COL1A2,PDE4B,COL5A2,GNG11,MMP2,SPARC,PRKCB,ABCC2,GNG2,SORBS1,SDC2,CCL2,ADCY2,PDE4D,HNMT,APOE,ATP6V0E2,SNCA,NR4A3,FGFR1,ENPP1,GATM,STAT5A,SORT1,STRADB,PIK3R3,CYBA,CCND1,RRAGD,KYNU,COL4A1,FADS1,MYO5A,BCL2,CDK5,GNAL,GNB4,PRKACB,SLC27A1,ICAM1,ZNF106,GSN,STAT1,SMPD1,TYMS,QDPR,EEF2K,CPS1,CHRNA5,TIMP1,KAT2B,ATP6V1A,ATP6V1B2,PLAT,DPYSL2,CDK1,DHFR,UROS,HMGCS1,CTNNB1,PRKCE,GSTM2,AKT…
0.000685	3766	2319	491	0.212	0.13	GO:0006950	BP	25	response to stress	3	CXCL1,PDE3A,DAB2,S100B,TFF3,BST2,SCG2,IFITM2,PRKAR2B,COL1A2,A2M,TNFRSF19,TRPV2,ITGA4,LZTS1,MCAM,PROS1,SRPX,MMP2,DPP4,SPARC,PRKCB,ABCC2,GNG2,ARNT2,WIPF1,IRF4,APOD,SRGN,C10ORF90,APOLD1,TLR1,LOXL2,KCNIP3,TBX2,CTSK,TNFAIP6,CDK2,CABLES1,CYGB,ZEB2,TLR4,PLSCR4,EDNRB,IFITM1,GMPR,SDC2,OAS2,JAM3,MX1,THEMIS2,ACP5,CXCL12,AP1S2,CPQ,IFIT3,TLR6,IFI44L,IFIT1,APBB1,MAP2K6,CCL2,USP18,ADCY2,MX2,IFI6,HNMT,ARRB1,APOE…
0.000454	1410	2319	211	0.091	0.15	GO:0040011	BP	25	locomotion	2	CXCL1,DAB2,BST2,SCG2,IFITM2,SEMA5A,COL5A3,SPOCK1,COL1A2,CSPG4,PDE4B,COL5A2,CXCL5,ENPP2,ITGA4,LAMA1,PROS1,ETV1,DPP4,SEMA6D,APOD,FOXD3,LOXL2,TNS3,EPHA5,RUNX3,TUBB2B,SOX10,BVES,DDR2,ZEB2,PLXNC1,DCLK1,EDNRB,IFITM1,LEF1,GPR124,JAM3,GAS1,CXCL12,CHN1,APBB1,CCL2,CTHRC1,PDE4D,CTSH,APOE,PRKD1,SNCA,NR4A3,ESR2,FMNL3,SEMA4C,FGFR1,CCL28,SDCBP,PAX3,ROPN1B,ARHGAP24,SEMA6A,PTPRJ,FN1,PLXND1,NDN,PKN1,SGK1,PIK3CD,TG…
7.7e-09	12461	2319	1480	0.638	0.119	GO:0044699	BP	25	single-organism process	2	CXCL1,NNMT,FBXL7,MT1A,NID1,CYTL1,PDE3A,DAB2,ROPN1,S100B,TFF3,MMP8,ABCB5,BST2,CHRNA6,SCG2,IFITM2,SLC45A2,NLGN1,ANO5,SLC24A5,SEMA5A,CA8,FABP7,COL5A3,SPOCK1,DAAM2,MFI2,PRUNE2,PRKAR2B,COL1A2,MDGA2,CMPK2,CSPG4,DZIP1,PDE4B,COL5A2,A2M,CD79B,RHOJ,TNFRSF19,CXCL5,ENPP2,TRPV2,BCL2A1,IGSF11,MCF2,PAQR8,DOK5,ITGA4,ASB9,LAMA1,HMCN1,RASSF2,EPDR1,LZTS1,GNG11,GPR85,ANXA6,MCAM,ATP10A,MARCKSL1,KCNK2,ANGPTL2,TYR,DCT,…
3.01e-07	101	2319	35	0.015	0.347	GO:0043473	BP	25	pigmentation	3	SLC45A2,TYR,DCT,PMEL,MITF,RAB17,FOXD3,GPR143,SOX10,OCA2,EDNRB,TYRP1,LEF1,MLPH,C10ORF11,MC1R,PAX3,RAB27A,KIT,HPS3,USP13,MYO5A,BCL2,HPS4,LYST,HPS6,DOCK7,MREG,AP1M1,HPS5,SNAI2,DTNBP1,BBS4,GNAQ,FIG4
2.37e-19	14918	2319	1782	0.768	0.119	GO:0009987	BP	25	cellular process	2	CXCL1,NNMT,FBXL7,MT1A,NID1,CYTL1,PDE3A,DAB2,ROPN1,RNF182,S100B,MMP8,PLA1A,ABCB5,BST2,CHRNA6,SCG2,IFITM2,SLC45A2,NLGN1,ST6GALNAC3,ANO5,SLC24A5,SEMA5A,CA8,FABP7,COL5A3,SPOCK1,DAAM2,MFI2,PRUNE2,PRKAR2B,COL1A2,MDGA2,CMPK2,CSPG4,DZIP1,PDE4B,COL5A2,A2M,CD79B,RHOJ,TNFRSF19,CXCL5,ENPP2,TRPV2,ZNF280B,BCL2A1,IGSF11,MCF2,PAQR8,DOK5,ITGA4,ASB9,LAMA1,RASSF2,EPDR1,LZTS1,GNG11,GPR85,MCAM,ATP10A,MARCKSL1,GXYLT2,…
8.38e-12	11241	2319	1373	0.592	0.122	GO:0044763	BP	25	single-organism cellular process	3	CXCL1,NNMT,FBXL7,MT1A,NID1,CYTL1,PDE3A,DAB2,ROPN1,S100B,MMP8,ABCB5,BST2,CHRNA6,SCG2,IFITM2,NLGN1,ANO5,SLC24A5,SEMA5A,CA8,FABP7,COL5A3,SPOCK1,DAAM2,MFI2,PRUNE2,PRKAR2B,COL1A2,MDGA2,CMPK2,CSPG4,DZIP1,PDE4B,COL5A2,A2M,CD79B,RHOJ,TNFRSF19,CXCL5,ENPP2,TRPV2,BCL2A1,IGSF11,MCF2,PAQR8,DOK5,ITGA4,ASB9,LAMA1,RASSF2,EPDR1,LZTS1,GNG11,GPR85,MCAM,ATP10A,KCNK2,DCT,PROS1,PMEL,MITF,ETV1,SRPX,MMP2,MCF2L,MME,CDKN2…
0.000155	541	2319	99	0.043	0.183	GO:0051301	BP	25	cell division	4	FBXL7,DCT,CDK2,CABLES1,LEF1,FGFR1,SYCP3,ROPN1B,CCNE2,CCND1,MAPRE2,CDK5,FAM64A,CIT,ZWINT,NEDD9,CKS2,INCENP,KIF20A,ETV5,BLM,MYH10,ARHGEF11,CCND3,KIF11,SETDB2,BIN3,KLHL42,NEK6,NUSAP1,NCAPH,NCAPG,VEGFB,CDC25C,CCNF,CENPF,PSRC1,SPC24,MASTL,ERCC6L,CDC25B,TACC1,CDK1,PTTG1,ESPL1,WWTR1,PRC1,SGOL2,SGOL1,SPAG5,KIF2C,FBXO5,CDCA5,KLHL22,CENPO,UBE2S,PRKCE,UBE2C,CDK4,BUB1,CAT,HAUS8,DOCK7,HELLS,HAUS1,SPIRE2,CDC25…
0.00101	1570	2319	229	0.099	0.146	GO:0006928	BP	25	cellular component movement	4	DAB2,BST2,SCG2,SEMA5A,COL5A3,SPOCK1,COL1A2,CSPG4,PDE4B,COL5A2,ENPP2,ITGA4,LAMA1,PROS1,ETV1,DPP4,WIPF1,SEMA6D,APOD,FOXD3,LOXL2,TNS3,EPHA5,RUNX3,TUBB2B,SOX10,DDR2,ZEB2,PLXNC1,DCLK1,VIM,EDNRB,IFITM1,LEF1,GPR124,JAM3,GAS1,CXCL12,CHN1,APBB1,CCL2,CTHRC1,PDE4D,CTSH,NME5,APOE,PRKD1,NR4A3,IGSF8,ESR2,FMNL3,SEMA4C,FGFR1,SDCBP,PAX3,ROPN1B,ARHGAP24,SEMA6A,PTPRJ,FN1,GJC1,PLXND1,NDN,PKN1,SGK1,PIK3CD,TGFBR3,KIAA…
0.00101	562	2319	99	0.043	0.176	GO:0030029	BP	25	actin filament-based process	4	CXCL1,BST2,DAAM2,PDE4B,RHOJ,GPM6B,WIPF1,EPHA5,FMN1,SORBS1,VIM,EPB41L3,CORO2B,GAS7,JAM3,CXCL12,PDE4D,ARRB1,MRAS,PDLIM3,FMNL3,CAPN3,TNIK,SDCBP,FHOD3,PARVB,GJC1,BAIAP2L2,KIT,EPS8,MICAL1,FES,ABR,AMOT,FARP2,CNN3,MYO5A,BCL2,CDK5,GAS2L3,NEDD9,PHACTR1,ANK2,MYH10,ARHGEF11,PYCARD,GSN,FERMT2,BIN3,TESK2,OBSL1,RAC3,ARPC1B,FHOD1,ANTXR1,GPD1L,MYL6B,PARVA,PRKCE,PRKG1,TWF2,PACSIN2,MYO9B,PFN2,EPB41L2,RHOQ,SPIRE2,I…
0.00511	173	2319	40	0.017	0.231	GO:0007059	BP	25	chromosome segregation	4	CIT,ZWINT,INCENP,SETDB2,GSG2,NEK6,NUSAP1,NCAPH,NCAPG,CENPF,PSRC1,DSCC1,CENPN,PTTG1,ESPL1,SGOL2,SGOL1,SPAG5,KIF2C,CDCA5,KLHL22,CENPO,CTNNB1,BUB1,BRCA1,DSN1,NCAPD3,RACGAP1,RB1,SKA2,ECT2,MRE11A,MAD1L1,CIAO1,APC,MMS19,PDS5B,NUP43,RAD51C,FAM96A
9.24e-08	1653	2319	260	0.112	0.157	GO:0007049	BP	25	cell cycle	4	FBXL7,PDE3A,PRKAR2B,RASSF2,LZTS1,CDKN2C,C10ORF90,RUNX3,RASSF4,CDK2,CABLES1,LEF1,GAS7,GAS1,TUBB4A,TIMP2,APBB1,MAP2K6,MX2,NR4A3,HMG20B,PLA2G16,HERC5,FGFR1,SYCP3,E2F1,STAT5A,ROPN1B,CCNE2,STRADB,EPS8,CCND1,EXO1,IL8,DTL,PBK,KIAA0101,MARVELD1,KANK2,MAPRE2,EID1,NPAT,BCL2,CDK5,CGREF1,GAS2L3,FAM64A,CIT,ZWINT,CENPI,NEDD9,CKS2,FEN1,PYHIN1,INCENP,UBBP4,GTSE1,KIF20A,PRKACB,MAP3K11,MCM3,PSMB10,HSPA2,GINS2,BLM,…
1.48e-07	910	2319	161	0.069	0.177	GO:0000278	BP	25	mitotic cell cycle	5	FBXL7,PRKAR2B,CDKN2C,C10ORF90,CDK2,GAS1,TUBB4A,TIMP2,E2F1,STAT5A,CCNE2,EPS8,CCND1,PBK,KANK2,MAPRE2,NPAT,BCL2,FAM64A,CIT,ZWINT,CENPI,NEDD9,FEN1,INCENP,UBBP4,GTSE1,KIF20A,MAP3K11,MCM3,PSMB10,HSPA2,GINS2,BLM,CLSPN,ESCO2,KIF11,MLF1IP,POLE2,FAM111A,PCNA,MCM10,SETDB2,TYMS,ATM,PKD2,KLHL42,GSG2,NEK6,NPM2,NUSAP1,ORC1,NCAPH,NCAPG,GINS1,CENPM,CDC25C,SLFN11,FOXM1,CCNF,POLA2,FOXN3,CENPF,PSRC1,SPC24,MASTL,ERCC…
0.00106	823	2319	134	0.058	0.163	GO:0051726	BP	25	regulation of cell cycle	5	PDE3A,CDKN2C,C10ORF90,RUNX3,CDK2,CABLES1,LEF1,GAS7,GAS1,TIMP2,APBB1,MAP2K6,MX2,NR4A3,PLA2G16,HERC5,FGFR1,E2F1,STAT5A,CCNE2,STRADB,CCND1,IL8,DTL,KIAA0101,KANK2,BCL2,CDK5,CGREF1,GAS2L3,ZWINT,CKS2,UBBP4,GTSE1,PRKACB,PSMB10,HSPA2,BLM,SIPA1,CLSPN,CCND3,FNTB,SESN3,ATM,PKD2,GSG2,NEK6,NPM2,TRIM21,NUSAP1,KAT2B,CDC25C,SLFN11,FOXM1,CCNF,FOXN3,CENPF,PSRC1,MASTL,CDC25B,CDK1,MSH2,ESPL1,FBXO5,DHCR24,CDCA5,KLHL2…
1.42e-06	6085	2319	776	0.335	0.128	GO:0051716	BP	25	cellular response to stimulus	4	CXCL1,NNMT,MT1A,CYTL1,PDE3A,DAB2,ROPN1,S100B,BST2,CHRNA6,SCG2,IFITM2,NLGN1,CA8,SPOCK1,PRKAR2B,COL1A2,CMPK2,CSPG4,PDE4B,COL5A2,A2M,CD79B,RHOJ,TNFRSF19,CXCL5,ENPP2,MCF2,DOK5,ITGA4,ASB9,LAMA1,RASSF2,LZTS1,GNG11,GPR85,KCNK2,MITF,SRPX,MMP2,MCF2L,MME,SPARC,PRKCB,GNG2,LPL,CYP27A1,TRIM63,WIPF1,CYSLTR2,ATRNL1,RAB17,IRF4,APOD,SHC4,SRGN,C10ORF90,TLR1,TNS3,EPHA5,GPR143,SECTM1,CDON,SOX10,BVES,PLP1,RASSF4,KCNI…
0.000388	1447	2319	216	0.093	0.149	GO:0033554	BP	25	cellular response to stress	5	DAB2,S100B,TNFRSF19,LZTS1,SRPX,APOD,C10ORF90,TBX2,CDK2,ZEB2,TLR4,CXCL12,TLR6,APBB1,MAP2K6,CCL2,APOE,PRKD1,SNCA,NR4A3,SEMA4C,MC1R,MAP3K12,CAPN3,TNIK,SDCBP,E2F1,ST8SIA1,PKN1,SGK1,STRADB,HAS2,PDK3,WIPI1,CCND1,EXO1,IL8,CHCHD6,DTL,KIAA0101,HFE,UBE2T,FADS1,PARP9,BCL2,TREX1,ARHGEF6,TLR3,EPHA4,FEN1,UBBP4,GTSE1,FZD4,MAP3K11,PSMB10,ICAM1,SMO,ETV5,BLM,CLSPN,PYCARD,POLE2,PCNA,MATN2,RAD51,SPRED1,TYMS,FANCB,AT…
0.000121	2179	2319	309	0.133	0.142	GO:0070887	BP	25	cellular response to chemical stimulus	5	NNMT,MT1A,PDE3A,DAB2,S100B,SCG2,IFITM2,PRKAR2B,COL1A2,CMPK2,PDE4B,COL5A2,TNFRSF19,MCF2,GNG11,MMP2,MCF2L,MME,SPARC,PRKCB,GNG2,CYP27A1,IRF4,EPHA5,SORBS1,CDK2,TLR4,ST3GAL6,PLSCR4,EDNRB,IFITM1,LEF1,GPR124,OAS2,JAM3,GAS1,MX1,CXCL12,IFIT3,IFIT1,TIMP2,CCL2,USP18,ADCY2,MX2,PDE4D,IFI6,CTSH,ARRB1,APOE,PRKD1,ATP6V0E2,NQO1,SNCA,SLC26A2,FBN1,OAS1,UBA7,TNFRSF14,HERC5,CAPN3,FGFR1,ENPP1,KLF9,ISG15,E2F1,STAT5A,LG…
0.000241	1768	2319	257	0.111	0.145	GO:0071310	BP	25	cellular response to organic substance	6	PDE3A,DAB2,IFITM2,PRKAR2B,COL1A2,CMPK2,PDE4B,COL5A2,TNFRSF19,MCF2,GNG11,MMP2,MCF2L,MME,SPARC,PRKCB,GNG2,IRF4,EPHA5,SORBS1,TLR4,ST3GAL6,PLSCR4,EDNRB,IFITM1,LEF1,GPR124,OAS2,GAS1,MX1,CXCL12,IFIT3,IFIT1,TIMP2,CCL2,USP18,ADCY2,MX2,PDE4D,IFI6,CTSH,ARRB1,APOE,PRKD1,ATP6V0E2,SNCA,FBN1,OAS1,UBA7,TNFRSF14,HERC5,FGFR1,ENPP1,KLF9,ISG15,E2F1,STAT5A,LGALS1,IFI35,SOX5,NDN,SORT1,STRADB,PIK3CD,TGFBR3,PIK3R3,IL24…
0.0363	639	2319	103	0.044	0.161	GO:0071363	BP	25	cellular response to growth factor stimulus	7	PDE3A,DAB2,PRKAR2B,COL1A2,MCF2,MCF2L,SPARC,PRKCB,GPR124,GAS1,CCL2,ADCY2,APOE,PRKD1,SNCA,FBN1,FGFR1,SOX5,NDN,SORT1,PIK3CD,TGFBR3,HAS2,PEG10,KIT,APH1B,IL8,SHCBP1,ABR,ARHGEF6,COL4A2,UBBP4,PRKACB,FZD4,PSEN2,CHST11,ARHGEF11,FERMT2,CPS1,GDF15,NR4A1,VEGFB,TGFB1I1,TGIF2,CDK1,WWTR1,SOX6,DUSP4,CTNNB1,DUSP3,PRKCE,AKT1,NREP,RPS6KA5,TGFBRAP1,CAT,FUT8,TWF2,SPRY2,CD44,SPRY1,PIN1,PRKCA,PIK3R1,PLCG1,SMPD2,NGFRAP1…
6.18e-07	1272	2319	207	0.089	0.163	GO:0022402	BP	25	cell cycle process	4	FBXL7,PDE3A,PRKAR2B,CDKN2C,C10ORF90,CDK2,LEF1,GAS7,GAS1,TUBB4A,APBB1,MAP2K6,SYCP3,E2F1,ROPN1B,CCNE2,STRADB,EPS8,CCND1,EXO1,IL8,DTL,PBK,KANK2,MAPRE2,NPAT,BCL2,CDK5,CGREF1,GAS2L3,FAM64A,CIT,ZWINT,NEDD9,CKS2,FEN1,INCENP,UBBP4,GTSE1,KIF20A,MAP3K11,MCM3,PSMB10,HSPA2,BLM,CLSPN,MYH10,ARHGEF11,KIF11,POLE2,FAM111A,PCNA,MCM10,SETDB2,RAD51,SESN3,BIN3,TYMS,ATM,PKD2,KLHL42,GSG2,NEK6,NPM2,NUSAP1,KAT2B,ORC1,NCA…
0.00864	336	2319	64	0.028	0.19	GO:0022403	BP	25	cell cycle phase	5	CDKN2C,CDK2,E2F1,CCNE2,CCND1,KANK2,NPAT,BCL2,UBBP4,GTSE1,MAP3K11,MCM3,PSMB10,BLM,POLE2,FAM111A,PCNA,MCM10,TYMS,ATM,PKD2,ORC1,SLFN11,POLA2,FOXN3,CENPF,CDK1,DHFR,MCM6,SPAG5,FBXO5,CDCA5,AKT1,CDK4,ID2,NACC2,LSM11,MCM4,CDC25A,RPA3,ORC6,MCM2,MPHOSPH9,CDK2AP1,PSME2,MCM7,PSMB4,RBM38,E2F3,LSM10,CCNE1,PSMC2,RB1,PSMB3,SKA2,PRMT2,POLD1,PTEN,RAD1,MAD1L1,RPA2,RPA1,ABL1,PSMB7
0.00891	295	2319	58	0.025	0.197	GO:0051325	BP	25	interphase	6	CDKN2C,CDK2,E2F1,CCNE2,CCND1,KANK2,NPAT,BCL2,UBBP4,GTSE1,MAP3K11,MCM3,PSMB10,BLM,POLE2,PCNA,MCM10,TYMS,ATM,PKD2,ORC1,SLFN11,POLA2,FOXN3,CENPF,CDK1,DHFR,MCM6,FBXO5,CDCA5,AKT1,CDK4,ID2,NACC2,LSM11,MCM4,CDC25A,RPA3,ORC6,MCM2,CDK2AP1,PSME2,MCM7,PSMB4,RBM38,E2F3,LSM10,CCNE1,PSMC2,RB1,PSMB3,PRMT2,POLD1,PTEN,RPA2,RPA1,ABL1,PSMB7
0.00106	277	2319	58	0.025	0.209	GO:0051329	BP	25	interphase of mitotic cell cycle	7	CDKN2C,CDK2,E2F1,CCNE2,CCND1,KANK2,NPAT,BCL2,UBBP4,GTSE1,MAP3K11,MCM3,PSMB10,BLM,POLE2,PCNA,MCM10,TYMS,ATM,PKD2,ORC1,SLFN11,POLA2,FOXN3,CENPF,CDK1,DHFR,MCM6,FBXO5,CDCA5,AKT1,CDK4,ID2,NACC2,LSM11,MCM4,CDC25A,RPA3,ORC6,MCM2,CDK2AP1,PSME2,MCM7,PSMB4,RBM38,E2F3,LSM10,CCNE1,PSMC2,RB1,PSMB3,PRMT2,POLD1,PTEN,RPA2,RPA1,ABL1,PSMB7
0.0392	10	2319	7	0.003	0.7	GO:0051319	BP	25	G2 phase	6	CDK2,E2F1,GTSE1,BLM,FOXN3,CENPF,E2F3
0.0392	10	2319	7	0.003	0.7	GO:0000085	BP	25	G2 phase of mitotic cell cycle	7	CDK2,E2F1,GTSE1,BLM,FOXN3,CENPF,E2F3
0.00243	536	2319	94	0.041	0.175	GO:0044770	BP	25	cell cycle phase transition	5	FBXL7,PRKAR2B,CDKN2C,C10ORF90,CDK2,TUBB4A,E2F1,CCNE2,CCND1,DTL,KANK2,NPAT,BCL2,CIT,ZWINT,UBBP4,GTSE1,MCM3,PSMB10,HSPA2,BLM,CLSPN,POLE2,PCNA,MCM10,TYMS,ATM,PKD2,GSG2,NEK6,ORC1,CDC25C,SLFN11,FOXM1,POLA2,FOXN3,CENPF,MASTL,CDC25B,CDK1,MSH2,DHFR,ESPL1,MCM6,FBXO5,CDCA5,KLHL22,AKT1,UBE2C,CDK4,BUB1,ID2,BRCA1,NACC2,MCM4,CDC25A,RPA3,ORC6,MCM2,MELK,PSME2,CDC16,MCM7,PSMB4,RBM38,H2AFX,CCNE1,PRKACA,DCLRE1B,PSM…
0.025	3358	2319	431	0.186	0.128	GO:0048523	BP	25	negative regulation of cellular process	3	CXCL1,PDE3A,DAB2,S100B,BST2,SCG2,IFITM2,FABP7,SPOCK1,PRKAR2B,BCL2A1,LZTS1,MITF,SRPX,CDKN2C,DPP4,ALX1,PRKCB,GPM6B,ARNT2,IRF4,TET1,PMP22,APOD,FOXD3,SRGN,C10ORF90,LOXL2,EPHA5,RUNX3,SOX10,KCNIP3,TBX2,TRIB2,BHLHE41,CDK2,TLR4,VIM,EDNRB,IFITM1,LEF1,GPR124,GAS7,GAS1,MX1,ACP5,CXCL12,IFIT3,IFIT1,TCEAL7,AHRR,TIMP2,APBB1,MAP2K6,CCL2,CTHRC1,PDE4D,IFI6,CTSH,NME5,ARRB1,APOE,TRO,PRKD1,PAG1,SNCA,SERPINF1,TBC1D7,N…
0.000306	5169	2319	654	0.282	0.127	GO:0032502	BP	25	developmental process	2	CXCL1,NNMT,NID1,CYTL1,PDE3A,DAB2,S100B,BST2,SCG2,SLC45A2,NLGN1,SEMA5A,FABP7,COL5A3,SPOCK1,COL1A2,MDGA2,CSPG4,DZIP1,COL5A2,A2M,RHOJ,TNFRSF19,TRPV2,MCF2,PAQR8,DOK5,ITGA4,LAMA1,LZTS1,MCAM,ATP10A,ANGPTL2,TYR,DCT,MITF,ETV1,MMP2,MME,CDKN2C,ALX1,SPARC,PRKCB,GPM6B,ARNT2,LPL,CYSLTR2,RAB17,IRF4,SEMA6D,TET1,PMP22,APOD,FOXD3,FCRLA,SRGN,APOLD1,LOXL2,TNS3,EPHA5,RUNX3,TUBB2B,GPR143,RXRG,SECTM1,CDON,SOX10,BVES,P…
0.000875	4568	2319	582	0.251	0.127	GO:0048856	BP	25	anatomical structure development	3	CXCL1,NNMT,NID1,CYTL1,PDE3A,DAB2,S100B,SCG2,NLGN1,SEMA5A,FABP7,COL5A3,SPOCK1,COL1A2,MDGA2,CSPG4,DZIP1,COL5A2,RHOJ,TNFRSF19,TRPV2,MCF2,DOK5,ITGA4,LAMA1,LZTS1,MCAM,ATP10A,TYR,DCT,MITF,ETV1,MMP2,MME,CDKN2C,ALX1,SPARC,PRKCB,GPM6B,ARNT2,CYSLTR2,RAB17,IRF4,SEMA6D,TET1,PMP22,APOD,FOXD3,SRGN,APOLD1,LOXL2,TNS3,EPHA5,RUNX3,TUBB2B,RXRG,SECTM1,CDON,SOX10,BVES,PLP1,TBX2,FMN1,BHLHE41,SGCD,CABLES1,DDR2,ZEB2,GJB…
0.00148	4033	2319	519	0.224	0.129	GO:0044767	BP	25	single-organism developmental process	3	NNMT,NID1,CYTL1,PDE3A,DAB2,S100B,SCG2,NLGN1,SEMA5A,FABP7,COL5A3,SPOCK1,COL1A2,CSPG4,DZIP1,COL5A2,RHOJ,TRPV2,MCF2,ITGA4,LAMA1,LZTS1,MCAM,ATP10A,TYR,DCT,MITF,ETV1,MMP2,MME,ALX1,SPARC,PRKCB,ARNT2,CYSLTR2,RAB17,IRF4,SEMA6D,TET1,PMP22,APOD,FOXD3,APOLD1,LOXL2,TNS3,EPHA5,RUNX3,RXRG,CDON,SOX10,BVES,PLP1,TBX2,FMN1,BHLHE41,SGCD,DDR2,ZEB2,TLR4,PLXNC1,CTTNBP2,OCA2,DCLK1,VIM,EDNRB,EPB41L3,LEF1,COL11A1,SDC2,GP…
0.00204	3375	2319	442	0.191	0.131	GO:0048869	BP	25	cellular developmental process	3	CYTL1,PDE3A,DAB2,S100B,NLGN1,SEMA5A,FABP7,COL5A3,SPOCK1,MDGA2,CSPG4,DZIP1,COL5A2,A2M,RHOJ,TRPV2,MCF2,PAQR8,ITGA4,LAMA1,LZTS1,ATP10A,DCT,MITF,ETV1,CDKN2C,ALX1,GPM6B,LPL,RAB17,IRF4,SEMA6D,TET1,PMP22,APOD,FOXD3,FCRLA,APOLD1,LOXL2,EPHA5,RUNX3,TUBB2B,RXRG,CDON,SOX10,BVES,PLP1,TBX2,TRIB2,BHLHE41,DDR2,ZEB2,TLR4,PLXNC1,OCA2,DCLK1,VIM,EDNRB,IFITM1,TYRP1,EPB41L3,LEF1,COL11A1,HES6,SDC2,GPR124,GAS7,ITPKB,JAM…
0.00836	3176	2319	414	0.179	0.13	GO:0030154	BP	25	cell differentiation	4	CYTL1,PDE3A,DAB2,S100B,NLGN1,SEMA5A,FABP7,COL5A3,SPOCK1,MDGA2,CSPG4,DZIP1,COL5A2,A2M,TRPV2,MCF2,PAQR8,ITGA4,LAMA1,LZTS1,DCT,MITF,ETV1,CDKN2C,ALX1,GPM6B,LPL,RAB17,IRF4,SEMA6D,TET1,PMP22,APOD,FOXD3,FCRLA,APOLD1,LOXL2,EPHA5,RUNX3,TUBB2B,RXRG,CDON,SOX10,BVES,PLP1,TBX2,TRIB2,BHLHE41,DDR2,ZEB2,TLR4,PLXNC1,OCA2,DCLK1,VIM,EDNRB,IFITM1,TYRP1,EPB41L3,LEF1,COL11A1,HES6,SDC2,GPR124,GAS7,ITPKB,JAM3,GAS1,CXCL1…
3.07e-05	1704	2319	254	0.11	0.149	GO:0048468	BP	25	cell development	4	PDE3A,DAB2,S100B,NLGN1,SEMA5A,COL5A3,SPOCK1,DZIP1,COL5A2,TRPV2,MCF2,LAMA1,LZTS1,DCT,ETV1,ALX1,RAB17,SEMA6D,TET1,PMP22,APOD,FOXD3,LOXL2,EPHA5,RUNX3,CDON,SOX10,BVES,PLP1,BHLHE41,ZEB2,PLXNC1,OCA2,DCLK1,VIM,EDNRB,EPB41L3,LEF1,COL11A1,SDC2,GPR124,GAS7,JAM3,GAS1,CXCL12,TRPM1,CHN1,TIMP2,APBB1,CTHRC1,PDE4D,COL14A1,NME5,APOE,PRKD1,SERPINF1,NR4A3,ESR2,PDZRN3,HMG20B,CAPN3,FGFR1,RCAN1,ITM2C,TNIK,SDCBP,EOMES,…
0.00287	2362	2319	322	0.139	0.136	GO:0009653	BP	25	anatomical structure morphogenesis	3	NNMT,DAB2,S100B,SCG2,SEMA5A,COL5A3,COL1A2,CSPG4,DZIP1,COL5A2,RHOJ,TRPV2,ITGA4,LAMA1,LZTS1,MCAM,ATP10A,ETV1,MMP2,ALX1,PRKCB,CYSLTR2,SEMA6D,TET1,PMP22,APOD,FOXD3,APOLD1,LOXL2,EPHA5,RUNX3,CDON,SOX10,BVES,TBX2,FMN1,BHLHE41,DDR2,ZEB2,PLXNC1,DCLK1,EPB41L3,LEF1,COL11A1,SDC2,GPR124,GAS7,JAM3,GAS1,ACP5,CXCL12,CPQ,TRPM1,CHN1,APBB1,CCL2,CTHRC1,SNX10,CTSH,APOE,PRKD1,SERPINF1,NR4A3,ESR2,FMNL3,SEMA4C,CAPN3,FGF…
4.27e-07	53	2319	24	0.01	0.453	GO:0048066	BP	25	developmental pigmentation	3	SLC45A2,TYR,DCT,MITF,FOXD3,GPR143,SOX10,OCA2,EDNRB,TYRP1,LEF1,MLPH,C10ORF11,PAX3,RAB27A,KIT,USP13,MYO5A,BCL2,HPS4,HPS6,MREG,AP1M1,GNAQ
5.84e-05	39	2319	18	0.008	0.462	GO:0050931	BP	25	pigment cell differentiation	4	MITF,FOXD3,SOX10,OCA2,EDNRB,TYRP1,MLPH,C10ORF11,RAB27A,KIT,USP13,MYO5A,BCL2,HPS4,HPS6,MREG,AP1M1,GNAQ
1.31e-10	10924	2319	1332	0.574	0.122	GO:0008152	BP	25	metabolic process	2	CXCL1,NNMT,FBXL7,CYTL1,PDE3A,DAB2,RNF182,MMP8,PLA1A,SLC45A2,ST6GALNAC3,CA8,COL5A3,SPOCK1,PRKAR2B,COL1A2,CMPK2,CSPG4,PDE4B,COL5A2,A2M,RHOJ,ENPP2,ZNF280B,ASB9,LZTS1,GNG11,GXYLT2,TYR,DCT,PROS1,PMEL,ELOVL2,MITF,ETV1,SRPX,MMP2,MCF2L,MME,CDKN2C,DPP4,ALX1,PRKCB,GNG2,ST8SIA6,ARNT2,LPL,ACOT1,CYP27A1,TRIM63,GYG2,IRF4,TET1,CBR3,APOD,FOXD3,MGAT5B,SRGN,PRDM7,C10ORF90,APOLD1,TLR1,LOXL2,EPHA5,RUNX3,TUBB2B,GPR14…
8.61e-06	10095	2319	1208	0.521	0.12	GO:0044238	BP	25	primary metabolic process	3	FBXL7,CYTL1,PDE3A,DAB2,RNF182,MMP8,PLA1A,ST6GALNAC3,PRKAR2B,CMPK2,CSPG4,PDE4B,A2M,RHOJ,ENPP2,ZNF280B,ASB9,LZTS1,GNG11,GXYLT2,TYR,DCT,PROS1,ELOVL2,MITF,ETV1,MMP2,MCF2L,MME,CDKN2C,DPP4,ALX1,PRKCB,ST8SIA6,ARNT2,LPL,ACOT1,CYP27A1,TRIM63,GYG2,IRF4,TET1,APOD,FOXD3,MGAT5B,SRGN,PRDM7,APOLD1,TLR1,LOXL2,EPHA5,RUNX3,TUBB2B,GALM,RXRG,CDON,SOX10,BVES,PLP1,KCNIP3,BCHE,TBX2,TRIB2,CTSK,BNC2,BHLHE41,GCNT2,SORBS1,…
6.91e-09	10403	2319	1265	0.545	0.122	GO:0071704	BP	25	organic substance metabolic process	3	FBXL7,CYTL1,PDE3A,DAB2,RNF182,MMP8,PLA1A,SLC45A2,ST6GALNAC3,COL5A3,PRKAR2B,COL1A2,CMPK2,CSPG4,PDE4B,COL5A2,A2M,RHOJ,ENPP2,ZNF280B,ASB9,LZTS1,GNG11,GXYLT2,TYR,DCT,PROS1,PMEL,ELOVL2,MITF,ETV1,MMP2,MCF2L,MME,CDKN2C,DPP4,ALX1,PRKCB,ST8SIA6,ARNT2,LPL,ACOT1,CYP27A1,TRIM63,GYG2,IRF4,TET1,CBR3,APOD,FOXD3,MGAT5B,SRGN,PRDM7,C10ORF90,APOLD1,TLR1,LOXL2,EPHA5,RUNX3,TUBB2B,GALM,RXRG,CDON,SOX10,BVES,PLP1,KCNIP3…
8.21e-10	1485	2319	247	0.107	0.166	GO:1901135	BP	25	carbohydrate derivative metabolic process	4	CYTL1,PDE3A,PLA1A,ST6GALNAC3,CMPK2,CSPG4,PDE4B,RHOJ,GNG11,GXYLT2,ST8SIA6,TET1,MGAT5B,EPHA5,BVES,GCNT2,AK5,ST3GAL6,EDNRB,COL11A1,SDC2,OAS2,CHN1,TIMP2,ADCY2,MX2,PDE4D,CHSY3,ST3GAL4,NME5,ARRB1,APOE,ST3GAL5,TBC1D7,DPYD,RAB33A,SLC26A2,PDE7B,SDC3,RHOBTB3,PLA2G16,MC1R,BCAN,ST3GAL2,ENPP1,ASAH1,RASA3,SYDE1,ARHGAP24,ST8SIA1,BACE2,EXTL2,HAS2,LRRK2,CSGALNACT1,GK,KIT,TRAK2,NPL,ARSI,ITGB8,THY1,ARSB,CHST12,PLSC…
3.97e-18	1911	2319	335	0.144	0.175	GO:1901564	BP	25	organonitrogen compound metabolic process	4	CYTL1,PDE3A,PLA1A,ST6GALNAC3,CMPK2,CSPG4,PDE4B,RHOJ,ENPP2,GNG11,TYR,DCT,MME,ST8SIA6,EPHA5,BVES,BCHE,GCNT2,AK5,TCN1,ST3GAL6,EDNRB,GMPR,SDC2,OAS2,HPDL,TCN2,ACP5,CPQ,CHN1,TIMP2,SLC19A3,ADCY2,MX2,PDE4D,CHSY3,ST3GAL4,MOXD1,CTSH,NME5,ARRB1,APOE,PRKD1,NQO1,ST3GAL5,SNCA,TBC1D7,DPYD,RAB33A,SLC26A2,PDE7B,SDC3,RHOBTB3,PLA2G16,OAS1,MC1R,MOCS1,BCAN,ST3GAL2,ENPP1,ASAH1,RASA3,GATM,STAT5A,SYDE1,ARHGAP24,ST8SIA1,…
1.55e-09	694	2319	137	0.059	0.197	GO:1901566	BP	25	organonitrogen compound biosynthetic process	5	CYTL1,CMPK2,CSPG4,ST8SIA6,GCNT2,AK5,ST3GAL6,EDNRB,GMPR,SDC2,OAS2,TIMP2,ADCY2,CHSY3,ST3GAL4,NME5,APOE,PRKD1,ST3GAL5,SNCA,DPYD,SLC26A2,SDC3,OAS1,MC1R,MOCS1,BCAN,ST3GAL2,GATM,ST8SIA1,CHPT1,HAS2,CSGALNACT1,ALAD,AGPAT6,CHST12,PLSCR1,B3GNT1,PLOD1,KYNU,AKAP12,QPRT,PAPSS2,GAMT,GNAL,ABCB6,B4GALT6,B4GALT5,LPCAT1,SLC27A1,CHST11,GPR161,LARGE,BDH2,DCN,UGT8,PNKD,SMPD1,UCK1,CHKA,TYMS,SPTSSA,QDPR,CERS4,NME4,CPS1…
0.00693	175	2319	40	0.017	0.229	GO:0006022	BP	25	aminoglycan metabolic process	5	CYTL1,CSPG4,GCNT2,ST3GAL6,SDC2,CHSY3,ST3GAL4,SLC26A2,SDC3,BCAN,ST3GAL2,HAS2,CSGALNACT1,ARSB,CHST12,B3GNT1,PAPSS2,B4GALT6,B4GALT5,CHST11,NAGLU,DCN,HEXA,CHST14,SLC35B2,GNS,B3GAT3,B3GALT6,CD44,CLN6,HSPG2,CHSY1,XYLT2,HEXB,FUCA1,GLB1,GUSB,PAPSS1,UST,GLCE
0.00166	166	2319	40	0.017	0.241	GO:0030203	BP	25	glycosaminoglycan metabolic process	6	CYTL1,CSPG4,GCNT2,ST3GAL6,SDC2,CHSY3,ST3GAL4,SLC26A2,SDC3,BCAN,ST3GAL2,HAS2,CSGALNACT1,ARSB,CHST12,B3GNT1,PAPSS2,B4GALT6,B4GALT5,CHST11,NAGLU,DCN,HEXA,CHST14,SLC35B2,GNS,B3GAT3,B3GALT6,CD44,CLN6,HSPG2,CHSY1,XYLT2,HEXB,FUCA1,GLB1,GUSB,PAPSS1,UST,GLCE
0.0467	813	2319	125	0.054	0.154	GO:0072521	BP	25	purine-containing compound metabolic process	5	PDE3A,PDE4B,RHOJ,GNG11,EPHA5,BVES,AK5,EDNRB,GMPR,OAS2,CHN1,TIMP2,ADCY2,MX2,PDE4D,NME5,ARRB1,APOE,TBC1D7,DPYD,RAB33A,SLC26A2,PDE7B,RHOBTB3,OAS1,MC1R,ENPP1,RASA3,SYDE1,ARHGAP24,LRRK2,THY1,PLSCR1,AKAP12,PAPSS2,AMOT,ARHGEF6,GNAL,EPHA4,BLM,SIPA1,GPR161,PYCARD,DNM3,BIN1,AGFG2,ATP8B2,PKD2,NME4,RAC3,ATL1,ATP6V1A,SLC35B2,MACROD1,ATP6V1B2,RAB8B,EGLN1,PRKG1,ATP5C1,CAT,DCK,SPRY2,SOD1,RAB7L1,ARL4C,RFC3,SPRY1,…
2.42e-06	892	2319	154	0.066	0.173	GO:0005975	BP	25	carbohydrate metabolic process	4	ST6GALNAC3,CSPG4,GXYLT2,ST8SIA6,GYG2,TET1,APOD,MGAT5B,GALM,GCNT2,SORBS1,ST3GAL6,SLC2A3,SDC2,OAS2,CHST10,CHSY3,ST3GAL4,ST3GAL5,SNCA,SLC26A2,SDC3,BCAN,ST3GAL2,ENPP1,ST8SIA1,GLB1L,CSGALNACT1,GK,TRAK2,PDK3,NPL,ARSB,CHST12,GSTO1,B3GNT1,PAPSS2,C1QTNF1,SLC35B4,GAPDHS,XYLB,GALNT2,B4GALT6,B4GALT5,GALK1,AMDHD2,PRKACB,CHST11,NAGLU,LARGE,DCN,ST6GAL1,FUOM,PFKFB4,B3GALNT1,HDAC4,TYMS,B3GALTL,CPS1,ST6GALNAC2,HEX…
2.58e-05	643	2319	116	0.05	0.18	GO:0044723	BP	25	single-organism carbohydrate metabolic process	5	ST6GALNAC3,GXYLT2,ST8SIA6,GYG2,TET1,APOD,MGAT5B,GALM,GCNT2,SORBS1,ST3GAL6,SLC2A3,OAS2,CHST10,ST3GAL4,ST3GAL5,SNCA,ST3GAL2,ENPP1,ST8SIA1,CSGALNACT1,GK,TRAK2,PDK3,CHST12,GSTO1,B3GNT1,C1QTNF1,SLC35B4,GAPDHS,XYLB,GALNT2,B4GALT6,B4GALT5,GALK1,PRKACB,CHST11,LARGE,ST6GAL1,FUOM,PFKFB4,B3GALNT1,HDAC4,B3GALTL,CPS1,ST6GALNAC2,KAT2B,VEGFB,CHST14,LDHA,MANEA,ABHD10,G6PC3,PC,ALG6,PASK,PRKCE,NAGA,AKT1,B3GNT9,IGF…
2.55e-29	3510	2319	584	0.252	0.166	GO:0044710	BP	25	single-organism metabolic process	3	NNMT,CYTL1,PDE3A,MMP8,PLA1A,SLC45A2,ST6GALNAC3,CA8,COL5A3,PRKAR2B,COL1A2,CMPK2,CSPG4,PDE4B,COL5A2,RHOJ,ENPP2,GNG11,TYR,DCT,PMEL,ELOVL2,MMP2,MME,GNG2,ST8SIA6,LPL,ACOT1,CYP27A1,GYG2,TET1,CBR3,APOD,LOXL2,EPHA5,GPR143,BVES,PLP1,BCHE,CTSK,GCNT2,SORBS1,AK5,TCN1,ST3GAL6,OCA2,SLC2A3,EDNRB,TYRP1,GMPR,COL11A1,SDC2,HSD17B11,ITPKB,OAS2,HPDL,TCN2,ACP5,CPQ,CHN1,TIMP2,SLC19A3,ADCY2,MX2,PDE4D,COL14A1,CHSY3,ST3GA…
0.00179	61	2319	21	0.009	0.344	GO:0042440	BP	25	pigment metabolic process	4	SLC45A2,TYR,DCT,PMEL,GPR143,OCA2,TYRP1,MC1R,ALAD,MYO5A,BCL2,BDH2,FECH,UROS,CPOX,BLVRA,PRPS1,SLC11A2,UROD,IREB2,GMPS
0.00266	48	2319	18	0.008	0.375	GO:0046148	BP	25	pigment biosynthetic process	5	SLC45A2,TYR,DCT,PMEL,GPR143,OCA2,TYRP1,MC1R,ALAD,MYO5A,FECH,UROS,CPOX,PRPS1,SLC11A2,UROD,IREB2,GMPS
0.00874	679	2319	111	0.048	0.163	GO:1901657	BP	25	glycosyl compound metabolic process	4	RHOJ,GNG11,EPHA5,BVES,AK5,CHN1,MX2,NME5,ARRB1,TBC1D7,DPYD,RAB33A,SLC26A2,RHOBTB3,ENPP1,RASA3,SYDE1,ARHGAP24,LRRK2,THY1,PLSCR1,PAPSS2,AMOT,ARHGEF6,EPHA4,APOBEC3G,BLM,SIPA1,PYCARD,DNM3,BIN1,AGFG2,UCK1,TYMS,ATP8B2,NME4,RAC3,ATL1,ATP6V1A,SLC35B2,MACROD1,ATP6V1B2,RAB8B,ABHD10,NAGA,PRKG1,ATP5C1,DCK,SPRY2,SOD1,RAB7L1,ARL4C,RFC3,SPRY1,DOCK7,RHOQ,PDE6D,RNF213,PIN1,RHOB,ATP5J2,ATP5A1,RGS10,ASAP3,ATP5G3,UPR…
0.000196	501	2319	93	0.04	0.186	GO:0044711	BP	25	single-organism biosynthetic process	4	SLC45A2,CSPG4,TYR,DCT,PMEL,ELOVL2,LPL,CYP27A1,PLP1,OCA2,TYRP1,APOE,SNCA,DPYD,MC1R,BCAN,GATM,CHPT1,ACSS1,PECR,AGPAT6,CHST12,PLSCR1,APOC1,PLOD1,KYNU,FADS2,FAM213B,FADS1,MYO5A,GAMT,CBR1,LPCAT1,SLC27A1,BDH2,DCN,PNKD,CHKA,AMACR,ELOVL6,FAXDC2,CPS1,LPCAT2,C14ORF1,CHST14,ACSL3,DHFR,UROS,HAGHL,HMGCS1,SCD,DHCR24,IDI1,LSS,MMACHC,INSIG1,BRCA1,ISYNA1,SOD1,TECR,FADS3,OAT,PLTP,PTPLAD1,SRR,PRPS1,SIGMAR1,ALDH9A1,…
2.95e-25	2900	2319	491	0.212	0.169	GO:0044281	BP	25	small molecule metabolic process	4	NNMT,CYTL1,PDE3A,PLA1A,CA8,PRKAR2B,CMPK2,CSPG4,PDE4B,RHOJ,ENPP2,GNG11,TYR,DCT,ELOVL2,MME,GNG2,LPL,ACOT1,CYP27A1,GYG2,CBR3,EPHA5,BVES,PLP1,BCHE,AK5,TCN1,ST3GAL6,SLC2A3,EDNRB,TYRP1,GMPR,SDC2,ITPKB,OAS2,HPDL,TCN2,ACP5,CPQ,CHN1,TIMP2,SLC19A3,ADCY2,MX2,PDE4D,CHSY3,ST3GAL4,NME5,ARRB1,APOE,PRKD1,NQO1,SNCA,TBC1D7,DPYD,RAB33A,SLC26A2,OSBPL5,PDE7B,SDC3,RHOBTB3,PLA2G16,OAS1,MC1R,MOCS1,BCAN,ST3GAL2,ENPP1,ASA…
0.0115	489	2319	85	0.037	0.174	GO:0044283	BP	25	small molecule biosynthetic process	5	CSPG4,ELOVL2,LPL,CYP27A1,PLP1,APOE,SNCA,DPYD,BCAN,GATM,CHPT1,ACSS1,PECR,AGPAT6,CHST12,PLSCR1,APOC1,PLOD1,KYNU,FADS2,FAM213B,FADS1,MYO5A,GAMT,CBR1,LPCAT1,SLC27A1,DCN,PNKD,CHKA,AMACR,ELOVL6,FAXDC2,CPS1,LPCAT2,C14ORF1,CHST14,ACSL3,DHFR,UROS,HAGHL,HMGCS1,SCD,DHCR24,IDI1,LSS,MMACHC,INSIG1,BRCA1,ISYNA1,SOD1,TECR,FADS3,OAT,PLTP,PTPLAD1,SRR,PRPS1,SIGMAR1,ALDH9A1,SNAI2,GLUD2,EIF5A2,ADI1,SCP2,SQLE,MTHFD1,G…
0.000765	979	2319	155	0.067	0.158	GO:0055086	BP	25	nucleobase-containing small molecule metabolic process	5	PDE3A,CMPK2,PDE4B,RHOJ,GNG11,EPHA5,BVES,AK5,EDNRB,GMPR,OAS2,CHN1,TIMP2,ADCY2,MX2,PDE4D,NME5,ARRB1,APOE,TBC1D7,DPYD,RAB33A,SLC26A2,PDE7B,RHOBTB3,OAS1,MC1R,ENPP1,RASA3,SYDE1,ARHGAP24,EXTL2,LRRK2,CSGALNACT1,THY1,PLSCR1,KYNU,AKAP12,QPRT,PAPSS2,AMOT,ARHGEF6,GNAL,EPHA4,APOBEC3G,BLM,SIPA1,GPR161,PYCARD,DNM3,BIN1,AGFG2,UCK1,TYMS,NTHL1,ATP8B2,PKD2,NME4,RAC3,ATL1,ATP6V1A,SLC35B2,MACROD1,ATP6V1B2,DPYSL2,DHF…
0.0156	657	2319	107	0.046	0.163	GO:0009116	BP	25	nucleoside metabolic process	6	RHOJ,GNG11,EPHA5,BVES,AK5,CHN1,MX2,NME5,ARRB1,TBC1D7,DPYD,RAB33A,SLC26A2,RHOBTB3,ENPP1,RASA3,SYDE1,ARHGAP24,LRRK2,THY1,PLSCR1,PAPSS2,AMOT,ARHGEF6,EPHA4,APOBEC3G,BLM,SIPA1,PYCARD,DNM3,BIN1,AGFG2,UCK1,TYMS,ATP8B2,NME4,RAC3,ATL1,ATP6V1A,SLC35B2,MACROD1,ATP6V1B2,RAB8B,PRKG1,ATP5C1,DCK,SPRY2,SOD1,RAB7L1,ARL4C,RFC3,SPRY1,DOCK7,RHOQ,PDE6D,RNF213,PIN1,RHOB,ATP5J2,ATP5A1,RGS10,ASAP3,ATP5G3,UPRT,PTPLAD1,CT…
0.0205	608	2319	100	0.043	0.164	GO:0009119	BP	25	ribonucleoside metabolic process	7	RHOJ,GNG11,EPHA5,BVES,AK5,CHN1,MX2,NME5,ARRB1,TBC1D7,DPYD,RAB33A,SLC26A2,RHOBTB3,ENPP1,RASA3,SYDE1,ARHGAP24,LRRK2,THY1,PAPSS2,AMOT,ARHGEF6,EPHA4,APOBEC3G,BLM,SIPA1,PYCARD,DNM3,BIN1,AGFG2,UCK1,ATP8B2,NME4,RAC3,ATL1,ATP6V1A,SLC35B2,ATP6V1B2,RAB8B,PRKG1,ATP5C1,SPRY2,SOD1,RAB7L1,ARL4C,RFC3,SPRY1,DOCK7,RHOQ,PDE6D,RNF213,PIN1,RHOB,ATP5J2,ATP5A1,RGS10,ASAP3,ATP5G3,UPRT,PTPLAD1,CTPS2,DNMT3A,RAB13,SLC25A1…
0.00026	626	2319	110	0.047	0.176	GO:0055114	BP	25	oxidation-reduction process	4	PRKAR2B,GNG11,GNG2,GYG2,APOD,LOXL2,SORBS1,ADCY2,SNCA,ENPP1,ACSS1,PECR,CYBA,MICAL1,PLOD1,FADS2,FADS1,NFATC4,CBR1,CYP4V2,GNB4,FAM213A,TMX4,PRKACB,CRAT,BDH2,AMACR,CPS1,NDUFB1,SUOX,KCNS3,ACADS,STXBP1,CYB561A3,MARCKS,NNT,PASK,CYBRD1,AKT1,ATP5C1,NDUFA2,MDH1,CAT,PHYH,SPR,HACL1,ACO1,SUCLG2,BLVRA,PRKCA,ATP5J2,ATP5A1,NDUFB4,RETSAT,PPP2R5D,ITPR1,GLRX,FADS3,PPP1R3C,PXDN,PGD,SLC25A13,PGAM1,GYS1,APEX1,MGST1,SD…
3.41e-07	1317	2319	214	0.092	0.162	GO:0006629	BP	25	lipid metabolic process	4	PDE3A,PLA1A,ST6GALNAC3,PRKAR2B,ENPP2,ELOVL2,ST8SIA6,LPL,ACOT1,CYP27A1,APOD,PLP1,SORBS1,ST3GAL6,TYRP1,SDC2,HSD17B11,APOE,PRKD1,PPAPDC1A,ST3GAL5,SNCA,OSBPL5,SDC3,PLA2G16,ASAH1,STAT5A,ST8SIA1,CHPT1,PIK3CD,PIK3R3,ACSS1,PECR,APOL2,GK,KIT,CRYL1,PDK3,ARSI,ITGB8,AGPAT6,CYP2U1,ARSB,PLSCR1,RGL1,SOAT1,APOC1,SCARB1,FADS2,GOLM1,FAM213B,FADS1,MYO5A,PNPLA3,CBR1,CYP4V2,LPCAT1,PRKACB,SLC27A1,CRAT,LARGE,BDH2,FAR2,…
0.000158	642	2319	113	0.049	0.176	GO:0008610	BP	25	lipid biosynthetic process	5	ELOVL2,ST8SIA6,LPL,CYP27A1,PLP1,SORBS1,HSD17B11,APOE,PRKD1,ST3GAL5,PLA2G16,ST8SIA1,CHPT1,PIK3CD,PIK3R3,ACSS1,PECR,GK,AGPAT6,PLSCR1,APOC1,SCARB1,FADS2,FAM213B,FADS1,MYO5A,PNPLA3,CBR1,LPCAT1,SLC27A1,LARGE,FAR2,UGT8,SMPD1,CHKA,ATM,SPTSSA,AMACR,ELOVL6,FAXDC2,CERS4,LPCAT2,C14ORF1,PIP4K2B,ACSL3,PCYT2,HMGCS1,PIP4K2A,SCD,DHCR24,IDI1,GPD1L,LSS,PLD1,PIGB,CDS2,AKT1,INPP4B,INSIG1,CERS5,BRCA1,ISYNA1,SOD1,TECR…
9.47e-05	2397	2319	336	0.145	0.14	GO:0009056	BP	25	catabolic process	3	FBXL7,PDE3A,DAB2,MMP8,PLA1A,COL5A3,COL1A2,CSPG4,PDE4B,COL5A2,RHOJ,ENPP2,ASB9,LZTS1,GNG11,SRPX,MMP2,LPL,TRIM63,GYG2,CBR3,EPHA5,BVES,TRIB2,CTSK,CDK2,USP51,COL11A1,SDC2,HSD17B11,OAS2,CPQ,CHN1,USP18,MX2,PDE4D,COL14A1,CTSH,ARRB1,APOE,TBC1D7,DPYD,RAB33A,PDE7B,SDC3,RHOBTB3,PLA2G16,UBA7,HERC5,BCAN,ENPP1,RASA3,ISG15,SYDE1,ARHGAP24,LRRK2,GK,NPL,WIPI1,THY1,ARSB,UBE2L6,GSTO1,EPHX1,PLSCR1,COL18A1,APOC1,KYNU,Q…
0.00318	286	2319	58	0.025	0.203	GO:0044712	BP	25	single-organism catabolic process	4	ENPP2,CBR3,APOE,GK,NPL,APOC1,KYNU,QPRT,SCARB1,ASPA,AMDHD2,CRAT,AADAT,BDH2,SMPDL3A,SMPD1,AMACR,QDPR,PLA2G15,CPS1,SUOX,ECI2,ACADS,ABHD10,AKT1,ALDH1B1,PHYH,HACL1,BCKDHB,PCYOX1,ACADSB,FAH,PCYOX1L,GCSH,SRD5A3,IVD,GLUD2,PDPR,AASS,EHHADH,HIBCH,MTMR2,HIBADH,PTEN,SORD,SCP2,NUDT16,GLUL,ACOT7,ACAT1,BDH1,LONP2,LPIN1,CPT2,OXCT1,PRKCD,HADHA,IMPA1
0.00318	286	2319	58	0.025	0.203	GO:0044282	BP	25	small molecule catabolic process	5	ENPP2,CBR3,APOE,GK,NPL,APOC1,KYNU,QPRT,SCARB1,ASPA,AMDHD2,CRAT,AADAT,BDH2,SMPDL3A,SMPD1,AMACR,QDPR,PLA2G15,CPS1,SUOX,ECI2,ACADS,ABHD10,AKT1,ALDH1B1,PHYH,HACL1,BCKDHB,PCYOX1,ACADSB,FAH,PCYOX1L,GCSH,SRD5A3,IVD,GLUD2,PDPR,AASS,EHHADH,HIBCH,MTMR2,HIBADH,PTEN,SORD,SCP2,NUDT16,GLUL,ACOT7,ACAT1,BDH1,LONP2,LPIN1,CPT2,OXCT1,PRKCD,HADHA,IMPA1
0.0173	2148	2319	291	0.125	0.135	GO:1901575	BP	25	organic substance catabolic process	4	FBXL7,PDE3A,DAB2,PLA1A,CSPG4,PDE4B,RHOJ,ENPP2,ASB9,GNG11,LPL,TRIM63,GYG2,CBR3,EPHA5,BVES,TRIB2,CDK2,USP51,SDC2,HSD17B11,OAS2,CPQ,CHN1,USP18,MX2,PDE4D,CTSH,ARRB1,APOE,TBC1D7,DPYD,RAB33A,PDE7B,SDC3,RHOBTB3,PLA2G16,UBA7,HERC5,BCAN,ENPP1,RASA3,ISG15,SYDE1,ARHGAP24,LRRK2,GK,NPL,THY1,ARSB,UBE2L6,PLSCR1,APOC1,KYNU,QPRT,SCARB1,DTL,AMOT,USP13,PNPLA3,CDK5,ARHGEF6,GAPDHS,XYLB,EPHA4,FEN1,ASPA,UBBP4,GALK1,AMD…
0.0123	631	2319	104	0.045	0.165	GO:1901136	BP	25	carbohydrate derivative catabolic process	5	PDE3A,CSPG4,PDE4B,RHOJ,GNG11,EPHA5,BVES,SDC2,CHN1,MX2,PDE4D,ARRB1,TBC1D7,DPYD,RAB33A,PDE7B,SDC3,RHOBTB3,BCAN,RASA3,SYDE1,ARHGAP24,LRRK2,NPL,THY1,ARSB,AMOT,ARHGEF6,EPHA4,AMDHD2,APOBEC3G,BLM,SIPA1,NAGLU,PYCARD,DCN,DNM3,BIN1,AGFG2,NTHL1,ATP8B2,RAC3,HEXA,ATL1,RAB8B,ABHD10,GPD1L,EGLN1,NAGA,PRKG1,ATP5C1,GNS,SPRY2,CD44,SOD1,RAB7L1,ARL4C,RFC3,SPRY1,DOCK7,RHOQ,PDE6D,NEU3,RNF213,PIN1,RHOB,ATP5J2,ATP5A1,HSP…
0.00106	823	2319	134	0.058	0.163	GO:1901565	BP	25	organonitrogen compound catabolic process	5	PDE3A,CSPG4,PDE4B,RHOJ,ENPP2,GNG11,EPHA5,BVES,SDC2,CPQ,CHN1,MX2,PDE4D,CTSH,ARRB1,TBC1D7,DPYD,RAB33A,PDE7B,SDC3,RHOBTB3,BCAN,RASA3,SYDE1,ARHGAP24,LRRK2,THY1,ARSB,PLSCR1,APOC1,KYNU,QPRT,SCARB1,AMOT,ARHGEF6,EPHA4,ASPA,APOBEC3G,BLM,SIPA1,NAGLU,AADAT,PYCARD,DCN,SMPDL3A,DNM3,BIN1,SMPD1,AGFG2,NTHL1,QDPR,ATP8B2,CPS1,RAC3,HEXA,ATL1,SUOX,DPYSL2,RAB8B,EGLN1,NAGA,PRKG1,ATP5C1,GNS,CAT,SPRY2,CD44,SOD1,RAB7L1,A…
3.24e-11	9933	2319	1231	0.531	0.124	GO:0044237	BP	25	cellular metabolic process	3	NNMT,FBXL7,CYTL1,PDE3A,DAB2,RNF182,PLA1A,SLC45A2,ST6GALNAC3,CA8,PRKAR2B,CMPK2,CSPG4,PDE4B,RHOJ,ENPP2,ZNF280B,ASB9,LZTS1,GNG11,GXYLT2,TYR,DCT,PROS1,PMEL,ELOVL2,MITF,ETV1,SRPX,MMP2,MCF2L,MME,CDKN2C,ALX1,PRKCB,GNG2,ST8SIA6,ARNT2,LPL,ACOT1,CYP27A1,TRIM63,GYG2,IRF4,TET1,CBR3,APOD,FOXD3,MGAT5B,PRDM7,TLR1,LOXL2,EPHA5,RUNX3,TUBB2B,RXRG,CDON,SOX10,BVES,PLP1,KCNIP3,BCHE,TBX2,TRIB2,BNC2,BHLHE41,GCNT2,SORBS1…
8.9e-15	2775	2319	434	0.187	0.156	GO:0006793	BP	25	phosphorus metabolic process	4	PDE3A,DAB2,PLA1A,PRKAR2B,CMPK2,CSPG4,PDE4B,RHOJ,ENPP2,GNG11,ELOVL2,CDKN2C,PRKCB,LPL,ACOT1,EPHA5,RUNX3,CDON,BVES,TRIB2,AK5,CDK2,DDR2,ZEB2,TLR4,DCLK1,EDNRB,GMPR,ITPKB,OAS2,TLR6,CHN1,PRKD3,TIMP2,MAP2K6,CCL2,ADCY2,MX2,PDE4D,SYTL2,NME5,ARRB1,APOE,PRKD1,PPAPDC1A,SNCA,TBC1D7,DPYD,RAB33A,PELI2,SLC26A2,PDE7B,RHOBTB3,PLA2G16,OAS1,AKT3,MC1R,MAP3K12,TNFRSF14,HERC5,MOCS1,FGFR1,RCAN1,TNIK,ENPP1,SDCBP,RASA3,STA…
3.07e-13	2726	2319	421	0.182	0.154	GO:0006796	BP	25	phosphate-containing compound metabolic process	5	PDE3A,DAB2,PLA1A,PRKAR2B,CMPK2,CSPG4,PDE4B,RHOJ,ENPP2,GNG11,CDKN2C,PRKCB,LPL,EPHA5,RUNX3,CDON,BVES,TRIB2,AK5,CDK2,DDR2,ZEB2,TLR4,DCLK1,EDNRB,GMPR,ITPKB,OAS2,TLR6,CHN1,PRKD3,TIMP2,MAP2K6,CCL2,ADCY2,MX2,PDE4D,SYTL2,NME5,ARRB1,APOE,PRKD1,PPAPDC1A,SNCA,TBC1D7,DPYD,RAB33A,PELI2,SLC26A2,PDE7B,RHOBTB3,PLA2G16,OAS1,AKT3,MC1R,MAP3K12,TNFRSF14,HERC5,MOCS1,FGFR1,RCAN1,TNIK,ENPP1,SDCBP,RASA3,STAT5A,SYDE1,ARH…
1.94e-05	1426	2319	220	0.095	0.154	GO:0016310	BP	25	phosphorylation	6	DAB2,PRKAR2B,CSPG4,CDKN2C,PRKCB,RUNX3,CDON,TRIB2,CDK2,DDR2,ZEB2,TLR4,DCLK1,EDNRB,TLR6,PRKD3,MAP2K6,CCL2,ADCY2,PDE4D,ARRB1,APOE,PRKD1,SNCA,PELI2,AKT3,MAP3K12,TNFRSF14,HERC5,FGFR1,TNIK,ENPP1,SDCBP,STAT5A,CCNE2,PTPRJ,PKN1,SGK1,STRADB,PIK3CD,TGFBR3,IL24,LRRK2,KIT,PDK3,WIPI1,THY1,MICAL1,FES,CCND1,CSF1,IL8,PBK,BMPR1B,BCL2,CDK5,TLR3,EPHA4,CKS2,UBBP4,NLRC5,PKN3,ZFYVE28,PRKACB,FZD4,SLC27A1,MAP3K11,PSEN2,H…
5.45e-10	1307	2319	224	0.097	0.171	GO:0019637	BP	25	organophosphate metabolic process	5	PDE3A,PLA1A,CMPK2,PDE4B,RHOJ,ENPP2,GNG11,LPL,EPHA5,BVES,AK5,EDNRB,GMPR,ITPKB,OAS2,CHN1,TIMP2,ADCY2,MX2,PDE4D,NME5,ARRB1,APOE,SNCA,TBC1D7,DPYD,RAB33A,SLC26A2,PDE7B,RHOBTB3,PLA2G16,OAS1,MC1R,MOCS1,ENPP1,RASA3,SYDE1,ARHGAP24,CHPT1,PIK3CD,PIK3R3,EXTL2,LRRK2,CSGALNACT1,GK,AGPAT6,THY1,PLSCR1,APOC1,KYNU,AKAP12,QPRT,SCARB1,PAPSS2,AMOT,FADS1,PNPLA3,ARHGEF6,GNAL,EPHA4,LPCAT1,SLC27A1,BLM,SIPA1,GPR161,PYCARD…
0.00615	935	2319	145	0.063	0.155	GO:0006753	BP	25	nucleoside phosphate metabolic process	6	PDE3A,CMPK2,PDE4B,RHOJ,GNG11,EPHA5,BVES,AK5,EDNRB,GMPR,OAS2,CHN1,TIMP2,ADCY2,MX2,PDE4D,NME5,ARRB1,APOE,TBC1D7,DPYD,RAB33A,SLC26A2,PDE7B,RHOBTB3,OAS1,MC1R,ENPP1,RASA3,SYDE1,ARHGAP24,EXTL2,LRRK2,CSGALNACT1,THY1,PLSCR1,KYNU,AKAP12,QPRT,PAPSS2,AMOT,ARHGEF6,GNAL,EPHA4,BLM,SIPA1,GPR161,PYCARD,DNM3,BIN1,AGFG2,UCK1,TYMS,NTHL1,ATP8B2,PKD2,NME4,RAC3,ATL1,ATP6V1A,SLC35B2,ATP6V1B2,DHFR,RAB8B,GPD1L,EGLN1,PRKG…
0.00685	929	2319	144	0.062	0.155	GO:0009117	BP	25	nucleotide metabolic process	7	PDE3A,CMPK2,PDE4B,RHOJ,GNG11,EPHA5,BVES,AK5,EDNRB,GMPR,OAS2,CHN1,TIMP2,ADCY2,MX2,PDE4D,NME5,ARRB1,APOE,TBC1D7,DPYD,RAB33A,SLC26A2,PDE7B,RHOBTB3,OAS1,MC1R,ENPP1,RASA3,SYDE1,ARHGAP24,EXTL2,LRRK2,CSGALNACT1,THY1,PLSCR1,KYNU,AKAP12,QPRT,PAPSS2,AMOT,ARHGEF6,GNAL,EPHA4,BLM,SIPA1,GPR161,PYCARD,DNM3,BIN1,AGFG2,UCK1,TYMS,NTHL1,ATP8B2,PKD2,NME4,RAC3,ATL1,ATP6V1A,SLC35B2,ATP6V1B2,DHFR,RAB8B,GPD1L,EGLN1,PRKG…
0.0274	597	2319	98	0.042	0.164	GO:0046434	BP	25	organophosphate catabolic process	6	PDE3A,PDE4B,RHOJ,ENPP2,GNG11,EPHA5,BVES,CHN1,MX2,PDE4D,ARRB1,TBC1D7,RAB33A,PDE7B,RHOBTB3,ENPP1,RASA3,SYDE1,ARHGAP24,LRRK2,THY1,PLSCR1,APOC1,SCARB1,AMOT,ARHGEF6,EPHA4,BLM,SIPA1,PYCARD,SMPDL3A,DNM3,BIN1,SMPD1,AGFG2,NAPEPLD,INPP5F,NTHL1,ATP8B2,RAC3,ATL1,RAB8B,GPD1L,EGLN1,PRKG1,ATP5C1,CAT,SPRY2,SOD1,RAB7L1,ARL4C,RFC3,SPRY1,DOCK7,RHOQ,PDE6D,RNF213,PIN1,RHOB,ATP5J2,ATP5A1,PLCG1,DCTPP1,RGS10,ASAP3,PTPLA…
0.0251	1418	2319	202	0.087	0.142	GO:0051174	BP	25	regulation of phosphorus metabolic process	5	DAB2,PRKAR2B,CSPG4,CDKN2C,EPHA5,CDON,BVES,TRIB2,DDR2,ZEB2,TLR4,EDNRB,TLR6,CHN1,TIMP2,MAP2K6,CCL2,ADCY2,PDE4D,SYTL2,ARRB1,APOE,PRKD1,SNCA,TBC1D7,PELI2,MC1R,TNFRSF14,HERC5,FGFR1,RCAN1,TNIK,ENPP1,SDCBP,RASA3,SYDE1,ARHGAP24,CCNE2,PTPRJ,PKN1,STRADB,IL24,LRRK2,KIT,PDK3,WIPI1,THY1,MICAL1,CCND1,PLSCR1,CSF1,APOC1,AKAP12,SCARB1,IL8,FARP1,AMOT,WDR81,BCL2,CDK5,ARHGEF6,GNAL,TLR3,EPHA4,CKS2,UBBP4,NLRC5,ZFYVE28…
0.0403	1404	2319	199	0.086	0.142	GO:0019220	BP	25	regulation of phosphate metabolic process	6	DAB2,PRKAR2B,CSPG4,CDKN2C,EPHA5,CDON,BVES,TRIB2,DDR2,ZEB2,TLR4,EDNRB,TLR6,CHN1,TIMP2,MAP2K6,CCL2,ADCY2,PDE4D,SYTL2,ARRB1,APOE,PRKD1,SNCA,TBC1D7,PELI2,MC1R,TNFRSF14,HERC5,FGFR1,RCAN1,TNIK,ENPP1,SDCBP,RASA3,SYDE1,ARHGAP24,CCNE2,PTPRJ,PKN1,STRADB,IL24,LRRK2,KIT,WIPI1,THY1,MICAL1,CCND1,PLSCR1,CSF1,APOC1,AKAP12,SCARB1,IL8,FARP1,AMOT,WDR81,BCL2,CDK5,ARHGEF6,GNAL,TLR3,EPHA4,CKS2,UBBP4,NLRC5,ZFYVE28,LPCA…
0.00409	975	2319	151	0.065	0.155	GO:0042325	BP	25	regulation of phosphorylation	7	DAB2,PRKAR2B,CSPG4,CDKN2C,CDON,TRIB2,DDR2,ZEB2,TLR4,EDNRB,TLR6,MAP2K6,CCL2,ADCY2,PDE4D,ARRB1,APOE,PRKD1,SNCA,PELI2,TNFRSF14,HERC5,FGFR1,TNIK,ENPP1,SDCBP,CCNE2,PTPRJ,PKN1,STRADB,IL24,LRRK2,KIT,WIPI1,THY1,MICAL1,CCND1,CSF1,IL8,BCL2,CDK5,TLR3,EPHA4,CKS2,UBBP4,NLRC5,ZFYVE28,PRKACB,FZD4,SLC27A1,MAP3K11,PSEN2,HSPA2,BLM,CLSPN,CCND3,PYCARD,UCHL1,SMPD1,SRPX2,SPRED1,LRP8,MVP,PKD2,EEF2K,KAT2B,VEGFB,CDC25C,M…
0.0264	1991	2319	271	0.117	0.136	GO:0044248	BP	25	cellular catabolic process	4	FBXL7,PDE3A,DAB2,CSPG4,PDE4B,RHOJ,ENPP2,LZTS1,GNG11,SRPX,LPL,TRIM63,CBR3,EPHA5,BVES,TRIB2,CDK2,USP51,OAS2,CPQ,CHN1,USP18,MX2,PDE4D,CTSH,ARRB1,APOE,TBC1D7,DPYD,RAB33A,PDE7B,RHOBTB3,UBA7,HERC5,BCAN,ENPP1,RASA3,ISG15,SYDE1,ARHGAP24,LRRK2,NPL,WIPI1,THY1,ARSB,UBE2L6,GSTO1,EPHX1,PLSCR1,APOC1,KYNU,QPRT,SCARB1,DTL,AMOT,USP13,PNPLA3,BCL2,CDK5,ARHGEF6,GAPDHS,GSTM4,EPHA4,FEN1,ASPA,UBBP4,AMDHD2,APOBEC3G,PRKA…
0.000199	258	2319	57	0.025	0.221	GO:0051186	BP	25	cofactor metabolic process	4	ELOVL2,ACOT1,CBR3,SNCA,MOCS1,ACSS1,BTD,PDK3,ALAD,AGPAT6,KYNU,QPRT,CBR1,ABCB6,AADAT,BDH2,FAR2,TYMS,QDPR,ELOVL6,TPK1,FECH,ACOT2,DHFR,UROS,GPD1L,PC,SLC19A1,MDH1,SPR,TECR,GPHN,SUCLG2,CPOX,BLVRA,NAMPT,PGD,LDHB,PGAM1,SLC5A6,PCMT1,PDPR,SLC11A2,AASS,HIBADH,UROD,IREB2,IDH1,MTHFD1,MAT2A,PANK2,COQ7,TALDO1,ELOVL5,PDHB,NADK,GPAM
0.0223	209	2319	44	0.019	0.211	GO:0006732	BP	25	coenzyme metabolic process	5	ELOVL2,ACOT1,CBR3,SNCA,MOCS1,ACSS1,PDK3,AGPAT6,KYNU,QPRT,AADAT,FAR2,TYMS,QDPR,ELOVL6,TPK1,ACOT2,DHFR,GPD1L,SLC19A1,MDH1,SPR,TECR,GPHN,SUCLG2,NAMPT,PGD,LDHB,PGAM1,SLC5A6,PCMT1,PDPR,AASS,HIBADH,IDH1,MTHFD1,MAT2A,PANK2,COQ7,TALDO1,ELOVL5,PDHB,NADK,GPAM
8.8e-10	258	2319	69	0.03	0.267	GO:0006790	BP	25	sulfur compound metabolic process	4	CYTL1,CSPG4,ST3GAL6,SDC2,SLC19A3,CHSY3,ST3GAL4,SLC26A2,SDC3,BCAN,ST3GAL2,ENPP1,STAT5A,EXTL2,CSGALNACT1,BTD,ARSB,CHST12,B3GNT1,PAPSS2,GSTM4,B4GALT6,B4GALT5,CHST11,DCN,PNKD,CPS1,HEXA,SUOX,TPK1,CHST14,SLC35B2,HAGHL,PC,CTNNB1,GSTM2,GNS,B3GAT3,B3GALT6,GSTA4,SOD1,PCYOX1,SMS,HSPG2,CHSY1,SLC19A2,XYLT2,PCYOX1L,DNMT3A,MGST1,SLC5A6,HEXB,PCMT1,BPNT1,GSR,GLB1,EXTL3,ADI1,TPST1,GLRX2,PAPSS1,IDH1,MTHFD1,GGT7,UST…
0.000553	512	2319	93	0.04	0.182	GO:0006091	BP	25	generation of precursor metabolites and energy	4	PRKAR2B,GNG11,GNG2,GYG2,SORBS1,ADCY2,SNCA,ENPP1,CYBA,FADS2,FADS1,GAPDHS,NFATC4,XYLB,GNB4,TMX4,PRKACB,PFKFB4,HDAC4,CPS1,NDUFB1,KCNS3,STXBP1,FECH,LDHA,CYB561A3,MSH2,MARCKS,NNT,PASK,CYBRD1,AKT1,ATP5C1,NDUFA2,MDH1,CAT,ACO1,PFKM,SUCLG2,PRKCA,ATP5J2,ATP5A1,NDUFB4,PPP2R5D,ITPR1,GLRX,FADS3,PPP1R3C,SLC25A13,LDHB,PGAM1,GYS1,SDHA,CYB5A,PRKACA,BPGM,CYB5B,CHCHD10,GLRX2,TXN2,GPI,ALDOC,IDH1,CYB561D2,UQCR10,ATP5…
0.0131	173	2319	39	0.017	0.225	GO:0022900	BP	25	electron transport chain	5	SNCA,CYBA,FADS2,FADS1,TMX4,NDUFB1,CYB561A3,CYBRD1,ATP5C1,NDUFA2,ATP5J2,ATP5A1,NDUFB4,GLRX,FADS3,SLC25A13,SDHA,CYB5A,CYB5B,GLRX2,TXN2,CYB561D2,UQCR10,ATP5B,NDUFV2,ETFB,SDHB,NDUFS1,COQ7,ATP5G1,NDUFB6,NDUFA4,NDUFS2,COX6B1,SLC25A12,NDUFAB1,NDUFS3,TMX1,NDUFB5
3.28e-13	1130	2319	211	0.091	0.187	GO:0006082	BP	25	organic acid metabolic process	4	CYTL1,PLA1A,PRKAR2B,CSPG4,TYR,DCT,ELOVL2,LPL,ACOT1,CYP27A1,PLP1,ST3GAL6,SLC2A3,TYRP1,SDC2,HPDL,CPQ,CHSY3,ST3GAL4,NQO1,SNCA,DPYD,SLC26A2,SDC3,PLA2G16,BCAN,ST3GAL2,ENPP1,GATM,STAT5A,EXTL2,ACSS1,CSGALNACT1,PECR,CRYL1,BTD,PDK3,NPL,AGPAT6,CYP2U1,ARSB,CHST12,GSTO1,PLSCR1,B3GNT1,APOC1,PLOD1,KYNU,QPRT,PAPSS2,FADS2,FAM213B,FADS1,MYO5A,GAMT,CBR1,GSTM4,CYP4V2,ASPA,B4GALT6,B4GALT5,AMDHD2,SLC27A1,PSMB10,BPHL,…
1.33e-13	1114	2319	210	0.091	0.189	GO:0043436	BP	25	oxoacid metabolic process	5	CYTL1,PLA1A,PRKAR2B,CSPG4,TYR,DCT,ELOVL2,LPL,ACOT1,CYP27A1,PLP1,ST3GAL6,SLC2A3,TYRP1,SDC2,HPDL,CPQ,CHSY3,ST3GAL4,NQO1,SNCA,DPYD,SLC26A2,SDC3,PLA2G16,BCAN,ST3GAL2,ENPP1,GATM,STAT5A,EXTL2,ACSS1,CSGALNACT1,PECR,CRYL1,BTD,PDK3,NPL,AGPAT6,CYP2U1,ARSB,CHST12,GSTO1,PLSCR1,B3GNT1,APOC1,PLOD1,KYNU,QPRT,PAPSS2,FADS2,FAM213B,FADS1,MYO5A,GAMT,CBR1,GSTM4,CYP4V2,ASPA,B4GALT6,B4GALT5,AMDHD2,SLC27A1,PSMB10,BPHL,…
5.45e-09	996	2319	178	0.077	0.179	GO:0019752	BP	25	carboxylic acid metabolic process	6	PLA1A,PRKAR2B,CSPG4,TYR,DCT,ELOVL2,LPL,ACOT1,CYP27A1,PLP1,SLC2A3,TYRP1,HPDL,CPQ,NQO1,SNCA,DPYD,PLA2G16,BCAN,GATM,STAT5A,ACSS1,CSGALNACT1,PECR,CRYL1,BTD,PDK3,NPL,AGPAT6,CYP2U1,CHST12,GSTO1,PLSCR1,APOC1,PLOD1,KYNU,QPRT,FADS2,FAM213B,FADS1,MYO5A,GAMT,CBR1,GSTM4,CYP4V2,ASPA,AMDHD2,SLC27A1,PSMB10,BPHL,CRAT,AADAT,BDH2,DCN,AS3MT,PNKD,SLC6A6,TYMS,AMACR,QDPR,ELOVL6,FAXDC2,PLA2G15,CPS1,SUOX,ECI2,CHST14,P4H…
0.0277	500	2319	85	0.037	0.17	GO:0032787	BP	25	monocarboxylic acid metabolic process	7	PRKAR2B,CSPG4,ELOVL2,LPL,ACOT1,CYP27A1,PLP1,TYRP1,SNCA,BCAN,STAT5A,ACSS1,PECR,CRYL1,BTD,PDK3,AGPAT6,CYP2U1,CHST12,APOC1,KYNU,FADS2,FAM213B,FADS1,MYO5A,CBR1,CYP4V2,SLC27A1,CRAT,BDH2,DCN,AS3MT,AMACR,ELOVL6,FAXDC2,PLA2G15,ECI2,CHST14,P4HA1,ACADS,ACSL3,ACOT2,LDHA,SCD,EGLN1,PC,PRKCE,AKT1,INSIG1,BRCA1,PHYH,HACL1,TECR,SCPEP1,ACADSB,FADS3,ACSF2,PTPLAD1,SRR,PGD,LDHB,ALDH9A1,SLC5A6,PDPR,EHHADH,GRHPR,IDH1,S…
0.0272	522	2319	88	0.038	0.169	GO:0006520	BP	25	cellular amino acid metabolic process	7	PLA1A,TYR,DCT,HPDL,CPQ,NQO1,DPYD,PLA2G16,GATM,STAT5A,PLSCR1,PLOD1,KYNU,GAMT,GSTM4,ASPA,SLC27A1,PSMB10,BPHL,AADAT,PNKD,SLC6A6,TYMS,QDPR,CPS1,SUOX,P4HA1,PEPD,DHFR,HAGHL,EGLN1,SLC19A1,GSTM2,GGH,NARS2,GSTA4,SOD1,BCKDHB,PCYOX1,ACADSB,SMS,FAH,PSME2,PCYOX1L,GCSH,OAT,SRR,PSMB4,CTPS2,DNMT3A,MGST1,IVD,SLC5A6,PCMT1,GLUD2,GSR,PDPR,PSMC2,EIF5A2,AASS,HIBCH,PSMB3,HIBADH,ADI1,PFAS,GLRX2,WARS,IDH1,AARS2,MTHFD1,GG…
9.6e-10	977	2319	178	0.077	0.182	GO:0044255	BP	25	cellular lipid metabolic process	4	PDE3A,PLA1A,ST6GALNAC3,PRKAR2B,ENPP2,ELOVL2,ST8SIA6,LPL,ACOT1,APOD,PLP1,ST3GAL6,TYRP1,SDC2,APOE,PRKD1,PPAPDC1A,ST3GAL5,SNCA,SDC3,PLA2G16,ASAH1,STAT5A,ST8SIA1,CHPT1,PIK3CD,PIK3R3,ACSS1,PECR,GK,KIT,CRYL1,PDK3,ARSI,ITGB8,AGPAT6,CYP2U1,ARSB,PLSCR1,RGL1,SOAT1,APOC1,SCARB1,FADS2,FAM213B,FADS1,MYO5A,PNPLA3,CBR1,CYP4V2,LPCAT1,PRKACB,SLC27A1,CRAT,LARGE,BDH2,FAR2,UGT8,SMPDL3A,HELZ2,SMPD1,CHKA,NAPEPLD,LRP8,…
0.0488	361	2319	65	0.028	0.18	GO:0046486	BP	25	glycerolipid metabolic process	5	PLA1A,ENPP2,ELOVL2,LPL,APOE,PLA2G16,CHPT1,PIK3CD,PIK3R3,GK,AGPAT6,PLSCR1,APOC1,SCARB1,PNPLA3,LPCAT1,PRKACB,SLC27A1,CHKA,INPP5F,ATM,ELOVL6,PLA2G15,CPS1,LPCAT2,PIP4K2B,ACSL3,PCYT2,PIP4K2A,GPD1L,PLD1,PIGB,CDS2,INPP4B,INSIG1,CAT,TECR,PIGK,PIK3R1,INPPL1,AGPAT3,CD81,MTMR4,BPNT1,PIGM,PRKACA,MTMR2,AGPAT2,CDIPT,INPP5B,PI4KB,PTEN,ARF3,DBI,PIKFYVE,LPIN1,FIG4,SLC44A1,IP6K1,ELOVL5,PYURF,PIK3R4,HADHA,IMPA1,GPAM
0.000687	185	2319	44	0.019	0.238	GO:0006643	BP	25	membrane lipid metabolic process	5	ST6GALNAC3,ST8SIA6,ST3GAL6,PRKD1,ST3GAL5,ASAH1,ST8SIA1,KIT,ARSI,ITGB8,ARSB,LARGE,UGT8,SMPDL3A,SMPD1,SPTSSA,PLA2G15,CERS4,PSAP,HEXA,CREM,NAGA,PIGB,CERK,CERS5,STS,CLN6,NEU3,PIGK,ARSK,P2RX7,SMPD2,CTSA,UGCG,HEXB,PIGM,GLB1,PPAP2B,COL4A3BP,ORMDL3,PRKCD,PYURF,SPTLC2,DEGS1
0.00109	117	2319	32	0.014	0.274	GO:0006664	BP	25	glycolipid metabolic process	6	ST6GALNAC3,ST8SIA6,ST3GAL6,ST3GAL5,ASAH1,ST8SIA1,KIT,ARSI,ITGB8,ARSB,LARGE,UGT8,SMPD1,PSAP,HEXA,CREM,NAGA,PIGB,CERK,STS,CLN6,NEU3,PIGK,ARSK,SMPD2,CTSA,UGCG,HEXB,PIGM,GLB1,PRKCD,PYURF
4.35e-05	141	2319	39	0.017	0.277	GO:0006665	BP	25	sphingolipid metabolic process	6	ST6GALNAC3,ST8SIA6,PRKD1,ST3GAL5,ASAH1,ST8SIA1,KIT,ARSI,ITGB8,ARSB,LARGE,UGT8,SMPDL3A,SMPD1,SPTSSA,PLA2G15,CERS4,PSAP,HEXA,CREM,NAGA,CERK,CERS5,STS,CLN6,NEU3,ARSK,P2RX7,SMPD2,CTSA,UGCG,HEXB,GLB1,PPAP2B,COL4A3BP,ORMDL3,PRKCD,SPTLC2,DEGS1
0.00138	70	2319	23	0.01	0.329	GO:0006672	BP	25	ceramide metabolic process	7	ST6GALNAC3,ST8SIA6,ST3GAL5,ASAH1,ITGB8,UGT8,SMPD1,PLA2G15,CERS4,HEXA,NAGA,CERK,CERS5,CLN6,NEU3,P2RX7,SMPD2,UGCG,HEXB,COL4A3BP,ORMDL3,PRKCD,SPTLC2
1.54e-05	75	2319	27	0.012	0.36	GO:0006687	BP	25	glycosphingolipid metabolic process	7	ST6GALNAC3,ST8SIA6,ST3GAL5,ASAH1,ST8SIA1,KIT,ARSI,ITGB8,ARSB,LARGE,UGT8,SMPD1,PSAP,HEXA,CREM,NAGA,CERK,STS,CLN6,NEU3,ARSK,SMPD2,CTSA,UGCG,HEXB,GLB1,PRKCD
0.000184	329	2319	68	0.029	0.207	GO:0006644	BP	25	phospholipid metabolic process	5	PLA1A,ENPP2,LPL,SNCA,PLA2G16,CHPT1,PIK3CD,PIK3R3,AGPAT6,PLSCR1,APOC1,SCARB1,FADS1,PNPLA3,LPCAT1,SLC27A1,SMPDL3A,SMPD1,CHKA,NAPEPLD,INPP5F,ATM,LYST,PLA2G15,LPCAT2,PIP4K2B,ACSL3,PCYT2,PIP4K2A,IDI1,GPD1L,PLD1,PIGB,CDS2,INPP4B,ISYNA1,PIGK,PIK3R1,PLCG1,SMPD2,INPPL1,AGPAT3,CD81,MTMR4,DOLK,HEXB,BPNT1,PIGM,MTMR2,AGPAT2,CDIPT,INPP5B,PPAP2B,PI4KB,PTEN,ARF3,PIKFYVE,LPIN1,FIG4,PRKCD,SLC44A1,IP6K1,PYURF,PIK3R…
0.0459	269	2319	52	0.022	0.193	GO:0006650	BP	25	glycerophospholipid metabolic process	6	PLA1A,ENPP2,PLA2G16,CHPT1,PIK3CD,PIK3R3,AGPAT6,PLSCR1,APOC1,SCARB1,PNPLA3,LPCAT1,SLC27A1,CHKA,INPP5F,ATM,PLA2G15,LPCAT2,PIP4K2B,ACSL3,PCYT2,PIP4K2A,GPD1L,PLD1,PIGB,CDS2,INPP4B,PIGK,PIK3R1,INPPL1,AGPAT3,CD81,MTMR4,BPNT1,PIGM,MTMR2,AGPAT2,CDIPT,INPP5B,PI4KB,PTEN,ARF3,PIKFYVE,LPIN1,FIG4,SLC44A1,IP6K1,PYURF,PIK3R4,HADHA,IMPA1,GPAM
0.044	156	2319	35	0.015	0.224	GO:0044242	BP	25	cellular lipid catabolic process	5	ENPP2,LPL,APOC1,SCARB1,PNPLA3,PRKACB,CRAT,BDH2,SMPDL3A,SMPD1,NAPEPLD,INPP5F,AMACR,PLA2G15,CPS1,HEXA,ECI2,ACADS,NAGA,AKT1,PHYH,HACL1,NEU3,PLCG1,SRD5A3,HEXB,PRKACA,EHHADH,SCP2,ACOT7,LONP2,LPIN1,CPT2,PRKCD,HADHA
0.000203	4926	2319	628	0.271	0.127	GO:0051179	BP	25	localization	2	DAB2,ABCB5,BST2,CHRNA6,SCG2,NLGN1,ANO5,SLC24A5,SPOCK1,MFI2,PRKAR2B,COL1A2,CSPG4,PDE4B,A2M,ENPP2,TRPV2,ITGA4,LAMA1,ANXA6,ATP10A,KCNK2,PROS1,SRPX,DPP4,SPARC,PRKCB,ABCC2,GPM6B,LPL,WIPF1,RAB17,RTP4,APOD,FOXD3,SRGN,APOLD1,TLR1,LOXL2,TNS3,EPHA5,TUBB2B,GPR143,SOX10,BVES,KCNIP3,CADM3,SORBS1,TCN1,DENND2A,CDK2,DDR2,CYGB,ZEB2,GJB1,TLR4,BTN3A2,OCA2,SLC2A3,DCLK1,EDNRB,IFITM1,EPB41L3,LEF1,SGIP1,SLC16A4,SELENBP…
0.0011	1039	2319	162	0.07	0.156	GO:0051674	BP	25	localization of cell	3	DAB2,BST2,SCG2,SPOCK1,COL1A2,CSPG4,PDE4B,ENPP2,ITGA4,LAMA1,PROS1,DPP4,APOD,FOXD3,LOXL2,TNS3,TUBB2B,SOX10,DDR2,ZEB2,DCLK1,EDNRB,IFITM1,LEF1,GPR124,JAM3,CXCL12,APBB1,CCL2,CTHRC1,PDE4D,CTSH,APOE,PRKD1,ESR2,FMNL3,SEMA4C,FGFR1,SDCBP,PAX3,ROPN1B,ARHGAP24,SEMA6A,PTPRJ,FN1,PLXND1,NDN,PKN1,SGK1,PIK3CD,TGFBR3,IL24,HAS2,LRRK2,TNFSF12,KIT,CEACAM1,EPS8,NRP2,IL16,THY1,FES,COL18A1,CSF1,SCARB1,IL8,ABR,AMOT,PARP9…
0.0011	1039	2319	162	0.07	0.156	GO:0048870	BP	25	cell motility	4	DAB2,BST2,SCG2,SPOCK1,COL1A2,CSPG4,PDE4B,ENPP2,ITGA4,LAMA1,PROS1,DPP4,APOD,FOXD3,LOXL2,TNS3,TUBB2B,SOX10,DDR2,ZEB2,DCLK1,EDNRB,IFITM1,LEF1,GPR124,JAM3,CXCL12,APBB1,CCL2,CTHRC1,PDE4D,CTSH,APOE,PRKD1,ESR2,FMNL3,SEMA4C,FGFR1,SDCBP,PAX3,ROPN1B,ARHGAP24,SEMA6A,PTPRJ,FN1,PLXND1,NDN,PKN1,SGK1,PIK3CD,TGFBR3,IL24,HAS2,LRRK2,TNFSF12,KIT,CEACAM1,EPS8,NRP2,IL16,THY1,FES,COL18A1,CSF1,SCARB1,IL8,ABR,AMOT,PARP9…
0.0113	961	2319	147	0.063	0.153	GO:0016477	BP	25	cell migration	5	DAB2,BST2,SCG2,SPOCK1,COL1A2,CSPG4,PDE4B,ENPP2,ITGA4,LAMA1,PROS1,DPP4,APOD,FOXD3,LOXL2,TNS3,TUBB2B,SOX10,DDR2,ZEB2,DCLK1,EDNRB,IFITM1,LEF1,GPR124,JAM3,CXCL12,APBB1,CCL2,CTHRC1,PDE4D,CTSH,APOE,PRKD1,ESR2,FMNL3,SEMA4C,FGFR1,SDCBP,PAX3,ARHGAP24,SEMA6A,PTPRJ,FN1,PLXND1,NDN,PKN1,SGK1,PIK3CD,TGFBR3,IL24,HAS2,LRRK2,TNFSF12,KIT,CEACAM1,EPS8,NRP2,IL16,THY1,COL18A1,CSF1,SCARB1,IL8,ABR,AMOT,PARP9,BCL2,CDK5,…
7.53e-10	5086	2319	685	0.295	0.135	GO:0071840	BP	25	cellular component organization or biogenesis	2	CXCL1,FBXL7,NID1,DAB2,S100B,MMP8,BST2,NLGN1,SEMA5A,COL5A3,SPOCK1,DAAM2,COL1A2,DZIP1,COL5A2,RHOJ,TRPV2,MCF2,LAMA1,LZTS1,ATP10A,PMEL,MITF,ETV1,SRPX,MMP2,CDKN2C,DPP4,SPARC,PRKCB,GPM6B,KCNAB2,LPL,WIPF1,RAB17,IRF4,SEMA6D,TET1,PMP22,APOD,FOXD3,SRGN,C10ORF90,LOXL2,EPHA5,RUNX3,TUBB2B,GPR143,BVES,CADM3,FMN1,CTSK,SORBS1,CDK2,DDR2,GJB1,PLXNC1,DCLK1,VIM,PLSCR4,TYRP1,EPB41L3,LEF1,SGIP1,COL11A1,SDC2,CORO2B,GAS…
2.65e-11	4958	2319	679	0.293	0.137	GO:0016043	BP	25	cellular component organization	3	CXCL1,FBXL7,NID1,DAB2,S100B,MMP8,BST2,NLGN1,SEMA5A,COL5A3,SPOCK1,DAAM2,COL1A2,DZIP1,COL5A2,RHOJ,TRPV2,MCF2,LAMA1,LZTS1,ATP10A,PMEL,MITF,ETV1,SRPX,MMP2,CDKN2C,DPP4,SPARC,PRKCB,GPM6B,KCNAB2,LPL,WIPF1,RAB17,IRF4,SEMA6D,TET1,PMP22,APOD,FOXD3,SRGN,C10ORF90,LOXL2,EPHA5,RUNX3,TUBB2B,GPR143,BVES,CADM3,FMN1,CTSK,SORBS1,CDK2,DDR2,GJB1,PLXNC1,DCLK1,VIM,PLSCR4,TYRP1,EPB41L3,LEF1,SGIP1,COL11A1,SDC2,CORO2B,GAS…
1.62e-06	1141	2319	188	0.081	0.165	GO:0032989	BP	25	cellular component morphogenesis	4	DAB2,S100B,SEMA5A,COL5A3,DZIP1,COL5A2,RHOJ,TRPV2,LAMA1,LZTS1,ATP10A,ETV1,SEMA6D,PMP22,APOD,FOXD3,LOXL2,EPHA5,RUNX3,BVES,PLXNC1,DCLK1,EPB41L3,LEF1,SDC2,GAS7,GAS1,CXCL12,CHN1,APBB1,CCL2,SNX10,APOE,NR4A3,FMNL3,CAPN3,FGFR1,TNIK,SDCBP,EOMES,FHOD3,SEMA6A,FN1,PARVB,PLXND1,NDN,STRADB,TGFBR3,KIAA1598,LRRK2,KIT,EPS8,NRP2,THY1,FES,LOXL3,COL18A1,PLOD3,FARP1,BMPR1B,COL4A1,FARP2,BCL2,CDK5,COL4A2,CIT,EPHA4,PTPR…
0.00322	786	2319	127	0.055	0.162	GO:0032990	BP	25	cell part morphogenesis	5	S100B,SEMA5A,COL5A3,DZIP1,COL5A2,TRPV2,LAMA1,LZTS1,ETV1,SEMA6D,APOD,FOXD3,EPHA5,RUNX3,PLXNC1,DCLK1,EPB41L3,SDC2,GAS7,GAS1,CXCL12,CHN1,APBB1,SNX10,APOE,NR4A3,FGFR1,TNIK,SDCBP,SEMA6A,PLXND1,NDN,KIAA1598,LRRK2,NRP2,THY1,FES,FARP1,BMPR1B,COL4A1,FARP2,BCL2,CDK5,COL4A2,CIT,EPHA4,PTPRM,ANK2,SMO,MYH10,ARHGEF11,UCHL1,GSN,UGT8,NRCAM,CCDC28B,MATN2,LRP8,OBSL1,ATL1,MBP,FUZ,STXBP1,DPYSL2,CDK1,STMN1,WWTR1,TMEM1…
1.87e-06	1075	2319	179	0.077	0.167	GO:0000902	BP	25	cell morphogenesis	5	DAB2,S100B,SEMA5A,COL5A3,DZIP1,COL5A2,RHOJ,TRPV2,LAMA1,LZTS1,ATP10A,ETV1,SEMA6D,APOD,FOXD3,LOXL2,EPHA5,RUNX3,BVES,PLXNC1,DCLK1,EPB41L3,LEF1,SDC2,GAS7,GAS1,CXCL12,CHN1,APBB1,CCL2,SNX10,APOE,NR4A3,FMNL3,FGFR1,TNIK,SDCBP,EOMES,SEMA6A,FN1,PARVB,PLXND1,NDN,STRADB,TGFBR3,KIAA1598,LRRK2,KIT,EPS8,NRP2,THY1,FES,LOXL3,COL18A1,PLOD3,FARP1,BMPR1B,COL4A1,FARP2,BCL2,CDK5,COL4A2,CIT,EPHA4,PTPRM,FZD4,ANK2,PSMB10…
0.000117	778	2319	132	0.057	0.17	GO:0000904	BP	25	cell morphogenesis involved in differentiation	6	DAB2,S100B,SEMA5A,COL5A3,COL5A2,TRPV2,LAMA1,LZTS1,ETV1,SEMA6D,APOD,FOXD3,LOXL2,EPHA5,RUNX3,BVES,PLXNC1,DCLK1,LEF1,SDC2,GAS1,CXCL12,CHN1,APBB1,APOE,NR4A3,FGFR1,TNIK,SDCBP,EOMES,SEMA6A,FN1,PLXND1,NDN,TGFBR3,KIAA1598,LRRK2,NRP2,THY1,FES,LOXL3,COL18A1,PLOD3,FARP1,BMPR1B,COL4A1,FARP2,BCL2,CDK5,COL4A2,CIT,EPHA4,PTPRM,FZD4,ANK2,SMO,MYH10,ARHGEF11,UCHL1,NRCAM,STAT1,MATN2,FERMT2,LRP8,S100A4,OBSL1,HEXA,ATL…
0.0148	39	2319	15	0.006	0.385	GO:0034446	BP	25	substrate adhesion-dependent cell spreading	7	DAB2,BVES,FN1,FZD4,FERMT2,ANTXR1,PARVA,BRCA1,LAMC1,LAMB1,PEAK1,TYRO3,ITGB1BP1,TRIOBP,ILK
3.39e-08	2685	2319	391	0.169	0.146	GO:0006996	BP	25	organelle organization	4	CXCL1,FBXL7,DAB2,BST2,NLGN1,DAAM2,DZIP1,RHOJ,PMEL,SRPX,PRKCB,GPM6B,WIPF1,IRF4,TET1,SRGN,LOXL2,EPHA5,GPR143,FMN1,SORBS1,CDK2,VIM,TYRP1,EPB41L3,LEF1,CORO2B,GAS7,JAM3,TUBB4A,CXCL12,APBB1,CCL2,SNX10,IFI6,ARRB1,APOE,PRKD1,ATP6V0E2,MRAS,SNCA,PDLIM3,HMG20B,FMNL3,AKT3,MAP3K12,HIST1H1A,CAPN3,TNIK,SDCBP,SYCP3,FHOD3,RAB20,SEMA6A,PARVB,HSF4,BAIAP2L2,SORT1,PKN1,LRRK2,KIT,VAT1,CYBA,EPS8,WIPI1,THY1,ARSB,MICAL1,…
0.00837	406	2319	74	0.032	0.182	GO:0048285	BP	25	organelle fission	5	FBXL7,CDK2,EPS8,PBK,MAPRE2,FAM64A,CIT,ZWINT,NEDD9,INCENP,KIF11,SETDB2,ATM,KLHL42,GSG2,NEK6,NPM2,NUSAP1,NCAPH,NCAPG,CDC25C,CCNF,CENPF,PSRC1,SPC24,MASTL,ERCC6L,CDC25B,CDK1,DSCC1,CENPN,PTTG1,ESPL1,SGOL1,SPAG5,KIF2C,FBXO5,CDCA5,KLHL22,UBE2S,UBE2C,BUB1,HAUS8,HELLS,HAUS1,CDC25A,PIN1,LZTS2,CDC16,ANLN,DSN1,NCAPD3,RACGAP1,RB1,SIRT2,CCNG1,SKA2,ITGB3BP,PTEN,MAD1L1,PPP1R9B,APC,PDS5B,TRIOBP,NUP43,LPIN1,HAUS6,…
0.000842	376	2319	73	0.031	0.194	GO:0000280	BP	25	nuclear division	6	FBXL7,CDK2,EPS8,PBK,MAPRE2,FAM64A,CIT,ZWINT,NEDD9,INCENP,KIF11,SETDB2,ATM,KLHL42,GSG2,NEK6,NPM2,NUSAP1,NCAPH,NCAPG,CDC25C,CCNF,CENPF,PSRC1,SPC24,MASTL,ERCC6L,CDC25B,CDK1,DSCC1,CENPN,PTTG1,ESPL1,SGOL1,SPAG5,KIF2C,FBXO5,CDCA5,KLHL22,UBE2S,UBE2C,BUB1,HAUS8,HELLS,HAUS1,CDC25A,PIN1,LZTS2,CDC16,ANLN,DSN1,NCAPD3,RACGAP1,RB1,SIRT2,CCNG1,SKA2,ITGB3BP,PTEN,MAD1L1,PPP1R9B,APC,PDS5B,TRIOBP,NUP43,HAUS6,PPP5C,…
0.000842	376	2319	73	0.031	0.194	GO:0007067	BP	25	mitosis	7	FBXL7,CDK2,EPS8,PBK,MAPRE2,FAM64A,CIT,ZWINT,NEDD9,INCENP,KIF11,SETDB2,ATM,KLHL42,GSG2,NEK6,NPM2,NUSAP1,NCAPH,NCAPG,CDC25C,CCNF,CENPF,PSRC1,SPC24,MASTL,ERCC6L,CDC25B,CDK1,DSCC1,CENPN,PTTG1,ESPL1,SGOL1,SPAG5,KIF2C,FBXO5,CDCA5,KLHL22,UBE2S,UBE2C,BUB1,HAUS8,HELLS,HAUS1,CDC25A,PIN1,LZTS2,CDC16,ANLN,DSN1,NCAPD3,RACGAP1,RB1,SIRT2,CCNG1,SKA2,ITGB3BP,PTEN,MAD1L1,PPP1R9B,APC,PDS5B,TRIOBP,NUP43,HAUS6,PPP5C,…
0.000143	931	2319	152	0.066	0.163	GO:0007010	BP	25	cytoskeleton organization	5	CXCL1,BST2,NLGN1,DAAM2,RHOJ,GPM6B,WIPF1,EPHA5,FMN1,SORBS1,CDK2,VIM,EPB41L3,CORO2B,GAS7,JAM3,TUBB4A,CXCL12,CCL2,ARRB1,APOE,MRAS,SNCA,PDLIM3,FMNL3,CAPN3,TNIK,SDCBP,FHOD3,SEMA6A,PARVB,BAIAP2L2,KIT,EPS8,THY1,MICAL1,FES,KIAA0101,ABR,AMOT,FARP2,CNN3,BCL2,CDK5,GAS2L3,ZWINT,NEDD9,CKS2,PHACTR1,KIF20A,SIPA1,MYH10,ARHGEF11,PYCARD,GSN,UGT8,KIF11,FERMT2,BIN3,TESK2,OBSL1,PKD2,NEK6,RAC3,NUSAP1,ARPC1B,FHOD1,CCNF…
0.00483	486	2319	86	0.037	0.177	GO:0030036	BP	25	actin cytoskeleton organization	6	CXCL1,BST2,DAAM2,RHOJ,GPM6B,WIPF1,EPHA5,FMN1,SORBS1,EPB41L3,CORO2B,GAS7,JAM3,CXCL12,ARRB1,MRAS,PDLIM3,FMNL3,CAPN3,TNIK,SDCBP,FHOD3,PARVB,BAIAP2L2,KIT,EPS8,MICAL1,FES,ABR,AMOT,FARP2,CNN3,BCL2,CDK5,GAS2L3,NEDD9,PHACTR1,MYH10,ARHGEF11,PYCARD,GSN,FERMT2,BIN3,TESK2,OBSL1,RAC3,ARPC1B,FHOD1,ANTXR1,PRKCE,PRKG1,TWF2,PACSIN2,PFN2,EPB41L2,RHOQ,SPIRE2,INPPL1,WASF3,SSH2,KIRREL,RACGAP1,ABL2,ABI2,PTPN1,RAP2A,CC…
0.000146	1069	2319	170	0.073	0.159	GO:0030030	BP	25	cell projection organization	4	S100B,NLGN1,SEMA5A,COL5A3,SPOCK1,DZIP1,COL5A2,TRPV2,MCF2,LAMA1,LZTS1,ETV1,RAB17,SEMA6D,PMP22,APOD,FOXD3,EPHA5,RUNX3,PLXNC1,DCLK1,VIM,EPB41L3,SDC2,GAS7,GAS1,CXCL12,CHN1,APBB1,CTHRC1,SNX10,APOE,PRKD1,NR4A3,FGFR1,ITM2C,TNIK,SDCBP,LGALS1,ARHGAP24,SEMA6A,PARVB,BAIAP2L2,PLXND1,NDN,KIAA1598,LRRK2,KIT,NRP2,THY1,FES,PRICKLE2,FARP1,BMPR1B,COL4A1,FARP2,BCL2,CDK5,ARHGEF6,COL4A2,CIT,EPHA4,PTPRM,ANK2,SMO,MYH10…
0.00305	770	2319	125	0.054	0.162	GO:0048858	BP	25	cell projection morphogenesis	5	S100B,SEMA5A,COL5A3,DZIP1,COL5A2,TRPV2,LAMA1,LZTS1,ETV1,SEMA6D,APOD,FOXD3,EPHA5,RUNX3,PLXNC1,DCLK1,EPB41L3,SDC2,GAS7,GAS1,CXCL12,CHN1,APBB1,SNX10,APOE,NR4A3,FGFR1,TNIK,SDCBP,SEMA6A,PLXND1,NDN,KIAA1598,LRRK2,NRP2,THY1,FES,FARP1,BMPR1B,COL4A1,FARP2,BCL2,CDK5,COL4A2,CIT,EPHA4,PTPRM,ANK2,SMO,MYH10,ARHGEF11,UCHL1,GSN,UGT8,NRCAM,CCDC28B,MATN2,LRP8,OBSL1,ATL1,MBP,FUZ,STXBP1,DPYSL2,CDK1,STMN1,WWTR1,TMEM1…
1.88e-05	121	2319	36	0.016	0.298	GO:0044272	BP	25	sulfur compound biosynthetic process	1	CYTL1,CSPG4,ST3GAL6,CHSY3,ST3GAL4,SLC26A2,BCAN,ST3GAL2,EXTL2,CSGALNACT1,CHST12,B3GNT1,PAPSS2,B4GALT6,B4GALT5,CHST11,DCN,PNKD,TPK1,CHST14,SLC35B2,HAGHL,CTNNB1,B3GAT3,B3GALT6,CHSY1,XYLT2,EXTL3,ADI1,PAPSS1,MTHFD1,GGT7,UST,MAT2A,GLCE,MTAP
0.000276	576	2319	103	0.044	0.179	GO:0090407	BP	25	organophosphate biosynthetic process	1	CMPK2,AK5,EDNRB,OAS2,TIMP2,ADCY2,NME5,APOE,SNCA,DPYD,SLC26A2,PLA2G16,OAS1,MC1R,MOCS1,CHPT1,PIK3CD,PIK3R3,GK,AGPAT6,PLSCR1,KYNU,AKAP12,QPRT,PAPSS2,FADS1,PNPLA3,GNAL,LPCAT1,SLC27A1,GPR161,UCK1,CHKA,TYMS,ATM,NME4,CPS1,LPCAT2,TPK1,PIP4K2B,SLC35B2,ACSL3,PCYT2,DHFR,PIP4K2A,IDI1,GPD1L,PLD1,PIGB,CDS2,INPP4B,ATP5C1,DCK,ISYNA1,GPHN,PIGK,PRKCA,PIK3R1,ATP5J2,ATP5A1,INPPL1,ATP5G3,AGPAT3,NAMPT,CD81,UPRT,CTPS2,…
0.0436	248	2319	49	0.021	0.198	GO:0008654	BP	25	phospholipid biosynthetic process	2	PLA2G16,CHPT1,PIK3CD,PIK3R3,AGPAT6,PLSCR1,FADS1,PNPLA3,LPCAT1,SLC27A1,CHKA,ATM,LPCAT2,PIP4K2B,ACSL3,PCYT2,PIP4K2A,IDI1,GPD1L,PLD1,PIGB,CDS2,INPP4B,ISYNA1,PIGK,PIK3R1,INPPL1,AGPAT3,CD81,MTMR4,DOLK,HEXB,PIGM,MTMR2,AGPAT2,CDIPT,PI4KB,PTEN,ARF3,PIKFYVE,LPIN1,FIG4,SLC44A1,PYURF,PIK3R4,HADHA,IMPA1,SPTLC2,GPAM
0.000441	706	2319	120	0.052	0.17	GO:1901137	BP	25	carbohydrate derivative biosynthetic process	1	CYTL1,ST6GALNAC3,CMPK2,CSPG4,GXYLT2,ST8SIA6,TET1,MGAT5B,GCNT2,AK5,ST3GAL6,EDNRB,SDC2,OAS2,TIMP2,ADCY2,CHSY3,ST3GAL4,NME5,APOE,ST3GAL5,DPYD,SLC26A2,SDC3,MC1R,BCAN,ST3GAL2,ST8SIA1,BACE2,EXTL2,HAS2,CSGALNACT1,GK,TRAK2,CHST12,PLSCR1,B3GNT1,SOAT1,AKAP12,PAPSS2,BCL2,GNAL,GALNT2,B4GALT6,B4GALT5,SLC27A1,CHST11,GPR161,LARGE,DCN,UGT8,ST6GAL1,B3GALNT1,UCK1,TYMS,B3GALTL,NME4,ST6GALNAC2,KAT2B,VEGFB,CHST14,SLC…
0.00238	13	2319	9	0.004	0.692	GO:0044550	BP	25	secondary metabolite biosynthetic process	1	SLC45A2,TYR,DCT,PMEL,OCA2,TYRP1,MC1R,MYO5A,BDH2
0.0317	321	2319	60	0.026	0.187	GO:0010948	BP	25	negative regulation of cell cycle process	1	C10ORF90,CDK2,E2F1,CCNE2,CCND1,DTL,KANK2,ZWINT,UBBP4,GTSE1,PSMB10,BLM,CLSPN,ATM,PKD2,GSG2,NEK6,SLFN11,CCNF,FOXN3,CENPF,CDK1,MSH2,ESPL1,FBXO5,KLHL22,AKT1,UBE2C,BUB1,BRCA1,NACC2,PSME2,CDC16,PSMB4,RBM38,H2AFX,DCLRE1B,PSMC2,FANCG,RB1,DNA2,FAM175A,PSMB3,CCNG1,PRMT2,ZNHIT1,MRE11A,PTEN,RPS6KA2,RAD1,MAD1L1,NABP2,DDB1,TAOK2,BABAM1,APC,PRKAR1A,SETMAR,PSMB7,MAD2L1BP
0.00317	2967	2319	393	0.169	0.132	GO:0043412	BP	25	macromolecule modification	1	FBXL7,DAB2,RNF182,ST6GALNAC3,PRKAR2B,CSPG4,ASB9,GXYLT2,PROS1,CDKN2C,PRKCB,ST8SIA6,IRF4,TET1,MGAT5B,LOXL2,RUNX3,CDON,TRIB2,GCNT2,CDK2,DDR2,ZEB2,TLR4,ST3GAL6,DCLK1,FKBP7,EDNRB,LEF1,OAS2,QPCT,TLR6,AHRR,PRKD3,APBB1,MAP2K6,CCL2,ADCY2,PDE4D,ST3GAL4,ARRB1,APOE,PRKD1,LOX,ST3GAL5,SNCA,TBC1D7,FBXO32,PELI2,PDZRN3,HMG20B,AKT3,UBA7,MAP3K12,TNFRSF14,HERC5,CAPN3,FGFR1,TNIK,ST3GAL2,ENPP1,ISG15,STAT5A,CCNE2,RNF14…
0.00143	2851	2319	382	0.165	0.134	GO:0036211	BP	25	protein modification process	2	FBXL7,DAB2,RNF182,ST6GALNAC3,PRKAR2B,CSPG4,ASB9,GXYLT2,PROS1,CDKN2C,PRKCB,ST8SIA6,IRF4,TET1,MGAT5B,LOXL2,RUNX3,CDON,TRIB2,GCNT2,CDK2,DDR2,ZEB2,TLR4,ST3GAL6,DCLK1,FKBP7,EDNRB,LEF1,OAS2,QPCT,TLR6,AHRR,PRKD3,APBB1,MAP2K6,CCL2,ADCY2,PDE4D,ST3GAL4,ARRB1,APOE,PRKD1,LOX,ST3GAL5,SNCA,TBC1D7,FBXO32,PELI2,PDZRN3,HMG20B,AKT3,UBA7,MAP3K12,TNFRSF14,HERC5,CAPN3,FGFR1,TNIK,ST3GAL2,ENPP1,ISG15,STAT5A,CCNE2,RNF14…
0.00143	2851	2319	382	0.165	0.134	GO:0006464	BP	25	cellular protein modification process	3	FBXL7,DAB2,RNF182,ST6GALNAC3,PRKAR2B,CSPG4,ASB9,GXYLT2,PROS1,CDKN2C,PRKCB,ST8SIA6,IRF4,TET1,MGAT5B,LOXL2,RUNX3,CDON,TRIB2,GCNT2,CDK2,DDR2,ZEB2,TLR4,ST3GAL6,DCLK1,FKBP7,EDNRB,LEF1,OAS2,QPCT,TLR6,AHRR,PRKD3,APBB1,MAP2K6,CCL2,ADCY2,PDE4D,ST3GAL4,ARRB1,APOE,PRKD1,LOX,ST3GAL5,SNCA,TBC1D7,FBXO32,PELI2,PDZRN3,HMG20B,AKT3,UBA7,MAP3K12,TNFRSF14,HERC5,CAPN3,FGFR1,TNIK,ST3GAL2,ENPP1,ISG15,STAT5A,CCNE2,RNF14…
0.0378	1183	2319	172	0.074	0.145	GO:0031399	BP	25	regulation of protein modification process	4	DAB2,PRKAR2B,CSPG4,CDKN2C,CDON,TRIB2,CDK2,DDR2,ZEB2,TLR4,EDNRB,TLR6,AHRR,MAP2K6,CCL2,ADCY2,PDE4D,ARRB1,APOE,PRKD1,SNCA,TBC1D7,PELI2,HMG20B,TNFRSF14,HERC5,CAPN3,FGFR1,TNIK,ENPP1,ISG15,CCNE2,PTPRJ,PKN1,STRADB,IL24,LRRK2,KIT,WIPI1,THY1,MICAL1,CCND1,CSF1,IL8,EID1,BCL2,CDK5,TLR3,EPHA4,CKS2,UBBP4,ZFYVE28,PRKACB,FZD4,SLC27A1,MAP3K11,PSEN2,PSMB10,HSPA2,BLM,CLSPN,CCND3,PYCARD,UCHL1,SMPD1,HDAC4,SPRED1,LRP8…
0.000373	1248	2319	191	0.082	0.153	GO:0006468	BP	25	protein phosphorylation	4	DAB2,PRKAR2B,CSPG4,CDKN2C,PRKCB,RUNX3,CDON,TRIB2,CDK2,DDR2,ZEB2,TLR4,DCLK1,EDNRB,TLR6,PRKD3,MAP2K6,CCL2,ADCY2,PDE4D,ARRB1,APOE,PRKD1,SNCA,PELI2,AKT3,MAP3K12,TNFRSF14,HERC5,FGFR1,TNIK,ENPP1,STAT5A,CCNE2,PTPRJ,PKN1,SGK1,STRADB,PIK3CD,TGFBR3,IL24,LRRK2,KIT,PDK3,WIPI1,THY1,MICAL1,FES,CCND1,CSF1,IL8,PBK,BMPR1B,BCL2,CDK5,TLR3,EPHA4,CKS2,UBBP4,PKN3,ZFYVE28,PRKACB,FZD4,SLC27A1,MAP3K11,PSEN2,HSPA2,BLM,CLS…
0.00367	911	2319	143	0.062	0.157	GO:0001932	BP	25	regulation of protein phosphorylation	5	DAB2,PRKAR2B,CSPG4,CDKN2C,CDON,TRIB2,DDR2,ZEB2,TLR4,EDNRB,TLR6,MAP2K6,CCL2,ADCY2,PDE4D,ARRB1,APOE,PRKD1,SNCA,PELI2,TNFRSF14,HERC5,FGFR1,TNIK,ENPP1,CCNE2,PTPRJ,PKN1,STRADB,IL24,LRRK2,KIT,WIPI1,THY1,MICAL1,CCND1,CSF1,IL8,BCL2,CDK5,TLR3,EPHA4,CKS2,UBBP4,ZFYVE28,PRKACB,FZD4,SLC27A1,MAP3K11,PSEN2,HSPA2,BLM,CLSPN,CCND3,PYCARD,UCHL1,SMPD1,SPRED1,LRP8,MVP,PKD2,EEF2K,KAT2B,VEGFB,CDC25C,MAP3K3,CDC25B,FECH,…
0.0155	4561	2319	570	0.246	0.125	GO:0007275	BP	25	multicellular organismal development	1	CXCL1,NNMT,NID1,CYTL1,DAB2,S100B,BST2,SCG2,NLGN1,SEMA5A,FABP7,COL5A3,SPOCK1,COL1A2,MDGA2,CSPG4,DZIP1,COL5A2,RHOJ,TNFRSF19,TRPV2,MCF2,PAQR8,DOK5,ITGA4,LAMA1,LZTS1,MCAM,ANGPTL2,TYR,DCT,MITF,ETV1,MMP2,MME,CDKN2C,ALX1,SPARC,PRKCB,GPM6B,ARNT2,CYSLTR2,RAB17,IRF4,SEMA6D,TET1,PMP22,APOD,FOXD3,SRGN,APOLD1,LOXL2,TNS3,EPHA5,RUNX3,TUBB2B,RXRG,CDON,SOX10,BVES,PLP1,TBX2,FMN1,BHLHE41,GCNT2,SGCD,CABLES1,DDR2,ZEB…
0.00228	3942	2319	507	0.219	0.129	GO:0048731	BP	25	system development	2	CXCL1,NNMT,NID1,CYTL1,DAB2,S100B,SCG2,NLGN1,SEMA5A,FABP7,COL5A3,SPOCK1,COL1A2,MDGA2,CSPG4,COL5A2,RHOJ,TNFRSF19,TRPV2,MCF2,DOK5,ITGA4,LAMA1,LZTS1,MCAM,TYR,DCT,MITF,ETV1,MMP2,MME,CDKN2C,ALX1,SPARC,PRKCB,GPM6B,ARNT2,CYSLTR2,RAB17,IRF4,SEMA6D,PMP22,APOD,FOXD3,SRGN,APOLD1,LOXL2,TNS3,EPHA5,RUNX3,TUBB2B,RXRG,CDON,SOX10,BVES,PLP1,TBX2,FMN1,BHLHE41,SGCD,CABLES1,DDR2,ZEB2,GJB1,TLR4,PLXNC1,CTTNBP2,DCLK1,VIM…
7.32e-05	1939	2319	281	0.121	0.145	GO:0007399	BP	25	nervous system development	3	CXCL1,S100B,NLGN1,SEMA5A,FABP7,COL5A3,SPOCK1,MDGA2,CSPG4,COL5A2,TRPV2,MCF2,DOK5,LAMA1,LZTS1,DCT,ETV1,CDKN2C,ALX1,GPM6B,ARNT2,RAB17,SEMA6D,PMP22,APOD,FOXD3,EPHA5,RUNX3,TUBB2B,RXRG,CDON,SOX10,PLP1,CABLES1,ZEB2,GJB1,PLXNC1,CTTNBP2,DCLK1,VIM,EDNRB,ADAM23,EPB41L3,LEF1,HES6,SDC2,GPR124,GAS7,JAM3,GAS1,CXCL12,TRPM1,CHN1,MAL,TIMP2,APBB1,CCL2,CTHRC1,HNMT,APBA2,NME5,APOE,PRKD1,SERPINF1,NR4A3,IGSF8,ESR2,HMG2…
8.6e-05	1286	2319	199	0.086	0.155	GO:0022008	BP	25	neurogenesis	4	S100B,NLGN1,SEMA5A,FABP7,COL5A3,SPOCK1,MDGA2,CSPG4,COL5A2,TRPV2,MCF2,LAMA1,LZTS1,DCT,ETV1,CDKN2C,RAB17,SEMA6D,PMP22,APOD,FOXD3,EPHA5,RUNX3,TUBB2B,RXRG,CDON,SOX10,PLP1,PLXNC1,DCLK1,VIM,EDNRB,EPB41L3,LEF1,SDC2,GAS7,GAS1,CXCL12,TRPM1,CHN1,TIMP2,APBB1,CCL2,CTHRC1,APOE,PRKD1,SERPINF1,NR4A3,ESR2,HMG20B,FGFR1,ITM2C,MYEF2,TNIK,SDCBP,EOMES,PAX3,LGALS1,SEMA6A,PLXND1,SOX5,NDN,KIAA1598,LRRK2,NRP2,THY1,FES,MC…
0.00318	1215	2319	182	0.078	0.15	GO:0048699	BP	25	generation of neurons	5	S100B,NLGN1,SEMA5A,COL5A3,SPOCK1,MDGA2,COL5A2,TRPV2,MCF2,LAMA1,LZTS1,DCT,ETV1,RAB17,SEMA6D,PMP22,APOD,FOXD3,EPHA5,RUNX3,TUBB2B,RXRG,CDON,SOX10,PLXNC1,DCLK1,VIM,EDNRB,EPB41L3,LEF1,SDC2,GAS7,GAS1,CXCL12,TRPM1,CHN1,TIMP2,APBB1,CTHRC1,APOE,PRKD1,SERPINF1,NR4A3,ESR2,HMG20B,FGFR1,ITM2C,MYEF2,TNIK,SDCBP,EOMES,PAX3,LGALS1,SEMA6A,PLXND1,SOX5,NDN,KIAA1598,LRRK2,NRP2,THY1,FES,MCOLN3,PRICKLE2,FARP1,BMPR1B,CO…
0.00206	1128	2319	172	0.074	0.152	GO:0030182	BP	25	neuron differentiation	6	S100B,NLGN1,SEMA5A,COL5A3,SPOCK1,MDGA2,COL5A2,TRPV2,MCF2,LAMA1,LZTS1,ETV1,RAB17,SEMA6D,PMP22,APOD,FOXD3,EPHA5,RUNX3,RXRG,CDON,PLXNC1,DCLK1,VIM,EDNRB,EPB41L3,LEF1,SDC2,GAS7,GAS1,CXCL12,TRPM1,CHN1,TIMP2,APBB1,CTHRC1,APOE,PRKD1,NR4A3,HMG20B,FGFR1,ITM2C,MYEF2,TNIK,SDCBP,EOMES,PAX3,LGALS1,SEMA6A,PLXND1,SOX5,NDN,KIAA1598,LRRK2,NRP2,THY1,FES,MCOLN3,PRICKLE2,FARP1,BMPR1B,COL4A1,FARP2,ZC4H2,BCL2,CDK5,COL4…
0.0047	915	2319	143	0.062	0.156	GO:0048666	BP	25	neuron development	7	S100B,NLGN1,SEMA5A,COL5A3,SPOCK1,COL5A2,TRPV2,MCF2,LAMA1,LZTS1,ETV1,RAB17,SEMA6D,PMP22,APOD,FOXD3,EPHA5,RUNX3,PLXNC1,DCLK1,VIM,EDNRB,EPB41L3,SDC2,GAS7,GAS1,CXCL12,TRPM1,CHN1,APBB1,CTHRC1,APOE,PRKD1,NR4A3,FGFR1,ITM2C,TNIK,SDCBP,LGALS1,SEMA6A,PLXND1,NDN,KIAA1598,LRRK2,NRP2,THY1,FES,PRICKLE2,FARP1,BMPR1B,COL4A1,FARP2,BCL2,CDK5,COL4A2,CIT,EPHA4,PTPRM,ANK2,SMO,NAGLU,MYH10,ARHGEF11,UCHL1,UGT8,NRCAM,MAT…
0.000291	790	2319	132	0.057	0.167	GO:0031175	BP	25	neuron projection development	8	S100B,NLGN1,SEMA5A,COL5A3,SPOCK1,COL5A2,TRPV2,MCF2,LAMA1,LZTS1,ETV1,RAB17,SEMA6D,PMP22,APOD,FOXD3,EPHA5,RUNX3,PLXNC1,DCLK1,VIM,EPB41L3,SDC2,GAS7,GAS1,CXCL12,CHN1,APBB1,APOE,PRKD1,NR4A3,FGFR1,ITM2C,TNIK,SDCBP,LGALS1,SEMA6A,PLXND1,NDN,KIAA1598,LRRK2,NRP2,THY1,FES,PRICKLE2,FARP1,BMPR1B,COL4A1,FARP2,BCL2,CDK5,COL4A2,CIT,EPHA4,PTPRM,ANK2,SMO,MYH10,ARHGEF11,UCHL1,UGT8,NRCAM,MATN2,LRP8,OBSL1,RAC3,ATL1,M…
0.00396	638	2319	107	0.046	0.168	GO:0048812	BP	25	neuron projection morphogenesis	9	S100B,SEMA5A,COL5A3,COL5A2,TRPV2,LAMA1,LZTS1,ETV1,SEMA6D,APOD,FOXD3,EPHA5,RUNX3,PLXNC1,DCLK1,EPB41L3,SDC2,GAS7,GAS1,CXCL12,CHN1,APBB1,APOE,NR4A3,FGFR1,TNIK,SDCBP,SEMA6A,PLXND1,NDN,KIAA1598,LRRK2,NRP2,THY1,FES,FARP1,BMPR1B,COL4A1,FARP2,BCL2,CDK5,COL4A2,CIT,EPHA4,PTPRM,ANK2,SMO,MYH10,ARHGEF11,UCHL1,UGT8,NRCAM,MATN2,LRP8,OBSL1,ATL1,MBP,STXBP1,DPYSL2,CDK1,STMN1,PLXNA1,SEMA4F,NREP,TTL,RPS6KA5,TWF2,DOC…
0.00992	628	2319	104	0.045	0.166	GO:0048667	BP	25	cell morphogenesis involved in neuron differentiation	8	S100B,SEMA5A,COL5A3,COL5A2,TRPV2,LAMA1,LZTS1,ETV1,SEMA6D,APOD,FOXD3,EPHA5,RUNX3,PLXNC1,DCLK1,SDC2,GAS1,CXCL12,CHN1,APBB1,APOE,NR4A3,FGFR1,TNIK,SDCBP,SEMA6A,PLXND1,NDN,KIAA1598,LRRK2,NRP2,THY1,FES,FARP1,BMPR1B,COL4A1,FARP2,BCL2,CDK5,COL4A2,CIT,EPHA4,PTPRM,ANK2,SMO,MYH10,ARHGEF11,UCHL1,NRCAM,MATN2,LRP8,OBSL1,HEXA,ATL1,MBP,STXBP1,DPYSL2,CDK1,STMN1,PLXNA1,SEMA4F,NREP,TTL,RPS6KA5,TWF2,SOD1,DOCK7,LAMB2…
8.46e-06	1475	2319	228	0.098	0.155	GO:0051128	BP	25	regulation of cellular component organization	1	DAB2,S100B,BST2,NLGN1,SPOCK1,RHOJ,TRPV2,LZTS1,ATP10A,CDKN2C,DPP4,GPM6B,RAB17,TET1,PMP22,APOD,C10ORF90,EPHA5,BVES,FMN1,SORBS1,DDR2,VIM,EPB41L3,LEF1,SGIP1,SDC2,GAS7,NOV,JAM3,GAS1,CXCL12,CHN1,APBB1,CCL2,COL14A1,ARRB1,APOE,TRO,PRKD1,SNCA,ESR2,FMNL3,FGFR1,ITM2C,TNIK,ENPP1,IGFBP7,FHOD3,LGALS1,ARHGAP24,PTPRJ,FN1,PARVB,BAIAP2L2,CHPT1,SGK1,TGFBR3,LRRK2,KIT,VAT1,CYBA,EPS8,THY1,FES,APOC1,SCARB1,ABR,AMOT,FAR…
0.0181	1657	2319	232	0.1	0.14	GO:0050790	BP	25	regulation of catalytic activity	1	CXCL1,DAB2,SPOCK1,PRKAR2B,CSPG4,PROS1,CDKN2C,EPHA5,BVES,TRIB2,CDK2,DDR2,ZEB2,TLR4,EDNRB,LEF1,MMP17,TLR6,CHN1,IFIT1,TIMP2,MAP2K6,CCL2,ADCY2,IFI6,SYTL2,CTSH,ARRB1,APOE,PRKD1,NQO1,SNCA,SERPINF1,TBC1D7,OAS1,HERC5,CAPN3,FGFR1,RCAN1,TNIK,RASA3,SYDE1,ARHGAP24,CCNE2,PTPRJ,SORT1,PKN1,SGK1,STRADB,LRRK2,KIT,WIPI1,THY1,MICAL1,CCND1,APH1B,PLSCR1,CSF1,APOC1,SCARB1,IL8,FARP1,AMOT,WDR81,BCL2,CDK5,ARHGEF6,GNAL,TL…
0.0477	751	2319	117	0.05	0.156	GO:0051338	BP	25	regulation of transferase activity	2	DAB2,PRKAR2B,CSPG4,CDKN2C,TRIB2,DDR2,ZEB2,TLR4,TLR6,MAP2K6,CCL2,ADCY2,APOE,SNCA,HERC5,FGFR1,TNIK,CCNE2,PTPRJ,PKN1,STRADB,LRRK2,KIT,WIPI1,THY1,CCND1,CSF1,IL8,CDK5,TLR3,EPHA4,CKS2,UBBP4,NLRC5,ZFYVE28,PRKACB,FZD4,SLC27A1,MAP3K11,PSEN2,HSPA2,BLM,CLSPN,CCND3,PYCARD,UCHL1,SMPD1,SPRED1,LRP8,MVP,PKD2,KAT2B,CDC25C,MAP3K3,CDC25B,S1PR2,VLDLR,CDK1,WWTR1,EIF2AK2,DUSP4,F2R,MDFIC,DUSP3,AKT1,SPRY2,SOD1,SPRY1,CDC…
0.0195	729	2319	116	0.05	0.159	GO:0043549	BP	25	regulation of kinase activity	3	DAB2,PRKAR2B,CSPG4,CDKN2C,TRIB2,DDR2,ZEB2,TLR4,TLR6,MAP2K6,CCL2,ADCY2,APOE,SNCA,HERC5,FGFR1,TNIK,CCNE2,PTPRJ,PKN1,STRADB,LRRK2,KIT,WIPI1,THY1,CCND1,CSF1,IL8,CDK5,TLR3,EPHA4,CKS2,UBBP4,NLRC5,ZFYVE28,PRKACB,FZD4,SLC27A1,MAP3K11,PSEN2,HSPA2,BLM,CLSPN,CCND3,PYCARD,UCHL1,SMPD1,SPRED1,LRP8,MVP,PKD2,KAT2B,CDC25C,MAP3K3,CDC25B,S1PR2,VLDLR,CDK1,WWTR1,EIF2AK2,DUSP4,F2R,MDFIC,DUSP3,AKT1,SPRY2,SOD1,SPRY1,CDC…
0.0156	695	2319	112	0.048	0.161	GO:0045859	BP	25	regulation of protein kinase activity	4	DAB2,PRKAR2B,CSPG4,CDKN2C,TRIB2,DDR2,ZEB2,TLR4,TLR6,MAP2K6,CCL2,ADCY2,APOE,SNCA,HERC5,FGFR1,TNIK,CCNE2,PTPRJ,PKN1,STRADB,LRRK2,KIT,WIPI1,THY1,CCND1,CSF1,IL8,CDK5,TLR3,EPHA4,CKS2,UBBP4,ZFYVE28,PRKACB,FZD4,SLC27A1,MAP3K11,PSEN2,HSPA2,BLM,CLSPN,CCND3,PYCARD,UCHL1,SMPD1,SPRED1,LRP8,MVP,PKD2,KAT2B,CDC25C,MAP3K3,CDC25B,S1PR2,VLDLR,CDK1,WWTR1,EIF2AK2,DUSP4,F2R,MDFIC,DUSP3,AKT1,SPRY2,SOD1,SPRY1,CDC25A,PR…
0.0145	180	2319	40	0.017	0.222	GO:0016051	BP	25	carbohydrate biosynthetic process	1	ST8SIA6,GYG2,SORBS1,CHST10,SNCA,ENPP1,CSGALNACT1,CHST12,B3GNT1,SLC35B4,GAPDHS,PRKACB,CHST11,B3GALNT1,CHST14,G6PC3,PC,PASK,AKT1,MDH1,FUT8,ISYNA1,PPP1R3C,ALG1,PGD,SLC25A13,PGAM1,GYS1,PRKACA,COLGALT1,GPI,ALDOC,SORD,SLC25A11,ALDOA,TALDO1,PGM1,DYRK2,SLC25A12,IMPA1
0.0165	392	2319	71	0.031	0.181	GO:0009100	BP	25	glycoprotein metabolic process	1	CYTL1,ST6GALNAC3,CSPG4,GXYLT2,ST8SIA6,TET1,MGAT5B,GCNT2,ST3GAL6,COL11A1,SDC2,OAS2,CHSY3,ST3GAL4,ST3GAL5,SDC3,BCAN,ST3GAL2,ST8SIA1,BACE2,EXTL2,CSGALNACT1,TRAK2,ARSB,CHST12,B3GNT1,SOAT1,BCL2,GALNT2,B4GALT6,B4GALT5,CHST11,LARGE,DCN,ST6GAL1,B3GALNT1,B3GALTL,ST6GALNAC2,HEXA,KAT2B,VEGFB,CHST14,NECAB3,MANEA,ALG6,CTNNB1,B3GNT9,B3GAT3,FUT8,B3GALT6,ALG8,MLEC,PARP4,HSPG2,CHSY1,PARP1,XYLT2,ALG1,SRD5A3,C1GALT…
0.0274	93	2319	25	0.011	0.269	GO:0006029	BP	25	proteoglycan metabolic process	2	CYTL1,CSPG4,COL11A1,SDC2,CHSY3,SDC3,BCAN,EXTL2,CSGALNACT1,ARSB,CHST12,CHST11,DCN,HEXA,CHST14,CTNNB1,B3GAT3,B3GALT6,HSPG2,CHSY1,XYLT2,HEXB,EXTL3,UST,GLCE
0.0104	62	2319	20	0.009	0.323	GO:0050654	BP	25	chondroitin sulfate proteoglycan metabolic process	3	CYTL1,CSPG4,SDC2,CHSY3,SDC3,BCAN,CSGALNACT1,ARSB,CHST12,CHST11,DCN,HEXA,CHST14,B3GAT3,B3GALT6,HSPG2,CHSY1,XYLT2,HEXB,UST
0.0246	60	2319	19	0.008	0.317	GO:0030204	BP	25	chondroitin sulfate metabolic process	4	CSPG4,SDC2,CHSY3,SDC3,BCAN,CSGALNACT1,ARSB,CHST12,CHST11,DCN,HEXA,CHST14,B3GAT3,B3GALT6,HSPG2,CHSY1,XYLT2,HEXB,UST
0.0095	47	2319	17	0.007	0.362	GO:0060563	BP	25	neuroepithelial cell differentiation	1	MITF,FOXD3,SOX10,OCA2,EDNRB,TYRP1,MLPH,C10ORF11,RAB27A,KIT,USP13,MYO5A,BCL2,HPS4,HPS6,MREG,GNAQ
5.53e-05	35	2319	17	0.007	0.486	GO:0030318	BP	25	melanocyte differentiation	2	MITF,FOXD3,SOX10,OCA2,EDNRB,TYRP1,MLPH,C10ORF11,RAB27A,KIT,USP13,MYO5A,BCL2,HPS4,HPS6,MREG,GNAQ
0.000808	12	2319	9	0.004	0.75	GO:0006582	BP	25	melanin metabolic process	1	SLC45A2,TYR,DCT,PMEL,OCA2,TYRP1,MC1R,MYO5A,BCL2
0.0297	568	2319	94	0.041	0.165	GO:0060284	BP	25	regulation of cell development	1	PDE3A,DAB2,NLGN1,SPOCK1,TRPV2,LZTS1,DCT,RAB17,PMP22,CDON,SOX10,BHLHE41,VIM,EDNRB,LEF1,SDC2,GPR124,CHN1,TIMP2,APBB1,COL14A1,APOE,PRKD1,SERPINF1,HMG20B,CAPN3,FGFR1,ITM2C,TNIK,EOMES,LGALS1,SEMA6A,SOX5,TGFBR3,LRRK2,THY1,FES,BCL2,CDK5,CIT,EPHA4,ASPA,SMO,ETV5,NRCAM,STAT1,HDAC4,THRA,LRP8,OBSL1,TGFB1I1,MBP,SMARCD3,DPYSL2,VLDLR,CDK1,WWTR1,IRX3,CTNNB1,AKT1,SEMA4F,NREP,TTL,IGFBP3,TWF2,TENM3,ID2,INPPL1,TCF4,…
0.013	340	2319	64	0.028	0.188	GO:0009101	BP	25	glycoprotein biosynthetic process	1	CYTL1,ST6GALNAC3,CSPG4,GXYLT2,ST8SIA6,TET1,MGAT5B,GCNT2,ST3GAL6,OAS2,CHSY3,ST3GAL4,ST3GAL5,BCAN,ST3GAL2,ST8SIA1,BACE2,EXTL2,CSGALNACT1,TRAK2,CHST12,B3GNT1,SOAT1,BCL2,GALNT2,B4GALT6,B4GALT5,CHST11,LARGE,DCN,ST6GAL1,B3GALNT1,B3GALTL,ST6GALNAC2,KAT2B,VEGFB,CHST14,NECAB3,MANEA,ALG6,CTNNB1,B3GNT9,B3GAT3,FUT8,B3GALT6,ALG8,MLEC,PARP4,CHSY1,PARP1,XYLT2,ALG1,SRD5A3,C1GALT1C1,POMGNT1,DOLK,MGAT1,SIRT2,EXTL3…
0.00741	51	2319	18	0.008	0.353	GO:0030166	BP	25	proteoglycan biosynthetic process	2	CYTL1,CSPG4,CHSY3,BCAN,EXTL2,CSGALNACT1,CHST12,CHST11,DCN,CHST14,CTNNB1,B3GAT3,B3GALT6,CHSY1,XYLT2,EXTL3,UST,GLCE
0.00868	343	2319	65	0.028	0.19	GO:0022604	BP	25	regulation of cell morphogenesis	1	DAB2,S100B,RHOJ,TRPV2,LZTS1,ATP10A,BVES,EPB41L3,LEF1,SDC2,GAS7,CHN1,CCL2,APOE,FMNL3,TNIK,FN1,PARVB,TGFBR3,LRRK2,KIT,EPS8,THY1,FES,CDK5,CIT,EPHA4,ICAM1,MYH10,NRCAM,STAT1,FERMT2,LRP8,OBSL1,TGFB1I1,MBP,WWTR1,ZMYM3,CTNNB1,PARVA,SEMA4F,TTL,TWF2,SH3KBP1,RHOQ,WASF3,SSH2,GNA12,METRN,SEMA7A,HEXB,ARHGDIA,RAP2A,CFL1,PTEN,SSH1,TAOK2,MYO10,ITGB1BP1,RUFY3,TRIOBP,ALDOA,BBS4,ILK,SPG20
0.00571	11	2319	8	0.003	0.727	GO:0042438	BP	25	melanin biosynthetic process	1	SLC45A2,TYR,DCT,PMEL,OCA2,TYRP1,MC1R,MYO5A
0.0046	107	2319	29	0.013	0.271	GO:0019228	BP	25	regulation of action potential in neuron	1	PMP22,RXRG,PLP1,EPB41L3,JAM3,MAL,MPDZ,MYO5A,ASPA,UGT8,GRIK2,HEXA,MBP,CTNNB1,DAG1,AKT1,SOD1,P2RX7,WASF3,P2RX4,HEXB,MTMR2,PTEN,NAB2,CD9,PIKFYVE,ILK,FIG4,AFG3L2
0.00533	91	2319	26	0.011	0.286	GO:0007272	BP	25	ensheathment of neurons	2	PMP22,RXRG,PLP1,EPB41L3,JAM3,MAL,MPDZ,MYO5A,ASPA,UGT8,HEXA,MBP,CTNNB1,DAG1,AKT1,SOD1,WASF3,HEXB,MTMR2,PTEN,NAB2,CD9,PIKFYVE,ILK,FIG4,AFG3L2
0.00533	91	2319	26	0.011	0.286	GO:0008366	BP	25	axon ensheathment	3	PMP22,RXRG,PLP1,EPB41L3,JAM3,MAL,MPDZ,MYO5A,ASPA,UGT8,HEXA,MBP,CTNNB1,DAG1,AKT1,SOD1,WASF3,HEXB,MTMR2,PTEN,NAB2,CD9,PIKFYVE,ILK,FIG4,AFG3L2
0.00263	88	2319	26	0.011	0.295	GO:0042552	BP	25	myelination	4	PMP22,RXRG,PLP1,EPB41L3,JAM3,MAL,MPDZ,MYO5A,ASPA,UGT8,HEXA,MBP,CTNNB1,DAG1,AKT1,SOD1,WASF3,HEXB,MTMR2,PTEN,NAB2,CD9,PIKFYVE,ILK,FIG4,AFG3L2
0.0373	24	2319	11	0.005	0.458	GO:0000083	BP	25	regulation of transcription involved in G1/S phase of mitotic cell cycle	1	E2F1,NPAT,PCNA,TYMS,ORC1,CDK1,DHFR,FBXO5,ID2,CCNE1,RB1
0.00241	93	2319	27	0.012	0.29	GO:0006767	BP	28	water-soluble vitamin metabolic process	1	TCN1,SLC2A3,TCN2,ACP5,SLC19A3,MOCS1,ENPP1,BTD,GSTO1,QPRT,TPK1,DHFR,PC,SLC19A1,MMACHC,GPHN,LMBRD1,SLC19A2,NAMPT,CD320,SLC5A6,SLC23A2,CYB5A,MTHFD1,CYB5R3,PANK2,NADK
0.0013	2292	2319	316	0.136	0.138	GO:0035556	BP	8	intracellular signal transduction	1	CXCL1,PDE3A,DAB2,S100B,BST2,SCG2,NLGN1,CA8,PRKAR2B,COL1A2,CSPG4,A2M,RHOJ,TNFRSF19,MCF2,DOK5,ASB9,MCF2L,PRKCB,CYSLTR2,RAB17,SHC4,TNS3,EPHA5,GPR143,SECTM1,CDON,BVES,TRIB2,CDK2,ZEB2,TLR4,DCLK1,EDNRB,DOCK10,ITPKB,CXCL12,ARHGEF40,TLR6,CHN1,PRKD3,TIMP2,MAP2K6,CCL2,ADCY2,PDE4D,CTSH,ARRB1,APOE,PRKD1,PAG1,MRAS,RHOBTB1,TBC1D7,RAB33A,PELI2,SEMA4C,RHOBTB3,MC1R,MAP3K12,CAPN3,FGFR1,RCAN1,TNIK,SDCBP,RASA3,GPR15…
0.000256	38	2319	17	0.007	0.447	GO:0022616	BP	38	DNA strand elongation	1	FEN1,MCM3,GINS2,PCNA,GINS1,POLA2,MCM6,MCM4,RFC3,RPA3,MCM2,MCM7,DCLRE1B,DNA2,POLD1,RPA2,RPA1
0.0153	300	2319	58	0.025	0.193	GO:0006260	BP	38	DNA replication	1	CDK2,CCNE2,DTL,KIAA0101,TREX1,FEN1,MCM3,GINS2,BLM,CLSPN,ESCO2,POLE2,PCNA,MCM10,RAD51,TYMS,NPM2,ORC1,GINS1,CDC25C,POLA2,CENPF,CDK1,DSCC1,MCM6,CHAF1B,CHAF1A,BRCA1,MCM4,RFC3,GINS3,CACYBP,RBBP7,CDC25A,RPA3,ORC6,MCM2,REV3L,INPPL1,CDK2AP1,PTMS,MCM7,RECQL,MMS22L,RMI2,GMNN,TK2,CCNE1,PHB,DNA2,CCDC88A,POLD1,MRE11A,RAD1,RPA2,RPA1,CINP,TMX1
0.00243	104	2319	29	0.013	0.279	GO:0006261	BP	38	DNA-dependent DNA replication	2	CDK2,CCNE2,FEN1,MCM3,GINS2,BLM,POLE2,PCNA,RAD51,ORC1,GINS1,POLA2,MCM6,MCM4,RFC3,RPA3,ORC6,MCM2,REV3L,CDK2AP1,MCM7,MMS22L,TK2,CCNE1,DNA2,POLD1,MRE11A,RPA2,RPA1
0.000422	35	2319	16	0.007	0.457	GO:0006271	BP	38	DNA strand elongation involved in DNA replication	3	FEN1,MCM3,GINS2,PCNA,GINS1,POLA2,MCM6,MCM4,RFC3,RPA3,MCM2,MCM7,DNA2,POLD1,RPA2,RPA1
0.0499	96	2319	25	0.011	0.26	GO:2000242	BP	4	negative regulation of reproductive process	1	BST2,IFITM2,IFITM1,MX1,IFIT1,SERPINF1,OAS1,ISG15,PLSCR1,IFITM3,APOBEC3G,PRKACB,FAM111A,TIMP1,MSH2,EIF2AK2,FBXO5,SP100,IFI16,RNASEL,OAS3,RPS6KA2,MAVS,APC,PRKAR1A
0.018	64	2319	20	0.009	0.312	GO:0045069	BP	4	regulation of viral genome replication	1	BST2,IFITM2,IFITM1,MX1,IFIT1,OAS1,ISG15,PLSCR1,IL8,BCL2,IFITM3,APOBEC3G,FAM111A,EIF2AK2,IFI16,RNASEL,OAS3,TARBP2,MAVS,ADAR
0.0328	46	2319	16	0.007	0.348	GO:0045071	BP	4	negative regulation of viral genome replication	2	BST2,IFITM2,IFITM1,MX1,IFIT1,OAS1,ISG15,PLSCR1,IFITM3,APOBEC3G,FAM111A,EIF2AK2,IFI16,RNASEL,OAS3,MAVS
0.00117	2015	2319	283	0.122	0.14	GO:0005856	CC	31	cytoskeleton	1	FBXL7,NLGN1,SPOCK1,PRKAR2B,DZIP1,MCF2,LZTS1,TRIM63,WIPF1,C10ORF90,TUBB2B,FMN1,TRIB2,SORBS1,CLEC11A,AK5,DENND2A,SGCD,CDK2,GYPC,VIM,EPB41L3,CORO2B,GAS7,TUBB4A,MAP2K6,PDE4D,MLPH,SNCA,PDLIM3,SEMA4C,MC1R,SNTB1,TNIK,SDCBP,SGCE,IFFO1,FHOD3,ARHGAP24,SLC1A4,ADD3,PARVB,SORBS2,NDN,PKNOX2,RASSF3,EPS8,MPDZ,WIPI1,MICAL1,CPEB1,FES,RPP25,AKAP12,SYNC,KIF3C,DTL,FARP1,AMOT,FARP2,MARVELD1,MAPRE2,MYO5A,CDK5,TRAF5,GAS…
0.00142	981	2319	154	0.066	0.157	GO:0015630	CC	31	microtubule cytoskeleton	2	FBXL7,PRKAR2B,DZIP1,TRIM63,C10ORF90,TUBB2B,SORBS1,CLEC11A,AK5,CDK2,TUBB4A,PDE4D,MLPH,MC1R,NDN,PKNOX2,RASSF3,FES,RPP25,KIF3C,DTL,MAPRE2,MYO5A,TRAF5,GAS2L3,NEDD9,INCENP,TUBA8,GTSE1,KIF20A,CEP170,PRKACB,MAP3K11,PSEN2,LRRC45,MCM3,MYH10,KIF11,DNM3,CCDC28B,MLF1IP,FNTB,TTLL7,PCNA,SRPX2,ATM,LYST,PKD2,KLHL42,GSG2,NEK6,NUSAP1,NCAPH,NCAPG,PBXIP1,KATNAL1,CCNF,CENPF,PSRC1,MASTL,CDC25B,TACC1,CDK1,STMN1,ESPL1,M…
1.58e-05	115	2319	35	0.015	0.304	GO:0048770	CC	12	pigment granule	1	SLC45A2,SLC24A5,TRPV2,ANXA6,TYR,DCT,PMEL,RAB17,GPR143,MLANA,OCA2,TYRP1,MLPH,SYTL2,SERPINF1,SDCBP,SLC1A4,RAB27A,GPNMB,SYNGR1,MYO5A,HPS4,ATP6V1B2,MMP14,GGH,ATP6V0A1,CTSB,CALU,RAB5B,DTNBP1,CTSD,HSP90AA1,HSP90AB1,HSPA8,NCSTN
1.58e-05	115	2319	35	0.015	0.304	GO:0042470	CC	12	melanosome	2	SLC45A2,SLC24A5,TRPV2,ANXA6,TYR,DCT,PMEL,RAB17,GPR143,MLANA,OCA2,TYRP1,MLPH,SYTL2,SERPINF1,SDCBP,SLC1A4,RAB27A,GPNMB,SYNGR1,MYO5A,HPS4,ATP6V1B2,MMP14,GGH,ATP6V0A1,CTSB,CALU,RAB5B,DTNBP1,CTSD,HSP90AA1,HSP90AB1,HSPA8,NCSTN
0.00318	8	2319	7	0.003	0.875	GO:0045009	CC	12	chitosome	1	SLC45A2,TYR,DCT,GPR143,OCA2,TYRP1,DTNBP1
0.00318	8	2319	7	0.003	0.875	GO:0033162	CC	12	melanosome membrane	1	SLC45A2,TYR,DCT,GPR143,OCA2,TYRP1,DTNBP1
6.78e-22	12356	2319	1542	0.665	0.125	GO:0043226	CC	3	organelle	1	FBXL7,MT1A,DAB2,RNF182,S100B,TFF3,ABCB5,BST2,SCG2,SLC45A2,NLGN1,ST6GALNAC3,ANO5,SLC24A5,FABP7,COL5A3,SPOCK1,PRUNE2,PRKAR2B,COL1A2,CMPK2,CSPG4,DZIP1,PDE4B,COL5A2,A2M,CD79B,TRPV2,ZNF280B,MCF2,ITGA4,ASB9,RASSF2,EPDR1,LZTS1,ANXA6,ATP10A,TYR,DCT,PROS1,PMEL,ELOVL2,MITF,ETV1,SRPX,MMP2,MME,CDKN2C,DPP4,ALX1,SPARC,PRKCB,ST8SIA6,ARNT2,ACOT1,CYP27A1,TRIM63,WIPF1,RAB17,IRF4,SEMA6D,TET1,CBR3,APOD,FOXD3,MGAT5B,…
7.96e-18	11264	2319	1410	0.608	0.125	GO:0043227	CC	3	membrane-bounded organelle	2	MT1A,DAB2,RNF182,S100B,TFF3,ABCB5,BST2,SCG2,SLC45A2,ST6GALNAC3,ANO5,SLC24A5,FABP7,COL5A3,PRUNE2,PRKAR2B,COL1A2,CMPK2,CSPG4,DZIP1,PDE4B,COL5A2,A2M,CD79B,TRPV2,ZNF280B,ITGA4,ASB9,RASSF2,EPDR1,LZTS1,ANXA6,ATP10A,TYR,DCT,PROS1,PMEL,ELOVL2,MITF,ETV1,SRPX,MMP2,MME,CDKN2C,DPP4,ALX1,SPARC,PRKCB,ST8SIA6,ARNT2,ACOT1,CYP27A1,TRIM63,WIPF1,RAB17,IRF4,SEMA6D,TET1,CBR3,APOD,FOXD3,MGAT5B,SRGN,PRDM7,TLR1,LOXL2,EP…
5.94e-06	16821	2319	1896	0.818	0.113	GO:0005623	CC	3	cell	1	NNMT,FBXL7,MT1A,NID1,PDE3A,DAB2,RNF182,S100B,TFF3,ABCB5,BST2,CHRNA6,SCG2,IFITM2,SLC45A2,NLGN1,ST6GALNAC3,ANO5,SLC24A5,SEMA5A,CA8,FABP7,COL5A3,SMIM10,SPOCK1,MFI2,PRUNE2,PRKAR2B,COL1A2,MDGA2,CMPK2,CSPG4,DZIP1,PDE4B,COL5A2,A2M,CD200,CD79B,RHOJ,ENPP2,TRPV2,ZNF280B,BCL2A1,LYPD1,IGSF11,MCF2,PAQR8,ITGA4,ASB9,HMCN1,RASSF2,EPDR1,LZTS1,GNG11,GPR85,ANXA6,MCAM,ATP10A,MARCKSL1,KCNK2,TYR,DCT,PROS1,PMEL,ELOVL2,…
5.73e-06	16820	2319	1896	0.818	0.113	GO:0044464	CC	3	cell part	2	NNMT,FBXL7,MT1A,NID1,PDE3A,DAB2,RNF182,S100B,TFF3,ABCB5,BST2,CHRNA6,SCG2,IFITM2,SLC45A2,NLGN1,ST6GALNAC3,ANO5,SLC24A5,SEMA5A,CA8,FABP7,COL5A3,SMIM10,SPOCK1,MFI2,PRUNE2,PRKAR2B,COL1A2,MDGA2,CMPK2,CSPG4,DZIP1,PDE4B,COL5A2,A2M,CD200,CD79B,RHOJ,ENPP2,TRPV2,ZNF280B,BCL2A1,LYPD1,IGSF11,MCF2,PAQR8,ITGA4,ASB9,HMCN1,RASSF2,EPDR1,LZTS1,GNG11,GPR85,ANXA6,MCAM,ATP10A,MARCKSL1,KCNK2,TYR,DCT,PROS1,PMEL,ELOVL2,…
0.0438	107	2319	27	0.012	0.252	GO:0030427	CC	3	site of polarized growth	3	TRPV2,TRPM1,TIMP2,APBB1,SNCA,MAP3K12,EPS8,THY1,MYO5A,CDK5,EPHA4,PSEN2,MYH10,TMOD2,RAC3,DPYSL2,GPRIN1,TWF2,DOCK7,STX3,SIGMAR1,DPYSL3,DTNBP1,TPM3,APC,RUFY3,ZFYVE27
0.000199	951	2319	154	0.066	0.162	GO:0031975	CC	3	envelope	3	PRKAR2B,CYP27A1,SOX10,BCHE,EDNRB,MX2,SNCA,GATM,SORT1,MLIP,LRRK2,GK,VAT1,GRAMD4,CHCHD6,DTL,PRICKLE2,SFXN3,BCL2,TREX1,ABCB6,EPHA4,C19ORF12,IFI27,PSEN2,LGALS3,TMEM173,CRAT,TYMS,MVP,CERS4,GSG2,NME4,CPS1,NDUFB1,SUOX,SLC25A40,GHDC,CENPF,ACADS,ACSL3,FECH,TOMM40L,LMNB1,SNN,NNT,PC,CDS2,DAG1,TMEM109,CDK4,ATP5C1,NDUFA2,CERS5,CAT,NIPSNAP1,SNUPN,TOMM7,CACYBP,CISD2,MGST3,CPOX,SYNJ2BP,PRKCA,P2RX7,ATP5J2,ATP5A1,…
4.6e-06	289	2319	66	0.028	0.228	GO:0031252	CC	3	cell leading edge	3	S100B,CSPG4,MCF2L,DPP4,WIPF1,VIM,EPB41L3,GAS7,APBB1,PTPRJ,PARVB,EPS8,LAYN,AMOT,ARHGAP31,MYO5A,CDK5,ARHGEF6,CIT,NEDD9,PTPRM,GSN,FERMT2,PKD2,IFIT5,RAC3,DDX58,SPATA13,ANTXR1,CTNNB1,PARVA,DAG1,AKT1,TWF2,BRCA1,PACSIN2,MYO9B,SPRY2,SPRY1,FAP,PLCG1,INPPL1,FZD3,WASF3,AIF1L,CYTH3,ABI2,ITGA5,SNX9,CCDC88A,CFL1,DPYSL3,MYLK,RDX,MYO1D,SSH1,SSX2IP,SLC39A6,MYO10,PPP1R9B,APC,ITGB1BP1,RAB34,ABL1,ILK,DCTN1
1.88e-21	14322	2319	1734	0.748	0.121	GO:0005622	CC	3	intracellular	3	NNMT,FBXL7,MT1A,PDE3A,DAB2,RNF182,S100B,TFF3,ABCB5,BST2,SCG2,SLC45A2,NLGN1,ST6GALNAC3,ANO5,SLC24A5,CA8,FABP7,COL5A3,SPOCK1,PRUNE2,PRKAR2B,COL1A2,CMPK2,CSPG4,DZIP1,PDE4B,COL5A2,A2M,CD79B,RHOJ,TRPV2,ZNF280B,BCL2A1,MCF2,ASB9,HMCN1,RASSF2,EPDR1,LZTS1,GNG11,ANXA6,ATP10A,MARCKSL1,TYR,DCT,PROS1,PMEL,ELOVL2,MITF,ETV1,SRPX,MMP2,MCF2L,MME,CDKN2C,DPP4,ALX1,SPARC,PRKCB,GNG2,ST8SIA6,ARNT2,KCNAB2,ACOT1,CYP27A1…
0.00614	2138	2319	293	0.126	0.137	GO:0012505	CC	3	endomembrane system	3	DAB2,ABCB5,SLC45A2,ST6GALNAC3,ANO5,TRPV2,ATP10A,TYR,DCT,PROS1,PMEL,ELOVL2,ST8SIA6,MGAT5B,TLR1,GPR143,BCHE,MLANA,GCNT2,GJB1,ST3GAL6,OCA2,EDNRB,SYT11,TYRP1,SGIP1,MX1,AP1S2,NCALD,TLR6,FAM69B,CHST10,MX2,CHSY3,ST3GAL4,MOXD1,ARRB1,ATP6V0E2,ST3GAL5,SNCA,OSBPL5,SEMA4C,FAM198B,ST3GAL2,SDCBP,RAB20,ST8SIA1,GJC1,BAIAP2L2,SLC2A10,CHPT1,RAB27A,SORT1,SGK1,SYNGR1,MLIP,EXTL2,CSGALNACT1,APOL2,CYBA,AGPAT6,WIPI1,CYP…
2.41e-24	14124	2319	1727	0.745	0.122	GO:0044424	CC	3	intracellular part	3	NNMT,FBXL7,MT1A,PDE3A,DAB2,RNF182,S100B,TFF3,ABCB5,BST2,SCG2,SLC45A2,NLGN1,ST6GALNAC3,ANO5,SLC24A5,CA8,FABP7,COL5A3,SPOCK1,PRUNE2,PRKAR2B,COL1A2,CMPK2,CSPG4,DZIP1,PDE4B,COL5A2,A2M,CD79B,RHOJ,TRPV2,ZNF280B,BCL2A1,MCF2,ASB9,HMCN1,RASSF2,EPDR1,LZTS1,GNG11,ANXA6,ATP10A,MARCKSL1,TYR,DCT,PROS1,PMEL,ELOVL2,MITF,ETV1,SRPX,MMP2,MCF2L,MME,CDKN2C,DPP4,ALX1,SPARC,PRKCB,GNG2,ST8SIA6,ARNT2,KCNAB2,ACOT1,CYP27A1…
2.38e-48	10544	2319	1459	0.629	0.138	GO:0005737	CC	3	cytoplasm	4	NNMT,FBXL7,MT1A,PDE3A,DAB2,RNF182,S100B,TFF3,ABCB5,BST2,SCG2,SLC45A2,ST6GALNAC3,ANO5,SLC24A5,CA8,FABP7,COL5A3,SPOCK1,PRUNE2,PRKAR2B,COL1A2,CMPK2,CSPG4,DZIP1,PDE4B,COL5A2,A2M,CD79B,RHOJ,TRPV2,BCL2A1,MCF2,ASB9,HMCN1,RASSF2,EPDR1,LZTS1,ANXA6,ATP10A,MARCKSL1,TYR,DCT,PROS1,PMEL,ELOVL2,SRPX,MMP2,MCF2L,MME,CDKN2C,DPP4,SPARC,PRKCB,ST8SIA6,ARNT2,KCNAB2,ACOT1,CYP27A1,TRIM63,GYG2,WIPF1,RAB17,IRF4,SEMA6D,CBR…
2.84e-20	12323	2319	1531	0.66	0.124	GO:0043229	CC	3	intracellular organelle	4	FBXL7,MT1A,DAB2,RNF182,S100B,TFF3,ABCB5,BST2,SCG2,SLC45A2,NLGN1,ST6GALNAC3,ANO5,SLC24A5,FABP7,COL5A3,SPOCK1,PRUNE2,PRKAR2B,COL1A2,CMPK2,CSPG4,DZIP1,PDE4B,COL5A2,A2M,CD79B,TRPV2,ZNF280B,MCF2,ASB9,RASSF2,EPDR1,LZTS1,ANXA6,ATP10A,TYR,DCT,PROS1,PMEL,ELOVL2,MITF,ETV1,SRPX,MMP2,MME,CDKN2C,DPP4,ALX1,SPARC,PRKCB,ST8SIA6,ARNT2,ACOT1,CYP27A1,TRIM63,WIPF1,RAB17,IRF4,SEMA6D,TET1,CBR3,APOD,FOXD3,MGAT5B,SRGN,P…
2.63e-16	11227	2319	1398	0.603	0.125	GO:0043231	CC	3	intracellular membrane-bounded organelle	5	MT1A,DAB2,RNF182,S100B,TFF3,ABCB5,BST2,SCG2,SLC45A2,ST6GALNAC3,ANO5,SLC24A5,FABP7,COL5A3,PRUNE2,PRKAR2B,COL1A2,CMPK2,CSPG4,DZIP1,PDE4B,COL5A2,A2M,CD79B,TRPV2,ZNF280B,ASB9,RASSF2,EPDR1,LZTS1,ANXA6,ATP10A,TYR,DCT,PROS1,PMEL,ELOVL2,MITF,ETV1,SRPX,MMP2,MME,CDKN2C,DPP4,ALX1,SPARC,PRKCB,ST8SIA6,ARNT2,ACOT1,CYP27A1,TRIM63,WIPF1,RAB17,IRF4,SEMA6D,TET1,CBR3,APOD,FOXD3,MGAT5B,SRGN,PRDM7,TLR1,LOXL2,EPHA5,RU…
2.29e-48	7820	2319	1166	0.503	0.149	GO:0044444	CC	3	cytoplasmic part	4	NNMT,MT1A,PDE3A,DAB2,S100B,TFF3,ABCB5,BST2,SCG2,SLC45A2,ST6GALNAC3,ANO5,SLC24A5,COL5A3,PRUNE2,PRKAR2B,COL1A2,CMPK2,CSPG4,PDE4B,COL5A2,A2M,CD79B,RHOJ,TRPV2,MCF2,ASB9,HMCN1,EPDR1,LZTS1,ANXA6,ATP10A,TYR,DCT,PROS1,PMEL,ELOVL2,SRPX,MMP2,MCF2L,MME,CDKN2C,DPP4,SPARC,PRKCB,ST8SIA6,ACOT1,CYP27A1,TRIM63,GYG2,WIPF1,RAB17,IRF4,SEMA6D,CBR3,APOD,MGAT5B,SRGN,TLR1,EPHA5,GPR143,SECTM1,SOX10,KCNIP3,BCHE,MLANA,CTSK…
7.52e-15	2852	2319	444	0.191	0.156	GO:0005829	CC	3	cytosol	5	NNMT,PDE3A,PRKAR2B,PDE4B,A2M,RHOJ,MCF2,LZTS1,DCT,MCF2L,CDKN2C,PRKCB,ACOT1,GYG2,WIPF1,IRF4,CBR3,APOD,KCNIP3,SORBS1,AK5,CDK2,CABLES1,VIM,GMPR,SELENBP1,ITPKB,OAS2,TUBB4A,MX1,ACP5,AP1S2,NCALD,IFIT3,CHN1,IFIT1,MAP2K6,USP18,MX2,PDE4D,CTSH,ARRB1,PRKD1,NQO1,SNCA,RHOBTB1,DPYD,PELI2,OSBPL5,PDE7B,PLA2G16,OAS1,UBA7,MAP3K12,HERC5,MOCS1,CAPN3,FGFR1,SDCBP,ISG15,STAT5A,SYDE1,ARHGAP24,CCNE2,IFI35,PARVB,NDN,SGK1,S…
0.00902	1600	2319	227	0.098	0.142	GO:0005783	CC	3	endoplasmic reticulum	5	ANO5,COL5A3,COL1A2,COL5A2,ATP10A,PROS1,PMEL,ELOVL2,SRPX,APOD,EPHA5,KCNIP3,BCHE,MLANA,GJB1,OCA2,FKBP7,COL11A1,OAS2,MX1,CPQ,FAM69B,MAL,SNX10,COL14A1,MOXD1,SNCA,OSBPL5,PLA2G16,OAS1,SDCBP,GJC1,SORT1,SGK1,BACE2,TGFBR3,IL24,EXTL2,APOL2,ARSI,AGPAT6,THY1,CYP2U1,ARSB,EPHX1,COL18A1,IFIT2,CACNA2D1,SOAT1,APOC1,PLOD3,PLOD1,FADS2,ARL6IP5,COL4A1,FADS1,UNC93B1,TMEM98,PNPLA3,BCL2,TREX1,COL4A2,TLR3,S100A1,TMTC2,AB…
4.07e-07	539	2319	107	0.046	0.199	GO:0005773	CC	3	vacuole	5	DAB2,CSPG4,EPDR1,TYR,SRPX,SRGN,GPR143,CTSK,OCA2,SDC2,TCN2,ACP5,AP1S2,CPQ,CTSH,ARRB1,SDC3,GPR137B,BCAN,ITM2C,TPCN2,ASAH1,RAB27A,SORT1,WIPI1,CD63,ARSB,TMEM55A,OSTM1,RRAGD,CTSF,C1ORF85,UNC93B1,CIT,TLR3,ABCB6,IFITM3,PRCP,PSEN2,NAGLU,CTSL1,DCN,SMPD1,MCOLN1,HPS4,PLA2G15,PSAP,CLCN7,HEXA,LIPA,M6PR,EVA1A,PLBD2,CTSZ,SLC17A5,CYB561A3,TMEM138,ABCB9,PON2,DPP7,NAGA,GGH,ATP6V0A1,GNS,CAT,STS,SCARB2,LAMTOR4,CTSB,…
2.29e-07	467	2319	97	0.042	0.208	GO:0000323	CC	3	lytic vacuole	6	DAB2,CSPG4,EPDR1,TYR,SRGN,GPR143,CTSK,OCA2,SDC2,TCN2,ACP5,AP1S2,CPQ,CTSH,ARRB1,SDC3,GPR137B,BCAN,ITM2C,TPCN2,ASAH1,RAB27A,SORT1,CD63,ARSB,TMEM55A,OSTM1,RRAGD,CTSF,C1ORF85,UNC93B1,TLR3,IFITM3,PRCP,PSEN2,NAGLU,CTSL1,DCN,SMPD1,MCOLN1,HPS4,PLA2G15,PSAP,CLCN7,HEXA,LIPA,M6PR,EVA1A,PLBD2,CTSZ,SLC17A5,CYB561A3,ABCB9,PON2,DPP7,NAGA,GGH,GNS,CAT,STS,SCARB2,LAMTOR4,CTSB,STX3,LMBRD1,PCYOX1,VPS18,HSPG2,CTSA,MM…
2.29e-07	467	2319	97	0.042	0.208	GO:0005764	CC	3	lysosome	7	DAB2,CSPG4,EPDR1,TYR,SRGN,GPR143,CTSK,OCA2,SDC2,TCN2,ACP5,AP1S2,CPQ,CTSH,ARRB1,SDC3,GPR137B,BCAN,ITM2C,TPCN2,ASAH1,RAB27A,SORT1,CD63,ARSB,TMEM55A,OSTM1,RRAGD,CTSF,C1ORF85,UNC93B1,TLR3,IFITM3,PRCP,PSEN2,NAGLU,CTSL1,DCN,SMPD1,MCOLN1,HPS4,PLA2G15,PSAP,CLCN7,HEXA,LIPA,M6PR,EVA1A,PLBD2,CTSZ,SLC17A5,CYB561A3,ABCB9,PON2,DPP7,NAGA,GGH,GNS,CAT,STS,SCARB2,LAMTOR4,CTSB,STX3,LMBRD1,PCYOX1,VPS18,HSPG2,CTSA,MM…
3.68e-11	1763	2319	289	0.125	0.164	GO:0005739	CC	3	mitochondrion	5	PRKAR2B,CMPK2,ASB9,MMP2,ACOT1,CYP27A1,SOX10,SCCPDH,OAS2,IFIT3,IFI6,SNCA,ESR2,OAS1,GATM,SGK1,LRRK2,ACSS1,PECR,GK,VAT1,CYBA,TRAK2,PDK3,ARSB,RPP25,KYNU,TDRD7,GRAMD4,CHCHD6,SFXN3,FADS1,KANK2,BCL2,ABCB6,EPHA4,FEN1,C19ORF12,IFI27,FAM213A,APOBEC3G,PSEN2,LAP3,LGALS3,HSPA2,BPHL,TMEM173,CRAT,AADAT,PYCARD,AS3MT,DNM3,PNKD,ABHD6,RAD51,TYMS,NTHL1,AMACR,QDPR,PLA2G15,PSAP,NME4,CPS1,NDUFB1,SUOX,ECI2,SLC25A40,ATP6…
3.42e-11	7497	2319	966	0.417	0.129	GO:0044422	CC	3	organelle part	1	FBXL7,DAB2,ABCB5,SLC45A2,NLGN1,ST6GALNAC3,ANO5,COL5A3,SPOCK1,PRKAR2B,COL1A2,CSPG4,DZIP1,PDE4B,COL5A2,A2M,LZTS1,ATP10A,TYR,DCT,PROS1,PMEL,ELOVL2,MMP2,ALX1,SPARC,ST8SIA6,ARNT2,CYP27A1,TRIM63,WIPF1,RAB17,IRF4,FOXD3,MGAT5B,SRGN,C10ORF90,TLR1,RUNX3,TUBB2B,GPR143,RXRG,SOX10,BCHE,TBX2,MLANA,FMN1,CTSK,GCNT2,SORBS1,CLEC11A,AK5,CDK2,ZEB2,GJB1,TLR4,ST3GAL6,OCA2,VIM,FKBP7,EDNRB,SYT11,TYRP1,LEF1,SGIP1,COL11A1…
4.13e-12	2905	2319	438	0.189	0.151	GO:0031090	CC	3	organelle membrane	2	DAB2,ABCB5,SLC45A2,ST6GALNAC3,ANO5,PRKAR2B,ATP10A,TYR,DCT,PROS1,PMEL,ELOVL2,ST8SIA6,CYP27A1,RAB17,MGAT5B,TLR1,GPR143,SOX10,MLANA,GCNT2,GJB1,TLR4,ST3GAL6,OCA2,EDNRB,SYT11,TYRP1,SGIP1,MX1,AP1S2,NCALD,TLR6,FAM69B,CHST10,SNX10,CHSY3,ST3GAL4,MOXD1,ARRB1,ATP6V0E2,ST3GAL5,SNCA,OSBPL5,SEMA4C,FAM198B,GPR137B,ITM2C,TPCN2,ST3GAL2,SDCBP,GATM,RAB20,ST8SIA1,GJC1,BAIAP2L2,CHPT1,RAB27A,SORT1,SGK1,SYNGR1,EXTL2,LR…
5.82e-10	7381	2319	945	0.408	0.128	GO:0044446	CC	3	intracellular organelle part	2	FBXL7,DAB2,ABCB5,SLC45A2,NLGN1,ST6GALNAC3,ANO5,COL5A3,SPOCK1,PRKAR2B,COL1A2,CSPG4,DZIP1,COL5A2,A2M,LZTS1,ATP10A,TYR,DCT,PROS1,PMEL,ELOVL2,ALX1,SPARC,ST8SIA6,ARNT2,CYP27A1,TRIM63,WIPF1,RAB17,IRF4,FOXD3,MGAT5B,SRGN,C10ORF90,TLR1,RUNX3,TUBB2B,GPR143,RXRG,SOX10,BCHE,TBX2,MLANA,FMN1,CTSK,GCNT2,SORBS1,CLEC11A,AK5,CDK2,ZEB2,GJB1,TLR4,ST3GAL6,OCA2,VIM,FKBP7,EDNRB,SYT11,TYRP1,LEF1,SGIP1,COL11A1,HES6,SDC2,…
0.000238	946	2319	153	0.066	0.162	GO:0031967	CC	3	organelle envelope	3	PRKAR2B,CYP27A1,SOX10,BCHE,EDNRB,MX2,SNCA,GATM,SORT1,MLIP,LRRK2,GK,VAT1,GRAMD4,CHCHD6,DTL,PRICKLE2,SFXN3,BCL2,TREX1,ABCB6,EPHA4,C19ORF12,IFI27,PSEN2,LGALS3,TMEM173,CRAT,TYMS,MVP,CERS4,GSG2,NME4,CPS1,NDUFB1,SUOX,SLC25A40,GHDC,CENPF,ACADS,ACSL3,FECH,TOMM40L,LMNB1,SNN,NNT,PC,CDS2,TMEM109,CDK4,ATP5C1,NDUFA2,CERS5,CAT,NIPSNAP1,SNUPN,TOMM7,CACYBP,CISD2,MGST3,CPOX,SYNJ2BP,PRKCA,P2RX7,ATP5J2,ATP5A1,NDUFB…
0.00129	450	2319	83	0.036	0.184	GO:0019866	CC	3	organelle inner membrane	4	PRKAR2B,CYP27A1,GATM,CHCHD6,PSEN2,LGALS3,CRAT,TYMS,NME4,CPS1,NDUFB1,SLC25A40,FECH,LMNB1,NNT,PC,CDS2,ATP5C1,NDUFA2,NIPSNAP1,CPOX,P2RX7,ATP5J2,ATP5A1,NDUFB4,MRPL17,ATP5G3,CBX3,TIMM50,SLC25A13,MGST1,SIGMAR1,TIMM8B,SDHA,SAMM50,TK2,SUN2,MPV17,CHCHD3,ABCB8,PHB,AIFM1,SLC25A30,TMPO,SPNS1,COA3,CYB5B,SLC25A44,SFXN1,UQCR10,TIMM17A,CYB5R3,ATP5B,IDH2,ACAT1,NDUFV2,BDH1,COQ10A,SLC25A11,SDHB,SLC25A46,NDUFS1,COQ7…
0.000255	372	2319	74	0.032	0.199	GO:0044437	CC	3	vacuolar part	3	DAB2,CSPG4,GPR143,CTSK,OCA2,SDC2,TCN2,AP1S2,ARRB1,SDC3,GPR137B,BCAN,ITM2C,TPCN2,ASAH1,SORT1,WIPI1,CD63,ARSB,TMEM55A,OSTM1,CTSF,C1ORF85,TLR3,ABCB6,IFITM3,PSEN2,NAGLU,CTSL1,DCN,SMPD1,MCOLN1,PSAP,CLCN7,HEXA,M6PR,EVA1A,PLBD2,SLC17A5,CYB561A3,TMEM138,ABCB9,ATP6V0A1,GNS,SCARB2,CTSB,LMBRD1,VPS18,HSPG2,CTSA,MMD,AP1M1,ACP2,LGMN,HEXB,SLC11A2,GLB1,MTMR2,GUSB,SLC15A4,CD164,CTSD,TMEM9,GABARAP,LAMP2,AP5S1,AP1S…
0.00149	91	2319	27	0.012	0.297	GO:0005775	CC	3	vacuolar lumen	4	CSPG4,CTSK,SDC2,TCN2,SDC3,BCAN,ASAH1,ARSB,CTSF,NAGLU,CTSL1,DCN,SMPD1,PSAP,HEXA,PLBD2,GNS,SCARB2,CTSB,HSPG2,CTSA,ACP2,LGMN,HEXB,GLB1,GUSB,CTSD
0.000417	86	2319	27	0.012	0.314	GO:0043202	CC	3	lysosomal lumen	5	CSPG4,CTSK,SDC2,TCN2,SDC3,BCAN,ASAH1,ARSB,CTSF,NAGLU,CTSL1,DCN,SMPD1,PSAP,HEXA,PLBD2,GNS,SCARB2,CTSB,HSPG2,CTSA,ACP2,LGMN,HEXB,GLB1,GUSB,CTSD
7.09e-06	861	2319	148	0.064	0.172	GO:0044429	CC	3	mitochondrial part	3	PRKAR2B,CYP27A1,SOX10,GATM,LRRK2,ACSS1,GK,VAT1,PDK3,TDRD7,GRAMD4,CHCHD6,SFXN3,BCL2,ABCB6,EPHA4,C19ORF12,IFI27,PSEN2,LGALS3,TMEM173,CRAT,AADAT,RAD51,TYMS,NME4,CPS1,NDUFB1,SUOX,SLC25A40,ACADS,ACSL3,FECH,TOMM40L,SNN,NNT,PC,CDS2,ATP5C1,NDUFA2,PPM1K,ALDH1B1,CAT,NIPSNAP1,NARS2,SOD1,TOMM7,MRPL35,CISD2,SUCLG2,CPOX,BCKDHB,ACADSB,SYNJ2BP,PRKCA,ATP5J2,ATP5A1,NDUFB4,MRPL17,BRI3BP,ATP5G3,OAT,TIMM50,SLC25A13,M…
1.18e-06	604	2319	115	0.05	0.19	GO:0005740	CC	3	mitochondrial envelope	4	PRKAR2B,CYP27A1,SOX10,GATM,LRRK2,GK,VAT1,GRAMD4,CHCHD6,SFXN3,BCL2,ABCB6,EPHA4,C19ORF12,IFI27,PSEN2,LGALS3,TMEM173,CRAT,TYMS,NME4,CPS1,NDUFB1,SUOX,SLC25A40,ACADS,ACSL3,FECH,TOMM40L,SNN,NNT,PC,CDS2,ATP5C1,NDUFA2,CAT,NIPSNAP1,TOMM7,CISD2,CPOX,SYNJ2BP,PRKCA,ATP5J2,ATP5A1,NDUFB4,MRPL17,BRI3BP,ATP5G3,TIMM50,SLC25A13,MGST1,TIMM8B,SDHA,IVD,SAMM50,TK2,CYB5A,MPV17,CHCHD3,ABCB8,PHB,AIFM1,SLC25A30,SPNS1,ARL2…
8.4e-07	573	2319	111	0.048	0.194	GO:0031966	CC	3	mitochondrial membrane	4	PRKAR2B,CYP27A1,SOX10,GATM,LRRK2,GK,VAT1,GRAMD4,CHCHD6,SFXN3,BCL2,ABCB6,EPHA4,C19ORF12,IFI27,PSEN2,LGALS3,TMEM173,CRAT,TYMS,NME4,CPS1,NDUFB1,SLC25A40,ACADS,ACSL3,FECH,TOMM40L,SNN,NNT,PC,CDS2,ATP5C1,NDUFA2,NIPSNAP1,TOMM7,CISD2,CPOX,SYNJ2BP,PRKCA,ATP5J2,ATP5A1,NDUFB4,MRPL17,BRI3BP,ATP5G3,TIMM50,SLC25A13,MGST1,TIMM8B,SDHA,IVD,SAMM50,TK2,CYB5A,MPV17,CHCHD3,ABCB8,PHB,AIFM1,SLC25A30,SPNS1,COA3,CYB5B,SL…
0.00145	409	2319	77	0.033	0.188	GO:0005743	CC	3	mitochondrial inner membrane	5	PRKAR2B,CYP27A1,GATM,CHCHD6,PSEN2,LGALS3,CRAT,TYMS,NME4,CPS1,NDUFB1,SLC25A40,FECH,NNT,PC,CDS2,ATP5C1,NDUFA2,NIPSNAP1,CPOX,ATP5J2,ATP5A1,NDUFB4,MRPL17,ATP5G3,TIMM50,SLC25A13,MGST1,TIMM8B,SDHA,SAMM50,TK2,MPV17,CHCHD3,ABCB8,PHB,AIFM1,SLC25A30,SPNS1,COA3,CYB5B,SLC25A44,SFXN1,UQCR10,TIMM17A,CYB5R3,ATP5B,IDH2,ACAT1,NDUFV2,BDH1,COQ10A,SLC25A11,SDHB,SLC25A46,NDUFS1,COQ7,ATP5G1,NDUFB6,CPT2,NDUFA4,GSTK1,MP…
2.93e-06	140	2319	41	0.018	0.293	GO:0030027	CC	3	lamellipodium	1	CSPG4,MCF2L,DPP4,APBB1,PARVB,AMOT,ARHGAP31,CDK5,ARHGEF6,NEDD9,PTPRM,GSN,FERMT2,PKD2,RAC3,SPATA13,ANTXR1,CTNNB1,PARVA,DAG1,AKT1,TWF2,MYO9B,SPRY1,FAP,PLCG1,INPPL1,WASF3,ABI2,CCDC88A,CFL1,DPYSL3,MYLK,RDX,SSH1,SLC39A6,MYO10,PPP1R9B,APC,ITGB1BP1,ILK
0.0303	41	2319	15	0.006	0.366	GO:0030145	MF	11	manganese ion binding	1	FEN1,GALNT2,LAP3,PEPD,IDI1,B3GAT3,XPNPEP1,ABL2,PRUNE,CDIPT,MRE11A,NUDT16,GLUL,ABL1,DYRK2
1.25e-21	6029	2319	857	0.37	0.142	GO:0003824	MF	24	catalytic activity	1	NNMT,FBXL7,PDE3A,RNF182,MMP8,PLA1A,ABCB5,ST6GALNAC3,CA8,PRUNE2,CMPK2,PDE4B,RHOJ,ENPP2,GNG11,ATP10A,GXYLT2,TYR,DCT,ELOVL2,MMP2,MME,DPP4,PRKCB,ABCC2,ST8SIA6,LPL,ACOT1,CYP27A1,TRIM63,GYG2,IRF4,TET1,CBR3,PPM1H,MGAT5B,PRDM7,LOXL2,EPHA5,TUBB2B,GALM,BCHE,TRIB2,CTSK,GCNT2,AK5,CDK2,DDR2,CYGB,SCCPDH,ST3GAL6,TMPRSS5,DCLK1,FKBP7,STK32A,ADAM23,TYRP1,GMPR,USP51,MMP17,HSD17B11,ITPKB,OAS2,HPDL,TUBB4A,MX1,QPCT,AC…
1.1e-05	1918	2319	283	0.122	0.148	GO:0016740	MF	24	transferase activity	2	NNMT,ST6GALNAC3,CMPK2,GXYLT2,ELOVL2,PRKCB,ST8SIA6,GYG2,IRF4,MGAT5B,PRDM7,EPHA5,TRIB2,GCNT2,AK5,CDK2,DDR2,ST3GAL6,DCLK1,STK32A,ITPKB,OAS2,QPCT,PRKD3,CHST10,MAP2K6,CCL2,HNMT,CHSY3,ST3GAL4,NME5,PRKD1,ST3GAL5,OAS1,AKT3,MAP3K12,FGFR1,TNIK,ST3GAL2,GATM,ST8SIA1,CHPT1,PKN1,SGK1,STRADB,PIK3CD,TGFBR3,PIK3R3,EXTL2,HAS2,LRRK2,CSGALNACT1,GK,KIT,EPS8,PDK3,NRP2,AGPAT6,NAT14,CHST12,FES,GSTO1,CCND1,B3GNT1,SOAT1,P…
0.00389	281	2319	57	0.025	0.203	GO:0016757	MF	24	transferase activity, transferring glycosyl groups	3	ST6GALNAC3,GXYLT2,ST8SIA6,GYG2,MGAT5B,GCNT2,ST3GAL6,CHSY3,ST3GAL4,ST3GAL5,ST3GAL2,ST8SIA1,EXTL2,HAS2,CSGALNACT1,B3GNT1,PLOD3,QPRT,DPY19L2,PARP9,GALNT2,B4GALT6,PARP14,B4GALT5,XXYLT1,DPY19L3,LARGE,UGT8,ST6GAL1,B3GALNT1,B3GALTL,DPY19L1,ST6GALNAC2,ALG6,PIGB,B3GNT9,B3GAT3,FUT8,B3GALT6,ALG8,PARP4,CHSY1,PARP1,XYLT2,ALG1,NAMPT,UGCG,GYS1,C1GALT1C1,POMGNT1,PIGM,MGAT1,EXTL3,COLGALT1,FUT11,PARP11,MTAP
2.96e-08	799	2319	148	0.064	0.185	GO:0016491	MF	24	oxidoreductase activity	2	TYR,DCT,CYP27A1,TET1,CBR3,LOXL2,CYGB,SCCPDH,TYRP1,GMPR,HSD17B11,HPDL,MOXD1,NQO1,LOX,SNCA,DPYD,PIR,PECR,VAT1,GPX7,CRYL1,CYP2U1,MICAL1,GSTO1,LOXL3,CP,PLOD3,PLOD1,FADS2,FAM213B,FADS1,GAPDHS,CBR1,CYP4V2,LEPRE1,GPX8,BDH2,FAR2,QDPR,FAXDC2,NDUFB1,SUOX,FOXRED2,DHRS13,P4HA1,ACADS,LDHA,ALKBH7,CYB561A3,DHFR,NNT,SCD,DHCR24,GPD1L,EGLN1,CYBRD1,MSRB1,NDUFA2,MDH1,ALDH1B1,CAT,PHYH,SPR,SOD1,TECR,MGST3,ALDH16A1,CPO…
0.00525	13523	2319	1542	0.665	0.114	GO:0005488	MF	34	binding	1	CXCL1,MT1A,NID1,CYTL1,PDE3A,DAB2,RNF182,S100B,MMP8,ABCB5,BST2,SCG2,NLGN1,CA8,RNF157,FABP7,COL5A3,SPOCK1,DAAM2,MFI2,PRUNE2,PRKAR2B,COL1A2,CMPK2,CSPG4,DZIP1,PDE4B,COL5A2,A2M,CD200,RHOJ,CXCL5,ENPP2,ZNF280B,BCL2A1,MCF2,PAQR8,DOK5,ITGA4,ASB9,LAMA1,ITM2A,HMCN1,RASSF2,EPDR1,LZTS1,ANXA6,ATP10A,MARCKSL1,ANGPTL2,TYR,DCT,PROS1,PMEL,ELOVL2,MITF,ETV1,MMP2,MCF2L,MME,CDKN2C,DPP4,ALX1,SPARC,PRKCB,ABCC2,ARNT2,LPL…
7.16e-06	267	2319	62	0.027	0.232	GO:0048037	MF	34	cofactor binding	2	CBR3,DPYD,CRYL1,MICAL1,SOAT1,KYNU,GAPDHS,AADAT,BDH2,TYMS,QDPR,SUOX,FOXRED2,ECI2,ACADS,DHFR,UROS,PDXDC1,NNT,DHCR24,GPD1L,ILVBL,MDH1,CAT,PHYH,SPR,HACL1,FMO4,ACADSB,PARP1,OAT,SRR,PGD,LDHB,SDHA,IVD,CRYZ,GSR,AIFM1,SIRT2,EHHADH,HIBADH,AGPS,SORD,ACBD5,GRHPR,IDH1,SCP2,SQLE,DBI,CYB5R3,IDH2,ACOT7,ACAD9,DHTKD1,ACAT1,SDHB,ME2,NDUFS2,HADHA,NDUFAB1,SPTLC2
7.48e-07	189	2319	51	0.022	0.27	GO:0050662	MF	34	coenzyme binding	3	CBR3,DPYD,CRYL1,MICAL1,SOAT1,GAPDHS,BDH2,QDPR,SUOX,FOXRED2,ECI2,ACADS,DHFR,NNT,DHCR24,GPD1L,ILVBL,MDH1,CAT,SPR,HACL1,FMO4,ACADSB,PARP1,PGD,LDHB,SDHA,IVD,CRYZ,GSR,AIFM1,SIRT2,EHHADH,HIBADH,AGPS,SORD,ACBD5,GRHPR,IDH1,SCP2,SQLE,DBI,CYB5R3,IDH2,ACOT7,ACAD9,DHTKD1,ACAT1,ME2,NDUFS2,HADHA
8.06e-11	8502	2319	1074	0.463	0.126	GO:0005515	MF	34	protein binding	2	CXCL1,NID1,CYTL1,DAB2,RNF182,S100B,BST2,SCG2,NLGN1,COL5A3,DAAM2,MFI2,PRKAR2B,COL1A2,CSPG4,DZIP1,PDE4B,COL5A2,A2M,CD200,CXCL5,ENPP2,BCL2A1,MCF2,DOK5,ITGA4,ASB9,LAMA1,ITM2A,RASSF2,LZTS1,ANXA6,ATP10A,MARCKSL1,ANGPTL2,TYR,PMEL,ELOVL2,MITF,ETV1,MMP2,MME,CDKN2C,DPP4,ALX1,SPARC,PRKCB,ABCC2,ARNT2,LPL,TRIM63,WIPF1,IRF4,SEMA6D,PMP22,RTP4,APOD,FOXD3,MGAT5B,SHC4,SRGN,C10ORF90,TTYH2,TLR1,LOXL2,TNS3,RUNX3,TUBB…
0.00551	733	2319	119	0.051	0.162	GO:0008092	MF	34	cytoskeletal protein binding	3	S100B,DAAM2,MARCKSL1,TRIM63,WIPF1,FMN1,SORBS1,EPB41L3,SGIP1,SDC2,CORO2B,GAS7,NCALD,MLPH,APOE,SNCA,PDLIM3,FMNL3,SDC3,SNTB1,CAPN3,SDCBP,KCNN2,FHOD3,ADD3,PARVB,BAIAP2L2,SORBS2,RAB27A,NDN,PKNOX2,LRRK2,EPS8,MICAL1,KIF3C,FARP1,FARP2,MAPRE2,CNN3,MYO5A,GAS2L3,FRMD5,PHACTR1,KIF20A,ANK2,MYH10,GSN,KIF11,NRCAM,BIN3,OBSL1,PKD2,TMOD2,NEK6,NUSAP1,ARPC1B,MYLIP,FHOD1,PSRC1,ANTXR1,STMN1,MARCKS,PRC1,KIF2C,PARVA,PRK…
0.00952	1268	2319	186	0.08	0.147	GO:0019899	MF	34	enzyme binding	3	DAAM2,PRKAR2B,CSPG4,A2M,CDKN2C,DPP4,PRKCB,C10ORF90,BCHE,TRIB2,BHLHE41,SORBS1,PLSCR4,DOCK10,GRASP,MAP2K6,ADCY2,PDE4D,SNX10,MLPH,SYTL2,ARRB1,SNCA,ESR2,FMNL3,RHOBTB3,MC1R,MAP3K12,TNFRSF14,TPCN2,CCNE2,PTPRJ,SORT1,PKN1,KIAA1598,LRRK2,KIT,TRAK2,EPS8,THY1,CCND1,PLSCR1,AKAP12,USP13,UBE2T,MYO5A,EID1,BCL2,TRAF5,GSTM4,S100A1,UBBP4,KIF20A,PRKACB,FZD4,ANK2,MAP3K11,DENND5A,TMEM173,CCND3,KIF11,DOCK11,STAT1,BIN1…
0.02	979	2319	148	0.064	0.151	GO:0042802	MF	34	identical protein binding	3	S100B,BST2,COL1A2,TYR,DPP4,SOX10,CADM3,BHLHE41,GJB1,VIM,TYRP1,JAM3,CPQ,IFIT3,PRKD3,APOE,PRKD1,SNCA,DPYD,MAP3K12,FGFR1,TPCN2,ENPP1,SDCBP,KCNN2,LGALS1,ROPN1B,RASSF3,LRRK2,KIT,CRYL1,ALAD,EPOR,COL18A1,CSF1,PLOD1,KYNU,QPRT,SCARB1,BCL2,TREX1,PVRL3,GSTM4,S100A1,SYT14,APOBEC3G,FZD4,SLC27A1,MAP3K11,TMEM173,AADAT,PYCARD,STAT1,DAPK1,PCNA,RAD51,HPS4,CHKA,TYMS,S100A4,QDPR,PKD2,ATL1,NR4A1,VEGFB,DDX58,CENPF,STX…
0.0142	6765	2319	816	0.352	0.121	GO:0043167	MF	34	ion binding	2	MT1A,NID1,PDE3A,DAB2,RNF182,S100B,MMP8,ABCB5,CA8,RNF157,COL5A3,SPOCK1,MFI2,PRUNE2,PRKAR2B,COL1A2,CMPK2,DZIP1,PDE4B,COL5A2,RHOJ,ENPP2,ZNF280B,MCF2,DOK5,ITGA4,HMCN1,EPDR1,ANXA6,ATP10A,TYR,DCT,PROS1,MMP2,MCF2L,MME,SPARC,PRKCB,ABCC2,LPL,CYP27A1,TRIM63,RAB17,TET1,CBR3,MGAT5B,LOXL2,TNS3,EPHA5,RUNX3,TUBB2B,GPR143,RXRG,KCNIP3,TRIB2,BNC2,VEPH1,AK5,CDK2,DDR2,CYGB,ZEB2,ZCCHC24,RNF150,DCLK1,PLSCR4,FKBP7,STK3…
5.45e-09	3044	2319	439	0.189	0.144	GO:0043168	MF	34	anion binding	3	PDE3A,DAB2,ABCB5,COL5A3,PRKAR2B,CMPK2,PDE4B,RHOJ,MCF2,DOK5,ANXA6,ATP10A,MCF2L,PRKCB,ABCC2,LPL,RAB17,CBR3,EPHA5,RUNX3,TUBB2B,GPR143,TRIB2,VEPH1,AK5,CDK2,DDR2,DCLK1,STK32A,DOCK10,SGIP1,ITPKB,OAS2,TUBB4A,MX1,ARHGEF40,PRKD3,MAP2K6,CCL2,SLC19A3,ADCY2,MX2,PDE4D,SNX10,SYTL2,NME5,APOE,PRKD1,MRAS,SNCA,RHOBTB1,DPYD,RAB33A,OSBPL5,RHOBTB3,OAS1,AKT3,UBA7,MAP3K12,SNTB1,MOCS1,FGFR1,ITM2C,TNIK,ENPP1,RASA3,RAB20,…
9e-05	2755	2319	379	0.163	0.138	GO:0036094	MF	34	small molecule binding	2	PDE3A,ABCB5,PRKAR2B,CMPK2,PDE4B,RHOJ,ATP10A,PRKCB,ABCC2,RAB17,CBR3,APOD,EPHA5,RUNX3,TUBB2B,TRIB2,AK5,TCN1,CDK2,DDR2,DCLK1,STK32A,ITPKB,OAS2,TUBB4A,MX1,TCN2,PRKD3,MAP2K6,SLC19A3,ADCY2,MX2,PDE4D,PAEP,NME5,PRKD1,MRAS,RHOBTB1,DPYD,RAB33A,OSBPL5,RHOBTB3,OAS1,AKT3,UBA7,MAP3K12,MOCS1,FGFR1,ITM2C,MYEF2,TNIK,ENPP1,RAB20,RAB27A,PKN1,SGK1,STRADB,PIK3CD,LRRK2,ACSS1,GK,KIT,CRYL1,PDK3,CELF2,MICAL1,CHST12,CPEB1…
0.0199	2076	2319	282	0.122	0.136	GO:0001882	MF	34	nucleoside binding	3	ABCB5,CMPK2,RHOJ,ATP10A,PRKCB,ABCC2,RAB17,EPHA5,RUNX3,TUBB2B,TRIB2,AK5,CDK2,DDR2,DCLK1,STK32A,ITPKB,OAS2,TUBB4A,MX1,PRKD3,MAP2K6,ADCY2,MX2,NME5,PRKD1,MRAS,RHOBTB1,RAB33A,RHOBTB3,OAS1,AKT3,UBA7,MAP3K12,MOCS1,FGFR1,ITM2C,TNIK,ENPP1,RAB20,RAB27A,PKN1,SGK1,STRADB,PIK3CD,LRRK2,ACSS1,GK,KIT,PDK3,CHST12,FES,RRAGD,PAPSS2,RAB15,KIF3C,PBK,BMPR1B,UBE2T,ARL9,MYO5A,CDK5,HLTF,CIT,GNAL,SMARCA1,XYLB,ABCB6,EPHA4,…
0.0136	2066	2319	282	0.122	0.136	GO:0032549	MF	34	ribonucleoside binding	4	ABCB5,CMPK2,RHOJ,ATP10A,PRKCB,ABCC2,RAB17,EPHA5,RUNX3,TUBB2B,TRIB2,AK5,CDK2,DDR2,DCLK1,STK32A,ITPKB,OAS2,TUBB4A,MX1,PRKD3,MAP2K6,ADCY2,MX2,NME5,PRKD1,MRAS,RHOBTB1,RAB33A,RHOBTB3,OAS1,AKT3,UBA7,MAP3K12,MOCS1,FGFR1,ITM2C,TNIK,ENPP1,RAB20,RAB27A,PKN1,SGK1,STRADB,PIK3CD,LRRK2,ACSS1,GK,KIT,PDK3,CHST12,FES,RRAGD,PAPSS2,RAB15,KIF3C,PBK,BMPR1B,UBE2T,ARL9,MYO5A,CDK5,HLTF,CIT,GNAL,SMARCA1,XYLB,ABCB6,EPHA4,…
0.013	2065	2319	282	0.122	0.137	GO:0001883	MF	34	purine nucleoside binding	4	ABCB5,CMPK2,RHOJ,ATP10A,PRKCB,ABCC2,RAB17,EPHA5,RUNX3,TUBB2B,TRIB2,AK5,CDK2,DDR2,DCLK1,STK32A,ITPKB,OAS2,TUBB4A,MX1,PRKD3,MAP2K6,ADCY2,MX2,NME5,PRKD1,MRAS,RHOBTB1,RAB33A,RHOBTB3,OAS1,AKT3,UBA7,MAP3K12,MOCS1,FGFR1,ITM2C,TNIK,ENPP1,RAB20,RAB27A,PKN1,SGK1,STRADB,PIK3CD,LRRK2,ACSS1,GK,KIT,PDK3,CHST12,FES,RRAGD,PAPSS2,RAB15,KIF3C,PBK,BMPR1B,UBE2T,ARL9,MYO5A,CDK5,HLTF,CIT,GNAL,SMARCA1,XYLB,ABCB6,EPHA4,…
0.0116	2062	2319	282	0.122	0.137	GO:0032550	MF	34	purine ribonucleoside binding	5	ABCB5,CMPK2,RHOJ,ATP10A,PRKCB,ABCC2,RAB17,EPHA5,RUNX3,TUBB2B,TRIB2,AK5,CDK2,DDR2,DCLK1,STK32A,ITPKB,OAS2,TUBB4A,MX1,PRKD3,MAP2K6,ADCY2,MX2,NME5,PRKD1,MRAS,RHOBTB1,RAB33A,RHOBTB3,OAS1,AKT3,UBA7,MAP3K12,MOCS1,FGFR1,ITM2C,TNIK,ENPP1,RAB20,RAB27A,PKN1,SGK1,STRADB,PIK3CD,LRRK2,ACSS1,GK,KIT,PDK3,CHST12,FES,RRAGD,PAPSS2,RAB15,KIF3C,PBK,BMPR1B,UBE2T,ARL9,MYO5A,CDK5,HLTF,CIT,GNAL,SMARCA1,XYLB,ABCB6,EPHA4,…
0.000114	800	2319	135	0.058	0.169	GO:0008289	MF	34	lipid binding	2	DAB2,FABP7,MCF2,PAQR8,DOK5,LAMA1,ANXA6,MCF2L,LPL,APOD,APOLD1,VEPH1,TLR4,DOCK10,SGIP1,ARHGEF40,TLR6,MAL,PRKD3,SNX10,SYTL2,APOE,PRKD1,SNCA,ESR2,OSBPL5,AKT3,SNTB1,RASA3,ARHGAP24,PLEKHA4,BAIAP2L2,CHPT1,SGK1,APOL2,WIPI1,THY1,FES,PLEKHA5,SOAT1,APOC1,SCARB1,FARP1,ABR,FARP2,SH2B3,PLEKHO2,ARHGEF6,ZFYVE16,CIT,SNX25,SYT14,RTKN2,ZFYVE28,HSPA2,ARHGEF11,SH3PXD2B,PLEKHH1,APOL6,DNM3,DOCK11,FERMT2,CADPS2,WDFY1,PL…
0.000392	544	2319	98	0.042	0.18	GO:0005543	MF	34	phospholipid binding	3	DAB2,MCF2,DOK5,ANXA6,MCF2L,VEPH1,DOCK10,SGIP1,ARHGEF40,PRKD3,SNX10,SYTL2,APOE,PRKD1,SNCA,OSBPL5,AKT3,SNTB1,RASA3,ARHGAP24,PLEKHA4,BAIAP2L2,SGK1,WIPI1,THY1,FES,PLEKHA5,APOC1,SCARB1,FARP1,ABR,FARP2,SH2B3,PLEKHO2,ARHGEF6,ZFYVE16,CIT,SNX25,SYT14,RTKN2,ZFYVE28,ARHGEF11,SH3PXD2B,PLEKHH1,DNM3,DOCK11,FERMT2,CADPS2,WDFY1,PLA2G15,CPS1,SPATA13,SNX30,PLEKHO1,SNX8,ANXA5,GRK5,PLD1,PASK,SNX4,AKT1,CERK,SNTA1,SES…
0.000992	169	2319	41	0.018	0.243	GO:0035091	MF	34	phosphatidylinositol binding	4	DAB2,MCF2L,SNX10,SYTL2,PLEKHA4,SGK1,WIPI1,THY1,FES,PLEKHA5,SCARB1,ZFYVE16,SNX25,ZFYVE28,SH3PXD2B,FERMT2,WDFY1,SNX30,SNX8,PLD1,PASK,SNX4,AKT1,SESTD1,TWF2,GAB2,SNX7,PFN2,PIK3R1,INPPL1,ITPR1,ZFYVE26,PLEKHA2,CYTH3,SNX27,SNX9,CCDC88A,RPS6KC1,MYO10,COL4A3BP,SNX12
0.0129	22	2319	11	0.005	0.5	GO:0005545	MF	34	1-phosphatidylinositol binding	5	MCF2L,SNX10,PLEKHA4,PLEKHA5,SCARB1,ZFYVE16,WDFY1,PIK3R1,PLEKHA2,CYTH3,SNX9
0.00486	2604	2319	349	0.15	0.134	GO:1901265	MF	34	nucleoside phosphate binding	1	PDE3A,ABCB5,PRKAR2B,CMPK2,PDE4B,RHOJ,ATP10A,PRKCB,ABCC2,RAB17,CBR3,EPHA5,RUNX3,TUBB2B,TRIB2,AK5,CDK2,DDR2,DCLK1,STK32A,ITPKB,OAS2,TUBB4A,MX1,PRKD3,MAP2K6,ADCY2,MX2,PDE4D,NME5,PRKD1,MRAS,RHOBTB1,DPYD,RAB33A,RHOBTB3,OAS1,AKT3,UBA7,MAP3K12,MOCS1,FGFR1,ITM2C,MYEF2,TNIK,ENPP1,RAB20,RAB27A,PKN1,SGK1,STRADB,PIK3CD,LRRK2,ACSS1,GK,KIT,CRYL1,PDK3,CELF2,MICAL1,CHST12,CPEB1,FES,RRAGD,PAPSS2,RAB15,KIF3C,PBK,B…
0.00469	2603	2319	349	0.15	0.134	GO:0000166	MF	34	nucleotide binding	2	PDE3A,ABCB5,PRKAR2B,CMPK2,PDE4B,RHOJ,ATP10A,PRKCB,ABCC2,RAB17,CBR3,EPHA5,RUNX3,TUBB2B,TRIB2,AK5,CDK2,DDR2,DCLK1,STK32A,ITPKB,OAS2,TUBB4A,MX1,PRKD3,MAP2K6,ADCY2,MX2,PDE4D,NME5,PRKD1,MRAS,RHOBTB1,DPYD,RAB33A,RHOBTB3,OAS1,AKT3,UBA7,MAP3K12,MOCS1,FGFR1,ITM2C,MYEF2,TNIK,ENPP1,RAB20,RAB27A,PKN1,SGK1,STRADB,PIK3CD,LRRK2,ACSS1,GK,KIT,CRYL1,PDK3,CELF2,MICAL1,CHST12,CPEB1,FES,RRAGD,PAPSS2,RAB15,KIF3C,PBK,B…
0.00943	2107	2319	288	0.124	0.137	GO:0032553	MF	34	ribonucleotide binding	3	PDE3A,ABCB5,PRKAR2B,CMPK2,PDE4B,RHOJ,ATP10A,PRKCB,ABCC2,RAB17,EPHA5,RUNX3,TUBB2B,TRIB2,AK5,CDK2,DDR2,DCLK1,STK32A,ITPKB,OAS2,TUBB4A,MX1,PRKD3,MAP2K6,ADCY2,MX2,PDE4D,NME5,PRKD1,MRAS,RHOBTB1,RAB33A,RHOBTB3,OAS1,AKT3,UBA7,MAP3K12,MOCS1,FGFR1,ITM2C,TNIK,ENPP1,RAB20,RAB27A,PKN1,SGK1,STRADB,PIK3CD,LRRK2,ACSS1,GK,KIT,PDK3,CHST12,FES,RRAGD,PAPSS2,RAB15,KIF3C,PBK,BMPR1B,UBE2T,ARL9,MYO5A,CDK5,HLTF,CIT,GNAL…
0.00525	2109	2319	290	0.125	0.138	GO:0017076	MF	34	purine nucleotide binding	3	PDE3A,ABCB5,PRKAR2B,CMPK2,PDE4B,RHOJ,ATP10A,PRKCB,ABCC2,RAB17,EPHA5,RUNX3,TUBB2B,TRIB2,AK5,CDK2,DDR2,DCLK1,STK32A,ITPKB,OAS2,TUBB4A,MX1,PRKD3,MAP2K6,ADCY2,MX2,PDE4D,NME5,PRKD1,MRAS,RHOBTB1,RAB33A,RHOBTB3,OAS1,AKT3,UBA7,MAP3K12,MOCS1,FGFR1,ITM2C,TNIK,ENPP1,RAB20,RAB27A,PKN1,SGK1,STRADB,PIK3CD,LRRK2,ACSS1,GK,KIT,PDK3,CHST12,FES,RRAGD,PAPSS2,RAB15,KIF3C,PBK,BMPR1B,UBE2T,ARL9,MYO5A,TREX1,CDK5,HLTF,CI…
0.00498	2091	2319	288	0.124	0.138	GO:0032555	MF	34	purine ribonucleotide binding	4	PDE3A,ABCB5,PRKAR2B,CMPK2,PDE4B,RHOJ,ATP10A,PRKCB,ABCC2,RAB17,EPHA5,RUNX3,TUBB2B,TRIB2,AK5,CDK2,DDR2,DCLK1,STK32A,ITPKB,OAS2,TUBB4A,MX1,PRKD3,MAP2K6,ADCY2,MX2,PDE4D,NME5,PRKD1,MRAS,RHOBTB1,RAB33A,RHOBTB3,OAS1,AKT3,UBA7,MAP3K12,MOCS1,FGFR1,ITM2C,TNIK,ENPP1,RAB20,RAB27A,PKN1,SGK1,STRADB,PIK3CD,LRRK2,ACSS1,GK,KIT,PDK3,CHST12,FES,RRAGD,PAPSS2,RAB15,KIF3C,PBK,BMPR1B,UBE2T,ARL9,MYO5A,CDK5,HLTF,CIT,GNAL…
0.00706	1726	2319	243	0.105	0.141	GO:0030554	MF	34	adenyl nucleotide binding	4	PDE3A,ABCB5,PRKAR2B,CMPK2,PDE4B,ATP10A,PRKCB,ABCC2,EPHA5,RUNX3,TRIB2,AK5,CDK2,DDR2,DCLK1,STK32A,ITPKB,OAS2,PRKD3,MAP2K6,ADCY2,PDE4D,NME5,PRKD1,RHOBTB3,OAS1,AKT3,UBA7,MAP3K12,FGFR1,ITM2C,TNIK,ENPP1,PKN1,SGK1,STRADB,PIK3CD,LRRK2,ACSS1,GK,KIT,PDK3,CHST12,FES,PAPSS2,KIF3C,PBK,BMPR1B,UBE2T,MYO5A,TREX1,CDK5,HLTF,CIT,SMARCA1,XYLB,ABCB6,EPHA4,DDX60L,NLRC5,KIF20A,PKN3,GALK1,PRKACB,MAP3K11,MCM3,HSPA2,BLM,M…
0.00721	1710	2319	241	0.104	0.141	GO:0032559	MF	34	adenyl ribonucleotide binding	5	PDE3A,ABCB5,PRKAR2B,CMPK2,PDE4B,ATP10A,PRKCB,ABCC2,EPHA5,RUNX3,TRIB2,AK5,CDK2,DDR2,DCLK1,STK32A,ITPKB,OAS2,PRKD3,MAP2K6,ADCY2,PDE4D,NME5,PRKD1,RHOBTB3,OAS1,AKT3,UBA7,MAP3K12,FGFR1,ITM2C,TNIK,ENPP1,PKN1,SGK1,STRADB,PIK3CD,LRRK2,ACSS1,GK,KIT,PDK3,CHST12,FES,PAPSS2,KIF3C,PBK,BMPR1B,UBE2T,MYO5A,CDK5,HLTF,CIT,SMARCA1,XYLB,ABCB6,EPHA4,DDX60L,NLRC5,KIF20A,PKN3,GALK1,PRKACB,MAP3K11,MCM3,HSPA2,BLM,MYH10,K…
0.000329	47	2319	19	0.008	0.404	GO:0051287	MF	34	NAD binding	3	CRYL1,GAPDHS,BDH2,QDPR,NNT,GPD1L,MDH1,PARP1,LDHB,SIRT2,HIBADH,SORD,GRHPR,IDH1,CYB5R3,IDH2,ME2,NDUFS2,HADHA
0.0217	2053	2319	279	0.12	0.136	GO:0035639	MF	34	purine ribonucleoside triphosphate binding	2	ABCB5,CMPK2,RHOJ,ATP10A,PRKCB,ABCC2,RAB17,EPHA5,RUNX3,TUBB2B,TRIB2,AK5,CDK2,DDR2,DCLK1,STK32A,ITPKB,OAS2,TUBB4A,MX1,PRKD3,MAP2K6,ADCY2,MX2,NME5,PRKD1,MRAS,RHOBTB1,RAB33A,RHOBTB3,OAS1,AKT3,UBA7,MAP3K12,MOCS1,FGFR1,ITM2C,TNIK,ENPP1,RAB20,RAB27A,PKN1,SGK1,STRADB,PIK3CD,LRRK2,ACSS1,GK,KIT,PDK3,FES,RRAGD,PAPSS2,RAB15,KIF3C,PBK,BMPR1B,UBE2T,ARL9,MYO5A,CDK5,HLTF,CIT,GNAL,SMARCA1,XYLB,ABCB6,EPHA4,DDX60L,…
0.0434	1678	2319	232	0.1	0.138	GO:0005524	MF	34	ATP binding	3	ABCB5,CMPK2,ATP10A,PRKCB,ABCC2,EPHA5,RUNX3,TRIB2,AK5,CDK2,DDR2,DCLK1,STK32A,ITPKB,OAS2,PRKD3,MAP2K6,ADCY2,NME5,PRKD1,RHOBTB3,OAS1,AKT3,UBA7,MAP3K12,FGFR1,ITM2C,TNIK,ENPP1,PKN1,SGK1,STRADB,PIK3CD,LRRK2,ACSS1,GK,KIT,PDK3,FES,PAPSS2,KIF3C,PBK,BMPR1B,UBE2T,MYO5A,CDK5,HLTF,CIT,SMARCA1,XYLB,ABCB6,EPHA4,DDX60L,NLRC5,KIF20A,PKN3,GALK1,PRKACB,MAP3K11,MCM3,HSPA2,BLM,MYH10,KIF11,PFKFB4,HELZ2,SLFN12,DAPK1,DD…
0.000972	620	2319	107	0.046	0.173	GO:0042803	MF	34	protein homodimerization activity	1	S100B,BST2,TYR,DPP4,CADM3,BHLHE41,GJB1,TYRP1,JAM3,CPQ,APOE,DPYD,MAP3K12,FGFR1,ENPP1,SDCBP,KCNN2,LGALS1,ROPN1B,LRRK2,KIT,CRYL1,CSF1,PLOD1,KYNU,QPRT,SCARB1,BCL2,TREX1,PVRL3,GSTM4,S100A1,SYT14,APOBEC3G,FZD4,SLC27A1,MAP3K11,TMEM173,AADAT,PYCARD,STAT1,HPS4,CHKA,TYMS,QDPR,PKD2,NR4A1,VEGFB,CENPF,MSH2,WWTR1,ABCB9,HMGCS1,GPD1L,SP100,NAGA,GSTM2,CAT,TENM3,NACC2,DCK,GSTA4,SOD1,CLN6,CACYBP,CISD2,CPOX,FAP,SLC3…
2.28e-05	8384	2319	1183	0.51	0.141	BIOGRID:00000	bi	51	BioGRID interaction data	1	CXCL1,NNMT,FBXL7,MT1A,NID1,PDE3A,DAB2,ROPN1,RNF182,S100B,TFF3,MMP8,PLA1A,BST2,SCG2,IFITM2,NLGN1,ANO5,SEMA5A,CA8,RNF157,SMIM10,SPOCK1,MFI2,PRUNE2,PRKAR2B,COL1A2,MDGA2,CMPK2,CSPG4,DZIP1,PDE4B,A2M,CD200,CD79B,RHOJ,CXCL5,ENPP2,TRPV2,ZNF280B,BCL2A1,IGSF11,MCF2,CNRIP1,DOK5,ITGA4,ASB9,LAMA1,ITM2A,HMCN1,RASSF2,EPDR1,LZTS1,GNG11,ANXA6,MCAM,MARCKSL1,TYR,DCT,PROS1,ELOVL2,MITF,ETV1,SRPX,MMP2,MCF2L,MME,CDKN2C…
0.0338	6	2305	5	0.002	0.833	CORUM:387	co	21	MCM complex	1	MCM3,MCM6,MCM4,MCM2,MCM7
0.0498	4	2305	4	0.002	1	CORUM:2792	co	16	MCM2-MCM4-MCM6-MCM7 complex	1	MCM6,MCM4,MCM2,MCM7
0.0437	5	2317	5	0.002	1	HP:0007443	hp	33	Partial albinism	1	MITF,TYRP1,PAX3,KIT,SNAI2
0.00598	13	2317	9	0.004	0.692	HP:0011365	hp	27	Patchy hypopigmentation of hair	1	TYR,MITF,SOX10,EDNRB,CHN1,PAX3,KIT,PEPD,SNAI2
0.00598	13	2317	9	0.004	0.692	HP:0002211	hp	27	White forelock	2	TYR,MITF,SOX10,EDNRB,CHN1,PAX3,KIT,PEPD,SNAI2
0.0488	1967	2317	302	0.13	0.154	HP:0000707	hp	29	Abnormality of the nervous system	1	SLC45A2,ANO5,CA8,COL1A2,TYR,PROS1,MITF,MMP2,ALX1,CYP27A1,WIPF1,PMP22,TUBB2B,GPR143,CDON,SOX10,PLP1,CTSK,SGCD,DDR2,ZEB2,GJB1,EDNRB,COL11A1,JAM3,TCN2,ACP5,AP1S2,CHN1,SLC19A3,PDE4D,SNX10,APOE,C10ORF11,ST3GAL5,SNCA,DPYD,SLC26A2,FBN1,AKT3,MC1R,MOCS1,CAPN3,FGFR1,ENPP1,SGCE,PAX3,ASAH1,GATM,FN1,SLC2A10,RAB27A,NDN,LRRK2,GK,KIT,CYBA,FAM134B,SP110,BTD,MPDZ,ALAD,CYP2U1,ARSB,EPHX1,OSTM1,COL18A1,CP,B3GNT1,PLOD…
0.00954	1878	2317	294	0.127	0.157	HP:0002011	hp	29	Abnormality of the central nervous system	2	SLC45A2,ANO5,CA8,COL1A2,TYR,PROS1,MITF,ALX1,CYP27A1,WIPF1,PMP22,TUBB2B,GPR143,CDON,SOX10,PLP1,CTSK,DDR2,ZEB2,GJB1,EDNRB,COL11A1,JAM3,TCN2,ACP5,AP1S2,CHN1,SLC19A3,PDE4D,SNX10,APOE,C10ORF11,ST3GAL5,SNCA,DPYD,SLC26A2,FBN1,AKT3,MC1R,MOCS1,CAPN3,FGFR1,ENPP1,SGCE,PAX3,ASAH1,GATM,FN1,SLC2A10,RAB27A,NDN,LRRK2,GK,KIT,CYBA,FAM134B,SP110,BTD,MPDZ,ALAD,CYP2U1,ARSB,EPHX1,OSTM1,COL18A1,CP,B3GNT1,PLOD3,FAM126A,…
8.47e-07	1154	2317	213	0.092	0.185	HP:0007319	hp	29	Morphological abnormality of the central nervous system	3	CA8,TYR,PROS1,CYP27A1,PMP22,TUBB2B,CDON,SOX10,PLP1,CTSK,DDR2,ZEB2,GJB1,EDNRB,COL11A1,JAM3,TCN2,ACP5,AP1S2,CHN1,SLC19A3,SNX10,APOE,ST3GAL5,SNCA,DPYD,SLC26A2,FBN1,AKT3,MOCS1,FGFR1,ENPP1,PAX3,FN1,SLC2A10,RAB27A,NDN,LRRK2,KIT,SP110,BTD,MPDZ,CYP2U1,ARSB,EPHX1,OSTM1,COL18A1,CP,B3GNT1,PLOD3,FAM126A,PRICKLE2,ARHGAP31,COL4A1,SH2B3,MYO5A,WDR81,GAMT,TREX1,COL4A2,SYT14,ASPA,C19ORF12,TUBA8,KCNJ13,BLM,SAMHD1,L…
0.00192	865	2317	158	0.068	0.183	HP:0011442	hp	29	Abnormality of central motor function	3	CA8,CYP27A1,PMP22,TUBB2B,SOX10,PLP1,GJB1,EDNRB,JAM3,TCN2,AP1S2,SLC19A3,APOE,ST3GAL5,SNCA,DPYD,MC1R,MOCS1,CAPN3,ENPP1,SGCE,PAX3,ASAH1,RAB27A,NDN,LRRK2,KIT,FAM134B,BTD,ALAD,CYP2U1,COL18A1,CP,FAM126A,PRICKLE2,HFE,ARHGAP31,COL4A1,MYO5A,WDR81,GAMT,TREX1,COL4A2,CYP4V2,SYT14,ASPA,C19ORF12,KCNJ13,SAMHD1,LARGE,KIF11,PNKD,SMPD1,SRPX2,MCOLN1,FANCB,ATM,AMACR,QDPR,LYST,PSAP,CPS1,BEST1,HEXA,ATL1,SUOX,TPK1,RNAS…
0.00956	435	2317	89	0.038	0.205	HP:0011443	hp	29	Abnormality of coordination	4	CA8,CYP27A1,PMP22,SOX10,PLP1,GJB1,EDNRB,TCN2,SLC19A3,CAPN3,ASAH1,NDN,KIT,BTD,COL18A1,CP,PRICKLE2,MYO5A,WDR81,GAMT,TREX1,SYT14,C19ORF12,MCOLN1,ATM,AMACR,LYST,PSAP,CPS1,HEXA,SUOX,TPK1,VLDLR,SLC17A5,LMNB1,DHFR,TMEM138,ALG6,AKT1,TECPR2,NDUFA2,PHYH,SPR,SCARB2,CLN6,GPHN,CISD2,LMBRD1,BCKDHB,ITPR1,SLC19A2,TCF4,ZFYVE26,NPC2,PRPS1,SDHA,SNAI2,HEXB,MPV17,GLB1,AIFM1,TRIM32,MAN2B1,SNAP29,MRE11A,NDUFAF4,BBS9,GP…
0.0421	321	2317	68	0.029	0.212	HP:0001251	hp	29	Ataxia	1	CA8,CYP27A1,PMP22,SOX10,PLP1,EDNRB,TCN2,SLC19A3,BTD,COL18A1,CP,PRICKLE2,WDR81,GAMT,SYT14,C19ORF12,ATM,AMACR,PSAP,CPS1,SUOX,TPK1,VLDLR,SLC17A5,LMNB1,DHFR,ALG6,TECPR2,NDUFA2,PHYH,SPR,SCARB2,CLN6,BCKDHB,ITPR1,SLC19A2,TCF4,ZFYVE26,NPC2,PRPS1,SDHA,HEXB,MPV17,GLB1,TRIM32,MAN2B1,MRE11A,NDUFAF4,BBS9,GPI,CTSD,AHI1,COX14,NDUFV2,OPHN1,BBS4,NDUFS1,PANK2,SPG20,SPG7,SACS,NDUFS2,AFG3L2,COX6B1,TMEM70,CUL4B,HARS,…
0.00671	270	2317	62	0.027	0.23	HP:0001257	hp	50	Spasticity	1	CYP27A1,SOX10,PLP1,EDNRB,JAM3,MOCS1,PAX3,RAB27A,FAM134B,CYP2U1,COL4A1,TREX1,COL4A2,ASPA,C19ORF12,SMPD1,MCOLN1,AMACR,PSAP,ATL1,TPK1,RNASEH2C,STXBP1,SLC17A5,LMNB1,DHCR24,NAGA,TECPR2,BSCL2,NDUFA2,SPR,SOD1,GPHN,FBXO7,ZFYVE26,ACP2,NPC2,SIGMAR1,SDHA,POMGNT1,FUCA1,GLB1,AASS,MAN2B1,MRE11A,NDUFAF4,CTSD,CYB5R3,EARS2,NDUFV2,OPHN1,ZFYVE27,NDUFS1,PANK2,SPG20,SPG7,SACS,NDUFS2,AFG3L2,KIAA0196,SLC25A12,NDUFS3
0.0114	1719	2317	273	0.118	0.159	HP:0000007	hp	64	Autosomal recessive inheritance	1	SLC45A2,ANO5,CA8,COL1A2,CD79B,TYR,PROS1,MMP2,ALX1,ABCC2,LPL,CYP27A1,IRF4,PMP22,TUBB2B,BCHE,CTSK,SGCD,DDR2,OCA2,EDNRB,TYRP1,COL11A1,JAM3,TCN2,ACP5,SLC19A3,SNX10,MLPH,APOE,C10ORF11,ST3GAL5,DPYD,SLC26A2,MOCS1,CAPN3,ENPP1,IGFBP7,PAX3,ASAH1,SYCP3,GATM,SLC2A10,RAB27A,IL11RA,CYBA,FAM134B,SP110,BTD,MPDZ,ALAD,CYP2U1,ARSB,EPHX1,OSTM1,COL18A1,CP,PLOD3,FAM126A,PLOD1,PAPSS2,HFE,ARHGAP31,BMPR1B,C1R,DPY19L2,UNC…
0.00227	603	2317	118	0.051	0.196	HP:0001263	hp	66	Global developmental delay	1	COL1A2,PMP22,TUBB2B,CDON,SOX10,PLP1,DDR2,ZEB2,GJB1,EDNRB,JAM3,PDE4D,ST3GAL5,DPYD,AKT3,ASAH1,GATM,NDN,GK,BTD,CYP2U1,PLOD3,FAM126A,PLOD1,ARHGAP31,MYO5A,WDR81,GAMT,TREX1,COL4A2,TUBA8,LEPRE1,SAMHD1,LARGE,ESCO2,BIN1,SMPD1,HDAC4,QDPR,PSAP,CPS1,ATL1,SUOX,TPK1,ACAT2,CHST14,RNASEH2C,ACADS,STXBP1,PEPD,VLDLR,SLC17A5,DHFR,DHCR24,G6PC3,MID1,PC,ALG6,GNPTAB,NAGA,DAG1,TECPR2,MMACHC,NDUFA2,SPR,LMBRD1,ACADSB,SEPN1…
0.0387	159	2317	40	0.017	0.252	HP:0000998	hp	54	Hypertrichosis	1	MITF,MMP2,CDON,SOX10,EDNRB,FGFR1,PAX3,KIT,ALAD,HFE,BLM,NAGLU,B3GALTL,APCDD1,PEPD,UROS,AIP,GNPTAB,AKT1,BSCL2,NDUFA2,GNS,HSPG2,CHSY1,LPAR6,SRD5A3,SDHA,SNAI2,GLB1,AGPAT2,KIAA1279,TRIM32,MAN2B1,UROD,BBS9,PTEN,PRKAR1A,BBS4,SDHB,NDUFS3
0.0372	72	2317	23	0.01	0.319	HP:0009887	hp	22	Abnormality of hair pigmentation	1	SLC45A2,TYR,MITF,SOX10,OCA2,EDNRB,TYRP1,CHN1,MLPH,PAX3,RAB27A,NDN,KIT,MYO5A,ESCO2,ATM,LYST,PEPD,SLC17A5,LPAR6,SNAI2,PRKAR1A,MTAP
0.0363	7	2317	6	0.003	0.857	HP:0011125	hp	46	Abnormality of dermal melanosomes	1	TYR,MITF,GPR143,RAB27A,MYO5A,LYST
0.0014	17	2317	11	0.005	0.647	HP:0007730	hp	23	Iris hypopigmentation	1	SLC45A2,TYR,GPR143,SOX10,OCA2,TYRP1,MLPH,RAB27A,NDN,MYO5A,LYST
0.00036	13	2317	10	0.004	0.769	HP:0001107	hp	23	Ocular albinism	2	SLC45A2,TYR,GPR143,SOX10,OCA2,TYRP1,MLPH,RAB27A,MYO5A,LYST
0.0195	9	2317	6	0.003	0.667	KEGG:00072	ke	7	Synthesis and degradation of ketone bodies	1	BDH2,ACAT2,HMGCS1,ACAT1,BDH1,OXCT1
1.48e-10	145	2317	50	0.022	0.345	KEGG:04142	ke	57	Lysosome	1	CTSK,ACP5,AP1S2,CTSH,ASAH1,SORT1,CD63,ARSB,CTSF,NAGLU,CTSL1,SMPD1,MCOLN1,PLA2G15,PSAP,AP3M2,HEXA,LIPA,M6PR,CTSZ,SLC17A5,LAPTM4B,ABCB9,GNPTAB,NAGA,ATP6V0A1,GNS,SCARB2,CTSB,CTSA,AP1M1,ACP2,NPC2,LGMN,HEXB,GGA2,FUCA1,GNPTG,SLC11A2,GLB1,DNASE2,GUSB,MAN2B1,CD164,CTSD,NAGPA,LAMP2,AP1S1,ATP6V0D1,ENTPD4
0.00022	37	2317	16	0.007	0.432	KEGG:03030	ke	65	DNA replication	1	FEN1,MCM3,POLE2,PCNA,RNASEH2C,POLA2,MCM6,MCM4,RFC3,RPA3,MCM2,MCM7,DNA2,POLD1,RPA2,RPA1
0.03	129	2317	30	0.013	0.233	KEGG:04110	ke	39	Cell cycle	1	CDKN2C,CDK2,E2F1,CCNE2,CCND1,MCM3,CCND3,PCNA,ATM,ORC1,CDC25C,CDC25B,CDK1,PTTG1,ESPL1,MCM6,CDK4,BUB1,MCM4,CDC25A,ORC6,MCM2,CDC16,MCM7,E2F3,CCNE1,RB1,MAD1L1,TFDP2,ABL1
1.33e-12	1297	2317	244	0.105	0.188	KEGG:01100	ke	41	Metabolic pathways	1	NNMT,ST6GALNAC3,CMPK2,TYR,DCT,ACOT1,CYP27A1,CBR3,MGAT5B,GCNT2,AK5,ST3GAL6,TYRP1,ITPKB,CHSY3,ST3GAL4,NME5,ATP6V0E2,ST3GAL5,DPYD,PLA2G16,MOCS1,ST3GAL2,ENPP1,ASAH1,GATM,BST1,ST8SIA1,CHPT1,EXTL2,ACSS1,CSGALNACT1,GK,TRAK2,CRYL1,BTD,ALAD,AGPAT6,CYP2U1,ARSB,B3GNT1,KYNU,QPRT,PAPSS2,FAM213B,PNPLA3,GAMT,GAPDHS,CBR1,XYLB,GALNT2,B4GALT6,GALK1,LPCAT1,LAP3,NAGLU,AADAT,BDH2,UGT8,ST6GAL1,POLE2,B3GALNT1,SMPD1,UCK…
0.0254	343	2317	64	0.028	0.187	KEGG:05200	ke	45	Pathways in cancer	1	LAMA1,MITF,MMP2,PRKCB,ARNT2,RXRG,CDK2,LEF1,AKT3,FGFR1,E2F1,STAT5A,CCNE2,FN1,PIK3CD,PIK3R3,KIT,CCND1,IL8,COL4A1,BCL2,TRAF5,COL4A2,CKS2,FZD4,SMO,STAT1,DAPK1,RAD51,RAC3,VEGFB,MSH2,EGLN1,PLD1,CTNNB1,AKT1,CDK4,LAMB2,LAMC1,PRKCA,PIK3R1,PLCG1,FZD3,E2F3,LAMB1,ETS1,CCNE1,RB1,STK36,PTEN,HSP90AA1,TPM3,CASP9,TRAF2,EGLN2,HSP90AB1,FADD,APC,FH,ABL1,SOS2,MAX,PIAS2,TGFBR1
0.0181	161	2317	36	0.016	0.224	KEGG:05161	ke	67	Hepatitis B	1	PRKCB,CDK2,TLR4,AKT3,E2F1,STAT5A,CCNE2,PIK3CD,PIK3R3,CCND1,IL8,BCL2,NFATC4,TLR3,STAT2,STAT1,PCNA,DDX58,AKT1,CDK4,PRKCA,PIK3R1,HSPG2,E2F3,APAF1,CCNE1,RB1,STAT6,PTEN,MAVS,DDB1,CASP9,VDAC3,FADD,MAP3K1,TGFBR1
0.0002	22	2317	12	0.005	0.545	KEGG:01040	ke	68	Biosynthesis of unsaturated fatty acids	1	ELOVL2,ACOT1,PECR,FADS2,FADS1,ELOVL6,ACOT2,SCD,TECR,ACOT7,ELOVL5,HADHA
0.0128	44	2317	15	0.006	0.341	KEGG:00620	ke	14	Pyruvate metabolism	1	ACSS1,ACAT2,LDHA,HAGHL,PC,MDH1,ALDH1B1,LDHB,AKR1B1,ALDH9A1,ACYP1,GRHPR,ACAT1,ME2,PDHB
9.02e-05	98	2317	30	0.013	0.306	KEGG:05222	ke	49	Small cell lung cancer	1	LAMA1,RXRG,CDK2,AKT3,E2F1,CCNE2,FN1,PIK3CD,PIK3R3,CCND1,COL4A1,BCL2,TRAF5,COL4A2,CKS2,AKT1,CDK4,LAMB2,LAMC1,PIK3R1,E2F3,LAMB1,APAF1,CCNE1,RB1,PTEN,CASP9,TRAF2,MAX,PIAS2
0.004	20	2317	10	0.004	0.5	KEGG:00532	ke	13	Glycosaminoglycan biosynthesis - chondroitin sulfate / dermatan sulfate	1	CHSY3,CSGALNACT1,CHST12,CHST11,CHST14,B3GAT3,B3GALT6,CHSY1,XYLT2,UST
0.0233	51	2317	16	0.007	0.314	KEGG:00480	ke	37	Glutathione metabolism	1	GPX7,GSTO1,GSTM4,LAP3,GPX8,GSTM2,GSTA4,MGST3,SMS,PGD,MGST1,GSR,IDH1,GGT7,IDH2,GSTK1
0.0168	790	2319	130	0.056	0.165	MI:mmu-miR-467c	mi	62	MI:mmu-miR-467c	1	PLA1A,BCL2A1,LYPD1,CNRIP1,ITM2A,EPDR1,ANXA6,ATP10A,SRPX,FCRLA,EPHA5,BNC2,TNFAIP6,CABLES1,DCLK1,IFITM1,LEF1,MX1,TCEAL7,DAPL1,PDLIM3,SEMA4C,MAP3K12,HIST1H1A,KCNN2,ANKRD44,LMCD1,C8ORF48,BTN3A1,KIAA1598,HAS2,BTD,CHST12,PLSCR1,HFE,SLC16A7,TM4SF1,UNC93B1,SLC43A3,COL4A2,VAMP5,CKS2,PYHIN1,NLRC5,ARMC9,LY6E,B2M,LRRC45,TSPAN9,SCRG1,PKIB,GBP2,GRIK2,TYMS,NR4A1,APCDD1,M6PR,HABP4,TGFB1I1,SLC25A40,ACAT2,MESDC1,K…
3.1e-05	313	2315	71	0.031	0.227	REAC:69278	re	32	Cell Cycle, Mitotic	1	PRKAR2B,CDK2,E2F1,CCNE2,CCND1,ZWINT,CENPI,FEN1,INCENP,KIF20A,MCM3,PSMB10,GINS2,MLF1IP,POLE2,PCNA,MCM10,TYMS,GINS1,CENPM,CDC25C,POLA2,CENPF,SPC24,ERCC6L,CDC25B,CENPN,DHFR,PTTG1,MCM6,SGOL2,SGOL1,KIF2C,FBXO5,CENPO,UBE2C,CDK4,BUB1,CENPQ,MCM4,RFC3,CDC25A,RPA3,MCM2,PSME2,CDC16,MCM7,DSN1,PSMB4,E2F3,CENPL,GMNN,TK2,CCNE1,PRKACA,PSMC2,RB1,DNA2,PSMB3,SKA2,ITGB3BP,POLD1,ACTR1A,CEP78,HSP90AA1,MAD1L1,RPA2,RPA1…
0.039	110	2315	28	0.012	0.255	REAC:69206	re	32	G1/S Transition	2	CDK2,E2F1,CCNE2,MCM3,PSMB10,POLE2,PCNA,MCM10,TYMS,POLA2,DHFR,MCM6,FBXO5,MCM4,CDC25A,RPA3,MCM2,PSME2,MCM7,PSMB4,TK2,CCNE1,PSMC2,RB1,PSMB3,RPA2,RPA1,PSMB7
0.0417	22	2315	10	0.004	0.455	REAC:113510	re	32	E2F mediated regulation of DNA replication	3	E2F1,PCNA,TYMS,POLA2,DHFR,FBXO5,CDC25A,TK2,CCNE1,RB1
0.00438	25	2315	12	0.005	0.48	REAC:68962	re	32	Activation of the pre-replicative complex	3	CDK2,MCM3,POLE2,MCM10,POLA2,MCM6,MCM4,RPA3,MCM2,MCM7,RPA2,RPA1
0.00451	18	2315	10	0.004	0.556	REAC:68916	re	32	DNA Replication Factor A (RPA) associates with the pre-replicative complex at the origin	4	CDK2,MCM3,MCM10,MCM6,MCM4,RPA3,MCM2,MCM7,RPA2,RPA1
0.05	6	2315	5	0.002	0.833	REAC:69019	re	63	Mcm4,6,7 trimer forms and associates with the replication fork	1	MCM3,MCM6,MCM4,MCM2,MCM7
0.00173	47	2315	18	0.008	0.383	REAC:196854	re	55	Metabolism of vitamins and cofactors	1	SLC2A3,ACP5,SLC19A3,ENPP1,KYNU,QPRT,TPK1,DHFR,SLC19A1,SLC19A2,NAMPT,SLC5A6,SLC23A2,CYB5A,MTHFD1,CYB5R3,PANK2,NADK
0.00173	47	2315	18	0.008	0.383	REAC:196849	re	55	Metabolism of water-soluble vitamins and cofactors	2	SLC2A3,ACP5,SLC19A3,ENPP1,KYNU,QPRT,TPK1,DHFR,SLC19A1,SLC19A2,NAMPT,SLC5A6,SLC23A2,CYB5A,MTHFD1,CYB5R3,PANK2,NADK
0.0263	14	2315	8	0.003	0.571	REAC:69183	re	48	Processive synthesis on the lagging strand	1	FEN1,PCNA,POLA2,RPA3,DNA2,POLD1,RPA2,RPA1
0.0263	14	2315	8	0.003	0.571	REAC:69166	re	48	Removal of the Flap Intermediate	2	FEN1,PCNA,POLA2,RPA3,DNA2,POLD1,RPA2,RPA1
0.0417	22	2315	10	0.004	0.455	REAC:174417	re	59	Telomere C-strand (Lagging Strand) Synthesis	1	FEN1,POLE2,PCNA,POLA2,RFC3,RPA3,DNA2,POLD1,RPA2,RPA1
0.0121	10	2315	7	0.003	0.7	REAC:174414	re	59	Processive synthesis on the C-strand of the telomere	2	FEN1,PCNA,RPA3,DNA2,POLD1,RPA2,RPA1
0.0121	10	2315	7	0.003	0.7	REAC:174437	re	59	Removal of the Flap Intermediate from the C-strand	3	FEN1,PCNA,RPA3,DNA2,POLD1,RPA2,RPA1
0.00204	39	2315	16	0.007	0.41	REAC:69481	re	6	G2/M Checkpoints	1	CDK2,MCM3,CLSPN,MCM10,ATM,CDC25C,MCM6,MCM4,RFC3,CDC25A,RPA3,MCM2,MCM7,RAD1,RPA2,RPA1
0.00135	34	2315	15	0.006	0.441	REAC:176187	re	6	Activation of ATR in response to replication stress	2	CDK2,MCM3,CLSPN,MCM10,CDC25C,MCM6,MCM4,RFC3,CDC25A,RPA3,MCM2,MCM7,RAD1,RPA2,RPA1
2.33e-05	30	2315	16	0.007	0.533	REAC:69190	re	9	DNA strand elongation	1	FEN1,MCM3,GINS2,PCNA,GINS1,POLA2,MCM6,MCM4,RFC3,RPA3,MCM2,MCM7,DNA2,POLD1,RPA2,RPA1
0.0121	10	2315	7	0.003	0.7	REAC:176974	re	9	Unwinding of DNA	2	MCM3,GINS2,GINS1,MCM6,MCM4,MCM2,MCM7
0.00407	9	2315	7	0.003	0.778	REAC:176942	re	9	Multiple proteins are localized at replication fork	3	MCM3,GINS2,GINS1,MCM6,MCM4,MCM2,MCM7
0.05	6	2315	5	0.002	0.833	REAC:169468	re	9	MCM2-7 mediated fork unwinding	3	MCM3,MCM6,MCM4,MCM2,MCM7
1.77e-05	6810	2319	1035	0.446	0.152	TF:M00915_4	tf	18	Factor: AP-2; motif: SNNNCCNCAGGCN; match class: 4	1	CXCL1,FBXL7,ROPN1,RNF182,S100B,PLA1A,CHRNA6,IFITM2,SLC45A2,NLGN1,ST6GALNAC3,FAM19A5,ANO5,SEMA5A,CA8,RNF157,DAAM2,MFI2,CMPK2,PDE4B,LYPD1,PAQR8,LAMA1,HMCN1,RASSF2,EPDR1,ATP10A,MARCKSL1,PMEL,MITF,SRPX,MCF2L,MME,CDKN2C,SPARC,ARNT2,KCNAB2,LPL,WIPF1,ATRNL1,RAB17,IRF4,SEMA6D,TET1,PMP22,RTP4,MGAT5B,SRGN,APOLD1,TTYH2,LOXL2,RUNX3,TUBB2B,SECTM1,BVES,FAM102B,RASSF4,C3ORF70,CADM3,TBX2,TRIB2,NCAM2,SORBS1,DENND…
0.00301	5869	2319	884	0.381	0.151	TF:M00915_3	tf	18	Factor: AP-2; motif: SNNNCCNCAGGCN; match class: 3	2	CXCL1,FBXL7,ROPN1,RNF182,S100B,PLA1A,IFITM2,SLC45A2,NLGN1,ST6GALNAC3,FAM19A5,ANO5,SEMA5A,CA8,RNF157,DAAM2,MFI2,CMPK2,PDE4B,LYPD1,PAQR8,LAMA1,HMCN1,ATP10A,MARCKSL1,PMEL,MITF,SRPX,MCF2L,MME,SPARC,KCNAB2,LPL,WIPF1,ATRNL1,RAB17,IRF4,SEMA6D,RTP4,MGAT5B,SRGN,APOLD1,TTYH2,LOXL2,RUNX3,TUBB2B,SECTM1,BVES,FAM102B,RASSF4,C3ORF70,CADM3,TBX2,TRIB2,NCAM2,SORBS1,DENND2A,CDK2,CYGB,PLXNC1,CTTNBP2,OCA2,EDNRB,STK32…
0.000737	3552	2319	565	0.244	0.159	TF:M00915_2	tf	18	Factor: AP-2; motif: SNNNCCNCAGGCN; match class: 2	3	FBXL7,ROPN1,IFITM2,NLGN1,ST6GALNAC3,FAM19A5,ANO5,SEMA5A,CA8,CMPK2,PDE4B,LYPD1,PAQR8,LAMA1,HMCN1,PMEL,SRPX,MCF2L,KCNAB2,LPL,WIPF1,ATRNL1,RAB17,IRF4,MGAT5B,SRGN,APOLD1,TTYH2,RUNX3,TUBB2B,FAM102B,TBX2,TRIB2,SORBS1,DENND2A,CDK2,CYGB,OCA2,STK32A,ADAM23,USP51,GRASP,CORO2B,GPR124,MMP17,GAS7,ITPKB,PCDH9,TUBB4A,ARHGEF40,FAM69B,USP18,TTYH3,AEBP1,ST3GAL4,APOE,NQO1,ST3GAL5,SNCA,LIMD2,FBXO32,RAB33A,PELI2,SLC2…
6.39e-20	6687	2319	1112	0.48	0.166	TF:M00931_4	tf	44	Factor: Sp1; motif: GGGGCGGGGC; match class: 4	1	CXCL1,FBXL7,MT1A,NID1,PDE3A,DAB2,TFF3,NLGN1,ST6GALNAC3,FAM19A5,ANO5,SEMA5A,RNF157,FABP7,COL5A3,DAAM2,MFI2,PRKAR2B,COL1A2,CMPK2,PDE4B,TNFRSF19,ENPP2,LAMA1,MCAM,MARCKSL1,KCNK2,ANGPTL2,PMEL,ELOVL2,MITF,MMP2,CDKN2C,ALX1,PRKCB,CYP27A1,GYG2,ATRNL1,RAB17,IRF4,MGAT5B,SHC4,TTYH2,EPHA5,RUNX3,TUBB2B,SECTM1,CDON,FAM102B,RASSF4,TBX2,TRIB2,BHLHE41,VEPH1,NCAM2,SORBS1,CLEC11A,CYGB,GJB1,ST3GAL6,OCA2,ZCCHC24,SLC2A…
5e-18	6340	2319	1054	0.455	0.166	TF:M00931_3	tf	44	Factor: Sp1; motif: GGGGCGGGGC; match class: 3	2	CXCL1,FBXL7,MT1A,NID1,PDE3A,TFF3,ST6GALNAC3,FAM19A5,ANO5,SEMA5A,RNF157,COL5A3,DAAM2,MFI2,PRKAR2B,COL1A2,CMPK2,PDE4B,TNFRSF19,ENPP2,LAMA1,MCAM,MARCKSL1,KCNK2,ANGPTL2,PMEL,ELOVL2,MITF,MMP2,CDKN2C,ALX1,PRKCB,CYP27A1,GYG2,ATRNL1,RAB17,IRF4,SHC4,TTYH2,EPHA5,RUNX3,TUBB2B,SECTM1,CDON,RASSF4,TBX2,TRIB2,BHLHE41,VEPH1,NCAM2,SORBS1,CLEC11A,CYGB,GJB1,ST3GAL6,OCA2,ZCCHC24,SLC2A3,DCLK1,PLSCR4,FKBP7,EDNRB,ADAM2…
2.32e-14	5615	2319	932	0.402	0.166	TF:M00931_2	tf	44	Factor: Sp1; motif: GGGGCGGGGC; match class: 2	3	CXCL1,FBXL7,NID1,PDE3A,ST6GALNAC3,FAM19A5,ANO5,SEMA5A,RNF157,MFI2,PRKAR2B,COL1A2,CMPK2,PDE4B,TNFRSF19,ENPP2,LAMA1,MCAM,MARCKSL1,KCNK2,PMEL,ELOVL2,MMP2,CDKN2C,ALX1,PRKCB,GYG2,ATRNL1,IRF4,SHC4,TTYH2,RUNX3,TUBB2B,CDON,RASSF4,TBX2,TRIB2,BHLHE41,VEPH1,NCAM2,SORBS1,CLEC11A,CYGB,GJB1,OCA2,ZCCHC24,SLC2A3,PLSCR4,FKBP7,EDNRB,ADAM23,EPB41L3,SGIP1,HES6,GRASP,CORO2B,MMP17,GAS7,ITPKB,PCDH9,OAS2,MX1,THEMIS2,TCN…
8.07e-10	5002	2319	817	0.352	0.163	TF:M00931_1	tf	44	Factor: Sp1; motif: GGGGCGGGGC; match class: 1	4	CXCL1,FBXL7,NID1,PDE3A,ST6GALNAC3,FAM19A5,ANO5,SEMA5A,RNF157,MFI2,PRKAR2B,COL1A2,CMPK2,PDE4B,TNFRSF19,ENPP2,LAMA1,MCAM,MARCKSL1,KCNK2,PMEL,ELOVL2,MMP2,ALX1,GYG2,ATRNL1,IRF4,TTYH2,RUNX3,TUBB2B,CDON,RASSF4,TBX2,TRIB2,BHLHE41,VEPH1,NCAM2,SORBS1,CLEC11A,CYGB,GJB1,ZCCHC24,SLC2A3,PLSCR4,FKBP7,EDNRB,ADAM23,EPB41L3,SGIP1,HES6,GRASP,CORO2B,MMP17,GAS7,ITPKB,PCDH9,OAS2,MX1,THEMIS2,TCN2,CXCL12,CRISPLD1,ARHGE…
4.92e-06	3006	2319	503	0.217	0.167	TF:M00931_0	tf	44	Factor: Sp1; motif: GGGGCGGGGC; match class: 0	5	CXCL1,FBXL7,NID1,ST6GALNAC3,SEMA5A,RNF157,PRKAR2B,TNFRSF19,LAMA1,MCAM,MARCKSL1,PMEL,GYG2,ATRNL1,IRF4,TTYH2,RUNX3,TUBB2B,CDON,RASSF4,TRIB2,SORBS1,CYGB,ZCCHC24,FKBP7,EDNRB,ADAM23,HES6,GRASP,MMP17,GAS7,PCDH9,MX1,THEMIS2,CXCL12,FAM69B,FAM124A,TTYH3,AEBP1,ST3GAL4,PRKD1,DPYD,PELI2,IGSF8,TRIM2,HMG20B,KHDRBS3,SDC3,HERC5,SLC2A13,TPCN2,ENPP1,ASAH1,GPR155,C19ORF66,C15ORF59,TMEM169,FHOD3,E2F1,RAB20,LGALS1,BS…
1.66e-07	5746	2319	905	0.39	0.158	TF:M00189_4	tf	20	Factor: AP-2; motif: MKCCCSCNGGCG; match class: 4	1	CXCL1,FBXL7,NID1,PDE3A,POPDC3,RNF182,PLA1A,NLGN1,ST6GALNAC3,FAM19A5,ANO5,SEMA5A,CA8,SPOCK1,DAAM2,MFI2,COL1A2,PDE4B,TNFRSF19,LYPD1,PAQR8,LAMA1,HMCN1,GNG11,MCAM,MARCKSL1,PMEL,MME,CDKN2C,GPM6B,ARNT2,KCNAB2,TRIM63,ATRNL1,RAB17,SEMA6D,TET1,PMP22,RTP4,MGAT5B,TTYH2,LOXL2,RUNX3,TUBB2B,SECTM1,CDON,BVES,FAM102B,C3ORF70,CADM3,TBX2,TRIB2,NCAM2,SORBS1,CDK2,CYGB,CTTNBP2,OCA2,DCLK1,VIM,PLSCR4,STK32A,ADAM23,USP5…
4.79e-05	4344	2319	688	0.297	0.158	TF:M00189_3	tf	20	Factor: AP-2; motif: MKCCCSCNGGCG; match class: 3	2	CXCL1,FBXL7,NID1,POPDC3,NLGN1,ST6GALNAC3,FAM19A5,ANO5,SEMA5A,CA8,SPOCK1,MFI2,PDE4B,TNFRSF19,LYPD1,PAQR8,LAMA1,HMCN1,GNG11,PMEL,GPM6B,ARNT2,TRIM63,SEMA6D,TET1,MGAT5B,TTYH2,RUNX3,TUBB2B,BVES,FAM102B,C3ORF70,TBX2,TRIB2,NCAM2,SORBS1,CDK2,CYGB,CTTNBP2,OCA2,DCLK1,PLSCR4,STK32A,USP51,GRASP,CORO2B,GPR124,MMP17,GAS7,PCDH9,THEMIS2,CPQ,ZNF521,FAM69B,FAM124A,TTYH3,ADCY2,SNX10,COL14A1,APOE,PAG1,NQO1,PPAPDC1A,…
0.0417	2107	2319	341	0.147	0.162	TF:M00189_2	tf	20	Factor: AP-2; motif: MKCCCSCNGGCG; match class: 2	3	CXCL1,FBXL7,NID1,POPDC3,FAM19A5,ANO5,CA8,PDE4B,LYPD1,GNG11,PMEL,GPM6B,SEMA6D,MGAT5B,TUBB2B,BVES,FAM102B,C3ORF70,TBX2,NCAM2,SORBS1,CDK2,CYGB,CTTNBP2,STK32A,USP51,CORO2B,GAS7,PCDH9,CPQ,FAM69B,FAM124A,TTYH3,ADCY2,SNX10,PPAPDC1A,ST3GAL5,FBXO32,PELI2,NR4A3,OSBPL5,FBN1,FMNL3,SEMA4C,TBC1D16,FGFR1,ITM2C,SLC2A13,IFFO1,TMEM169,FHOD3,RAB20,SLC1A4,FN1,SORT1,PECR,FAXC,CYBA,NRP2,ITGB8,AGPAT6,CELF2,MICAL1,CHST1…
1.25e-20	7046	2319	1165	0.502	0.165	TF:M00932_4	tf	10	Factor: Sp1; motif: NNGGGGCGGGGNN; match class: 4	1	CXCL1,FBXL7,MT1A,NID1,PDE3A,DAB2,TFF3,SLC45A2,NLGN1,ST6GALNAC3,FAM19A5,ANO5,SEMA5A,CA8,RNF157,FABP7,COL5A3,DAAM2,MFI2,PRKAR2B,COL1A2,CMPK2,PDE4B,TNFRSF19,ENPP2,TRPV2,LYPD1,LAMA1,MCAM,MARCKSL1,KCNK2,ANGPTL2,PMEL,ELOVL2,MITF,MMP2,CDKN2C,ALX1,PRKCB,CYP27A1,GYG2,ATRNL1,RAB17,IRF4,SEMA6D,MGAT5B,SHC4,TTYH2,EPHA5,RUNX3,TUBB2B,SECTM1,CDON,FAM102B,RASSF4,C3ORF70,TBX2,TRIB2,BHLHE41,VEPH1,NCAM2,SORBS1,CLEC1…
2.67e-20	6572	2319	1098	0.473	0.167	TF:M00932_3	tf	10	Factor: Sp1; motif: NNGGGGCGGGGNN; match class: 3	2	CXCL1,FBXL7,NID1,PDE3A,DAB2,TFF3,SLC45A2,NLGN1,ST6GALNAC3,FAM19A5,ANO5,SEMA5A,CA8,RNF157,FABP7,COL5A3,DAAM2,MFI2,PRKAR2B,COL1A2,CMPK2,PDE4B,TNFRSF19,ENPP2,LYPD1,LAMA1,MCAM,MARCKSL1,KCNK2,ANGPTL2,PMEL,ELOVL2,MMP2,CDKN2C,ALX1,PRKCB,CYP27A1,GYG2,ATRNL1,RAB17,IRF4,SEMA6D,MGAT5B,SHC4,TTYH2,EPHA5,RUNX3,TUBB2B,SECTM1,CDON,FAM102B,RASSF4,C3ORF70,TBX2,TRIB2,BHLHE41,VEPH1,NCAM2,SORBS1,CLEC11A,CYGB,GJB1,PLX…
1.78e-13	5652	2319	932	0.402	0.165	TF:M00932_2	tf	10	Factor: Sp1; motif: NNGGGGCGGGGNN; match class: 2	3	CXCL1,FBXL7,NID1,PDE3A,ST6GALNAC3,FAM19A5,ANO5,SEMA5A,RNF157,MFI2,PRKAR2B,COL1A2,CMPK2,PDE4B,TNFRSF19,ENPP2,LAMA1,MCAM,MARCKSL1,KCNK2,PMEL,ELOVL2,MMP2,CDKN2C,ALX1,PRKCB,GYG2,ATRNL1,IRF4,TTYH2,RUNX3,TUBB2B,CDON,FAM102B,RASSF4,TBX2,TRIB2,BHLHE41,VEPH1,NCAM2,SORBS1,CLEC11A,CYGB,GJB1,OCA2,ZCCHC24,SLC2A3,PLSCR4,FKBP7,EDNRB,ADAM23,EPB41L3,SGIP1,HES6,GRASP,CORO2B,MMP17,GAS7,ITPKB,PCDH9,OAS2,TUBB4A,MX1,T…
6.84e-07	4060	2319	662	0.285	0.163	TF:M00932_1	tf	10	Factor: Sp1; motif: NNGGGGCGGGGNN; match class: 1	4	CXCL1,FBXL7,NID1,ST6GALNAC3,FAM19A5,ANO5,SEMA5A,RNF157,PRKAR2B,COL1A2,CMPK2,PDE4B,TNFRSF19,ENPP2,LAMA1,MCAM,MARCKSL1,KCNK2,PMEL,ELOVL2,MMP2,ALX1,GYG2,ATRNL1,IRF4,TTYH2,RUNX3,TUBB2B,CDON,RASSF4,TBX2,TRIB2,BHLHE41,VEPH1,NCAM2,SORBS1,CYGB,GJB1,OCA2,ZCCHC24,SLC2A3,FKBP7,ADAM23,EPB41L3,HES6,GRASP,CORO2B,MMP17,GAS7,ITPKB,PCDH9,MX1,THEMIS2,CXCL12,FAM69B,FAM124A,MAL,TTYH3,AEBP1,ST3GAL4,PRKD1,LOX,ST3GAL5,…
0.0319	2389	2319	383	0.165	0.16	TF:M00796_3	tf	35	Factor: USF; motif: NRCCACGTGASN; match class: 3	1	ROPN1,MMP8,ST6GALNAC3,RNF157,COL5A3,PRKAR2B,COL1A2,DZIP1,PDE4B,TNFRSF19,LYPD1,CNRIP1,RASSF2,ANXA6,ANGPTL2,ENTHD1,GPM6B,PMP22,RUNX3,SECTM1,CTSK,BHLHE41,VEPH1,SORBS1,CABLES1,ST3GAL6,SGIP1,MFSD12,TSPAN10,TUBB4A,TCN2,ACP5,CRISPLD1,AP1S2,NCALD,IFIT3,TLR6,TCEAL7,CTHRC1,MLPH,C10ORF11,ATP6V0E2,LIMD2,FBXO32,SLC26A2,OLFM1,TNFRSF14,CAPN3,RCAN1,SLC2A13,KCNE4,TMEM169,ZNF491,E2F1,DTNA,PARVB,CHPT1,PKN1,PIK3R3,I…
1.92e-06	1111	2319	217	0.094	0.195	TF:M00796_2	tf	35	Factor: USF; motif: NRCCACGTGASN; match class: 2	2	ROPN1,ST6GALNAC3,RNF157,COL5A3,PRKAR2B,TNFRSF19,LYPD1,RASSF2,ANGPTL2,GPM6B,SECTM1,BHLHE41,TCN2,ACP5,CRISPLD1,AP1S2,TLR6,TCEAL7,LIMD2,SLC26A2,TNFRSF14,RCAN1,SLC2A13,KCNE4,TMEM169,E2F1,PARVB,PKN1,IL17D,EXTL2,PECR,GK,ARSB,RRAGD,RGL1,CTSF,AKAP12,PTPRS,PRICKLE2,DPY19L2,MAPRE2,SLC43A3,TRAF5,ABCB6,SYT14,AMDHD2,ARMC9,XXYLT1,BLM,TRAPPC6A,WDR17,HHAT,COMMD9,HDAC4,MCOLN1,HPS4,MEIS3,NTHL1,KLHL42,NME4,EEF2K,CL…
0.0013	606	2319	122	0.053	0.201	TF:M00796_1	tf	35	Factor: USF; motif: NRCCACGTGASN; match class: 1	3	ST6GALNAC3,COL5A3,PRKAR2B,LYPD1,RASSF2,ANGPTL2,GPM6B,TCN2,CRISPLD1,AP1S2,SLC26A2,TNFRSF14,KCNE4,TMEM169,PKN1,PECR,GK,ARSB,RGL1,AKAP12,MAPRE2,ABCB6,AMDHD2,ARMC9,XXYLT1,TRAPPC6A,WDR17,COMMD9,HDAC4,MCOLN1,HPS4,MEIS3,NTHL1,EEF2K,CLCN7,NPM2,COMMD4,HEXA,UBTD1,TMEM8A,FOXRED2,RAB3IL1,CBX6,FOXM1,NRIP3,PLBD2,LMNB1,CDK1,HOXB7,SNN,STMN1,SGOL1,NNT,KLHL22,OSGEPL1,EME1,CDK4,CHAF1A,B3GNT9,TGFBRAP1,GNS,B3GALT6,OR…
9.48e-09	5238	2319	843	0.364	0.161	TF:M00695_0	tf	58	Factor: ETF; motif: GVGGMGG; match class: 0	1	DAB2,POPDC3,ROPN1,NLGN1,FAM19A5,ANO5,SEMA5A,CA8,RNF157,DAAM2,PRKAR2B,PAQR8,CNRIP1,DOK5,LAMA1,HMCN1,RASSF2,MARCKSL1,KCNK2,ELOVL2,CDKN2C,ALX1,ARNT2,KCNAB2,ACOT1,GYG2,ATRNL1,MGAT5B,TTYH2,EPHA5,RUNX3,GPRIN3,SECTM1,BVES,FAM102B,RASSF4,TRIB2,BHLHE41,NCAM2,AK5,DENND2A,DDR2,CYGB,PLXNC1,ST3GAL6,ZCCHC24,DCLK1,VIM,STK32A,GMPR,EPB41L3,HES6,GRASP,CORO2B,GPR124,MMP17,GAS7,HSD17B11,ITPKB,PCDH9,GAS1,QPCT,ACP5,CR…
9.39e-07	13333	2319	1895	0.817	0.142	TF:M01100_4	tf	15	Factor: LRF; motif: VNNRMCCCC; match class: 4	1	CXCL1,NNMT,FBXL7,MT1A,NID1,CYTL1,PDE3A,DAB2,POPDC3,ROPN1,RNF182,SLAIN1,S100B,TFF3,MMP8,PLA1A,CHRNA6,IFITM2,SLC45A2,NLGN1,ST6GALNAC3,FAM19A5,ANO5,SEMA5A,CA8,RNF157,FABP7,COL5A3,SPOCK1,DAAM2,MFI2,PRKAR2B,COL1A2,CMPK2,DZIP1,PDE4B,CD200,CD79B,TNFRSF19,CXCL5,ENPP2,TRPV2,ZNF280B,LYPD1,IGSF11,PAQR8,CNRIP1,DOK5,ITGA4,LAMA1,ITM2A,HMCN1,RASSF2,EPDR1,LZTS1,GNG11,ANXA6,MCAM,ATP10A,MARCKSL1,KCNK2,ANGPTL2,DCT,…
1.01e-06	12643	2319	1810	0.781	0.143	TF:M01100_3	tf	15	Factor: LRF; motif: VNNRMCCCC; match class: 3	2	CXCL1,FBXL7,MT1A,NID1,CYTL1,PDE3A,DAB2,POPDC3,ROPN1,RNF182,SLAIN1,S100B,TFF3,MMP8,PLA1A,CHRNA6,IFITM2,SLC45A2,NLGN1,ST6GALNAC3,FAM19A5,ANO5,SEMA5A,CA8,RNF157,FABP7,COL5A3,SPOCK1,DAAM2,MFI2,PRKAR2B,COL1A2,CMPK2,DZIP1,PDE4B,CD200,CD79B,TNFRSF19,CXCL5,ENPP2,TRPV2,ZNF280B,LYPD1,IGSF11,PAQR8,CNRIP1,DOK5,ITGA4,LAMA1,ITM2A,HMCN1,RASSF2,EPDR1,LZTS1,GNG11,ANXA6,MCAM,ATP10A,MARCKSL1,KCNK2,ANGPTL2,DCT,PMEL,…
5.26e-06	11197	2319	1622	0.699	0.145	TF:M01100_2	tf	15	Factor: LRF; motif: VNNRMCCCC; match class: 2	3	CXCL1,NID1,CYTL1,PDE3A,DAB2,ROPN1,RNF182,SLAIN1,S100B,TFF3,MMP8,PLA1A,CHRNA6,IFITM2,NLGN1,ST6GALNAC3,FAM19A5,ANO5,SEMA5A,CA8,RNF157,FABP7,COL5A3,SPOCK1,DAAM2,MFI2,PRKAR2B,COL1A2,CMPK2,DZIP1,PDE4B,CD200,CD79B,TNFRSF19,CXCL5,ENPP2,TRPV2,ZNF280B,LYPD1,IGSF11,PAQR8,CNRIP1,DOK5,LAMA1,ITM2A,HMCN1,RASSF2,EPDR1,LZTS1,GNG11,ANXA6,MCAM,ATP10A,MARCKSL1,KCNK2,ANGPTL2,DCT,PMEL,ELOVL2,ETV1,SRPX,MMP2,MCF2L,MME,…
0.0221	7323	2319	1073	0.463	0.147	TF:M01100_1	tf	15	Factor: LRF; motif: VNNRMCCCC; match class: 1	4	CXCL1,NID1,CYTL1,PDE3A,DAB2,ROPN1,RNF182,S100B,IFITM2,ST6GALNAC3,FAM19A5,ANO5,SEMA5A,CA8,RNF157,FABP7,COL5A3,SPOCK1,DAAM2,MFI2,DZIP1,PDE4B,CD79B,TNFRSF19,CXCL5,TRPV2,IGSF11,PAQR8,CNRIP1,DOK5,LAMA1,ITM2A,HMCN1,RASSF2,LZTS1,ANXA6,MCAM,MARCKSL1,KCNK2,ANGPTL2,DCT,PMEL,ELOVL2,SRPX,MCF2L,MME,CDKN2C,DPP4,SPARC,GPM6B,ARNT2,LPL,CYP27A1,GYG2,WIPF1,ATRNL1,RAB17,IRF4,SEMA6D,TET1,PMP22,CBR3,RTP4,APOD,MGAT5B,T…
0.0275	2454	2319	393	0.169	0.16	TF:M00122_2	tf	52	Factor: USF; motif: NNRNCACGTGNYNN; match class: 2	1	ROPN1,SLC45A2,ST6GALNAC3,COL5A3,PRKAR2B,DZIP1,TNFRSF19,LYPD1,CNRIP1,RASSF2,ANXA6,ANGPTL2,ENTHD1,GPM6B,PMP22,CBR3,GPRIN3,SECTM1,SORBS1,CABLES1,ST3GAL6,CTTNBP2,SELENBP1,MFSD12,GAS7,TUBB4A,TCN2,ACP5,CRISPLD1,AP1S2,IFIT3,TLR6,TCEAL7,CTHRC1,TTYH3,MX2,MLPH,APBA2,ATP6V0E2,TMEM229B,RHOBTB1,FBXO32,SLC26A2,NR4A3,OSBPL5,SDC3,RHOBTB3,OLFM1,MC1R,TNFRSF14,HERC5,RCAN1,SLC2A13,KCNE4,TMEM169,E2F1,CCNE2,GREB1,PARV…
0.000759	3045	2319	492	0.212	0.162	TF:M00427_4	tf	60	Factor: E2F; motif: TTTSGCGS; match class: 4	1	NNMT,FBXL7,ST6GALNAC3,DAAM2,DZIP1,PDE4B,CD79B,IGSF11,C8ORF46,ANXA6,KCNK2,ANGPTL2,ELOVL2,MITF,MCF2L,CDKN2C,SPARC,GYG2,SEMA6D,PMP22,APOD,RUNX3,TUBB2B,CADM3,BCHE,BHLHE41,NCAM2,CYGB,ZCCHC24,VIM,SYT11,USP51,SLC16A4,HES6,OAS2,HPDL,TUBB4A,CXCL12,FAM69B,FAM124A,MAP2K6,USP18,MX2,MLPH,COL14A1,ST3GAL4,CTSH,LOX,ST3GAL5,SNCA,TBC1D7,OSBPL5,FBN1,ZNF608,STXBP6,FGFR1,RCAN1,ITM2C,KCNE4,SDCBP,KCNN2,SGCE,KLF12,ASAH1…
0.00239	2059	2319	344	0.148	0.167	TF:M00427_3	tf	60	Factor: E2F; motif: TTTSGCGS; match class: 3	2	ST6GALNAC3,DZIP1,PDE4B,CD79B,IGSF11,ANXA6,ANGPTL2,ELOVL2,MITF,MCF2L,CDKN2C,SEMA6D,PMP22,APOD,RUNX3,TUBB2B,CADM3,BCHE,NCAM2,CYGB,VIM,USP51,SLC16A4,OAS2,CXCL12,FAM124A,MAP2K6,USP18,MLPH,COL14A1,ST3GAL4,CTSH,LOX,SNCA,STXBP6,FGFR1,RCAN1,ITM2C,KCNE4,SDCBP,KCNN2,SGCE,KLF12,ASAH1,GPR155,FHOD3,E2F1,FAM111B,SLC18B1,FAXC,EPS8,CRYL1,BTD,CELF2,DIP2C,PLEKHA5,CCND1,OSTM1,LOXL3,COL18A1,EXO1,ZNF367,TDRD3,SLC38A6…
0.0125	3267	2319	513	0.221	0.157	TF:M00431_4	tf	56	Factor: E2F-1; motif: TTTSGCGS; match class: 4	1	CXCL1,FBXL7,ST6GALNAC3,COL5A3,PDE4B,TNFRSF19,LYPD1,DOK5,C8ORF46,ANXA6,KCNK2,ELOVL2,MME,CDKN2C,GYG2,IRF4,PMP22,APOD,RUNX3,TUBB2B,C3ORF70,BCHE,BHLHE41,GCNT2,AK5,CYGB,ST3GAL6,ZCCHC24,USP51,HES6,OAS2,TSPAN10,HPDL,TUBB4A,MX1,CXCL12,AP1S2,ARHGEF40,FAM69B,FAM124A,MAP2K6,DAPL1,ST3GAL4,CTSH,ST3GAL5,SNCA,RHOBTB1,SERPINF1,RAB33A,PELI2,NR4A3,ZNF608,KHDRBS3,STXBP6,SEMA4C,GPR137B,FGFR1,RCAN1,ITM2C,KCNE4,KCNN2,…
0.00726	3014	2319	479	0.207	0.159	TF:M00431_3	tf	56	Factor: E2F-1; motif: TTTSGCGS; match class: 3	2	FBXL7,ST6GALNAC3,COL5A3,PDE4B,TNFRSF19,LYPD1,DOK5,C8ORF46,ANXA6,KCNK2,ELOVL2,MME,CDKN2C,GYG2,IRF4,PMP22,APOD,RUNX3,TUBB2B,C3ORF70,BCHE,BHLHE41,GCNT2,AK5,CYGB,ST3GAL6,ZCCHC24,USP51,HES6,OAS2,TSPAN10,HPDL,TUBB4A,MX1,CXCL12,AP1S2,ARHGEF40,FAM69B,MAP2K6,DAPL1,ST3GAL4,CTSH,ST3GAL5,SNCA,RHOBTB1,SERPINF1,RAB33A,PELI2,ZNF608,KHDRBS3,STXBP6,SEMA4C,FGFR1,RCAN1,ITM2C,KCNE4,KCNN2,SGCE,MSC,ASAH1,FHOD3,E2F1,SY…
7.82e-13	6940	2319	1107	0.477	0.16	TF:M00933_4	tf	19	Factor: Sp1; motif: CCCCGCCCCN; match class: 4	1	CXCL1,FBXL7,NID1,PDE3A,S100B,TFF3,SLC45A2,ST6GALNAC3,FAM19A5,ANO5,SEMA5A,RNF157,FABP7,MFI2,PRKAR2B,COL1A2,CMPK2,PDE4B,CD200,TNFRSF19,CXCL5,ENPP2,TRPV2,LYPD1,LAMA1,RASSF2,MCAM,MARCKSL1,KCNK2,ENTHD1,PMEL,ELOVL2,MMP2,MME,CDKN2C,ALX1,PRKCB,GPM6B,LPL,GYG2,ATRNL1,RAB17,IRF4,SEMA6D,TET1,APOD,MGAT5B,SRGN,TTYH2,EPHA5,RUNX3,TUBB2B,GPRIN3,RXRG,SECTM1,CDON,SOX10,FAM102B,PLP1,RASSF4,C3ORF70,TBX2,TRIB2,BHLHE41…
1.37e-10	6025	2319	966	0.417	0.16	TF:M00933_3	tf	19	Factor: Sp1; motif: CCCCGCCCCN; match class: 3	2	CXCL1,FBXL7,NID1,PDE3A,SLC45A2,ST6GALNAC3,FAM19A5,ANO5,SEMA5A,RNF157,MFI2,PRKAR2B,COL1A2,CMPK2,PDE4B,CD200,TNFRSF19,CXCL5,ENPP2,TRPV2,LAMA1,MCAM,MARCKSL1,KCNK2,ENTHD1,PMEL,ELOVL2,MMP2,ALX1,GYG2,ATRNL1,IRF4,SEMA6D,TET1,MGAT5B,TTYH2,RUNX3,TUBB2B,GPRIN3,CDON,SOX10,RASSF4,C3ORF70,TBX2,TRIB2,BHLHE41,VEPH1,NCAM2,SORBS1,CLEC11A,CYGB,GJB1,OCA2,ZCCHC24,SLC2A3,VIM,PLSCR4,FKBP7,EDNRB,ADAM23,EPB41L3,LEF1,SGI…
1.14e-09	4995	2319	815	0.351	0.163	TF:M00933_2	tf	19	Factor: Sp1; motif: CCCCGCCCCN; match class: 2	3	CXCL1,FBXL7,NID1,PDE3A,ST6GALNAC3,FAM19A5,ANO5,SEMA5A,RNF157,MFI2,PRKAR2B,COL1A2,CMPK2,PDE4B,TNFRSF19,ENPP2,LAMA1,MCAM,MARCKSL1,KCNK2,PMEL,ELOVL2,MMP2,ALX1,GYG2,ATRNL1,IRF4,TTYH2,RUNX3,TUBB2B,CDON,RASSF4,TBX2,TRIB2,BHLHE41,VEPH1,NCAM2,SORBS1,CLEC11A,CYGB,GJB1,ZCCHC24,SLC2A3,PLSCR4,FKBP7,EDNRB,ADAM23,EPB41L3,SGIP1,HES6,GRASP,CORO2B,MMP17,GAS7,ITPKB,PCDH9,OAS2,MX1,THEMIS2,TCN2,CXCL12,CRISPLD1,ARHGE…
1.14e-09	4581	2319	756	0.326	0.165	TF:M00933_1	tf	19	Factor: Sp1; motif: CCCCGCCCCN; match class: 1	4	CXCL1,FBXL7,NID1,PDE3A,ST6GALNAC3,FAM19A5,ANO5,SEMA5A,RNF157,MFI2,PRKAR2B,COL1A2,CMPK2,PDE4B,TNFRSF19,ENPP2,LAMA1,MCAM,MARCKSL1,KCNK2,PMEL,ELOVL2,MMP2,ALX1,GYG2,ATRNL1,IRF4,TTYH2,RUNX3,TUBB2B,CDON,RASSF4,TBX2,TRIB2,BHLHE41,VEPH1,NCAM2,SORBS1,CLEC11A,CYGB,GJB1,ZCCHC24,SLC2A3,PLSCR4,FKBP7,ADAM23,EPB41L3,SGIP1,HES6,GRASP,CORO2B,MMP17,GAS7,ITPKB,PCDH9,OAS2,MX1,THEMIS2,CXCL12,CRISPLD1,ARHGEF40,FAM69B,…
7.89e-05	2622	2319	438	0.189	0.167	TF:M00933_0	tf	19	Factor: Sp1; motif: CCCCGCCCCN; match class: 0	5	CXCL1,ST6GALNAC3,FAM19A5,ANO5,SEMA5A,PRKAR2B,COL1A2,CMPK2,PDE4B,TNFRSF19,ENPP2,MCAM,KCNK2,ELOVL2,MMP2,ALX1,IRF4,TTYH2,TUBB2B,TBX2,TRIB2,BHLHE41,VEPH1,NCAM2,SORBS1,CYGB,GJB1,ZCCHC24,SLC2A3,ADAM23,EPB41L3,HES6,CORO2B,GAS7,ITPKB,PCDH9,THEMIS2,FAM69B,FAM124A,MAL,TTYH3,AEBP1,ST3GAL4,LOX,ST3GAL5,FBXO32,DPYD,PDLIM3,PELI2,HMG20B,FMNL3,SDC3,HERC5,RASA3,GPR155,C19ORF66,C15ORF59,FHOD3,E2F1,RAB20,LGALS1,RNF1…
5.02e-07	8524	2319	1280	0.552	0.15	TF:M00428_4	tf	2	Factor: E2F-1; motif: NKTSSCGC; match class: 4	1	CXCL1,NNMT,FBXL7,MT1A,NID1,ROPN1,RNF182,IFITM2,ST6GALNAC3,FAM19A5,SEMA5A,RNF157,COL5A3,DAAM2,MFI2,COL1A2,CMPK2,PDE4B,CD200,CD79B,TNFRSF19,LYPD1,IGSF11,CNRIP1,DOK5,RASSF2,C8ORF46,ANXA6,KCNK2,ANGPTL2,PROS1,PMEL,ELOVL2,MITF,ETV1,MCF2L,MME,CDKN2C,GPM6B,ARNT2,GYG2,ATRNL1,IRF4,SEMA6D,TET1,PMP22,RTP4,APOD,MGAT5B,SRGN,LOXL2,EPHA5,RUNX3,TUBB2B,GPRIN3,CDON,BVES,C3ORF70,CADM3,BCHE,TBX2,BHLHE41,GCNT2,VEPH1,N…
0.00606	7260	2319	1071	0.462	0.148	TF:M00428_3	tf	2	Factor: E2F-1; motif: NKTSSCGC; match class: 3	2	CXCL1,NNMT,FBXL7,MT1A,NID1,ROPN1,ST6GALNAC3,FAM19A5,SEMA5A,COL5A3,DAAM2,COL1A2,CMPK2,PDE4B,CD200,CD79B,TNFRSF19,LYPD1,IGSF11,CNRIP1,DOK5,C8ORF46,ANXA6,KCNK2,PROS1,PMEL,ELOVL2,ETV1,MME,CDKN2C,GPM6B,ARNT2,GYG2,IRF4,SEMA6D,PMP22,APOD,MGAT5B,SRGN,EPHA5,RUNX3,TUBB2B,GPRIN3,C3ORF70,BCHE,TBX2,BHLHE41,GCNT2,VEPH1,NCAM2,AK5,DENND2A,CYGB,GJB1,PLXNC1,SCCPDH,ST3GAL6,CTTNBP2,TMPRSS5,ZCCHC24,VIM,PLSCR4,SYT11,G…
7.69e-06	8726	2319	1297	0.559	0.149	TF:M00800_4	tf	17	Factor: AP-2; motif: GSCCSCRGGCNRNRNN; match class: 4	1	CXCL1,NNMT,FBXL7,MT1A,NID1,CYTL1,DAB2,POPDC3,ROPN1,S100B,PLA1A,IFITM2,NLGN1,ST6GALNAC3,FAM19A5,ANO5,SEMA5A,RNF157,SPOCK1,DAAM2,CMPK2,PDE4B,TNFRSF19,LYPD1,IGSF11,CNRIP1,ASB9,LAMA1,HMCN1,RASSF2,GNG11,C8ORF46,MARCKSL1,KCNK2,ANGPTL2,PMEL,ELOVL2,SRPX,MCF2L,MME,CDKN2C,PRKCB,GPM6B,ARNT2,KCNAB2,GYG2,RAB17,IRF4,SEMA6D,TET1,PMP22,RTP4,MGAT5B,TTYH2,LOXL2,EPHA5,RUNX3,TUBB2B,GPRIN3,SECTM1,BVES,FAM102B,RASSF4,…
8.28e-07	6968	2319	1068	0.461	0.153	TF:M00800_3	tf	17	Factor: AP-2; motif: GSCCSCRGGCNRNRNN; match class: 3	2	CXCL1,NNMT,FBXL7,MT1A,CYTL1,DAB2,ROPN1,PLA1A,IFITM2,NLGN1,ST6GALNAC3,FAM19A5,ANO5,SEMA5A,RNF157,SPOCK1,CMPK2,PDE4B,LYPD1,IGSF11,CNRIP1,ASB9,LAMA1,HMCN1,RASSF2,GNG11,C8ORF46,MARCKSL1,KCNK2,ANGPTL2,PMEL,ELOVL2,SRPX,MME,CDKN2C,PRKCB,GPM6B,ARNT2,KCNAB2,GYG2,RAB17,IRF4,SEMA6D,TET1,PMP22,RTP4,MGAT5B,TTYH2,LOXL2,EPHA5,RUNX3,TUBB2B,GPRIN3,SECTM1,BVES,FAM102B,KCNIP3,CADM3,TBX2,TRIB2,BHLHE41,SORBS1,AK5,DEN…
3.17e-24	6883	2319	1160	0.5	0.169	TF:M00196_4	tf	1	Factor: Sp1; motif: NGGGGGCGGGGYN; match class: 4	1	CXCL1,NNMT,FBXL7,MT1A,NID1,PDE3A,DAB2,TFF3,NLGN1,ST6GALNAC3,FAM19A5,ANO5,SEMA5A,CA8,RNF157,FABP7,COL5A3,MFI2,PRKAR2B,COL1A2,CMPK2,PDE4B,TNFRSF19,ENPP2,PAQR8,LAMA1,MCAM,MARCKSL1,KCNK2,ANGPTL2,PMEL,ELOVL2,MITF,MMP2,CDKN2C,ALX1,PRKCB,CYP27A1,GYG2,ATRNL1,RAB17,IRF4,MGAT5B,SHC4,TTYH2,EPHA5,RUNX3,TUBB2B,GPRIN3,SECTM1,CDON,FAM102B,RASSF4,TBX2,TRIB2,BHLHE41,VEPH1,NCAM2,SORBS1,CLEC11A,CDK2,CYGB,GJB1,PLXNC…
3.92e-20	6312	2319	1061	0.458	0.168	TF:M00196_3	tf	1	Factor: Sp1; motif: NGGGGGCGGGGYN; match class: 3	2	CXCL1,FBXL7,MT1A,NID1,PDE3A,DAB2,TFF3,ST6GALNAC3,FAM19A5,ANO5,SEMA5A,RNF157,MFI2,PRKAR2B,COL1A2,CMPK2,PDE4B,TNFRSF19,ENPP2,LAMA1,MCAM,MARCKSL1,KCNK2,ANGPTL2,PMEL,ELOVL2,MITF,MMP2,CDKN2C,ALX1,PRKCB,GYG2,ATRNL1,RAB17,IRF4,MGAT5B,SHC4,TTYH2,EPHA5,RUNX3,TUBB2B,SECTM1,CDON,RASSF4,TBX2,TRIB2,BHLHE41,VEPH1,NCAM2,SORBS1,CLEC11A,CYGB,GJB1,ST3GAL6,OCA2,ZCCHC24,SLC2A3,PLSCR4,FKBP7,EDNRB,ADAM23,EPB41L3,SGIP1…
2.98e-11	5042	2319	832	0.359	0.165	TF:M00196_2	tf	1	Factor: Sp1; motif: NGGGGGCGGGGYN; match class: 2	3	CXCL1,FBXL7,NID1,PDE3A,ST6GALNAC3,FAM19A5,ANO5,SEMA5A,RNF157,MFI2,PRKAR2B,COL1A2,CMPK2,PDE4B,TNFRSF19,ENPP2,LAMA1,MCAM,MARCKSL1,KCNK2,ANGPTL2,PMEL,ELOVL2,MMP2,CDKN2C,ALX1,PRKCB,GYG2,ATRNL1,IRF4,TTYH2,RUNX3,TUBB2B,CDON,RASSF4,TBX2,TRIB2,BHLHE41,VEPH1,NCAM2,SORBS1,CYGB,GJB1,OCA2,ZCCHC24,SLC2A3,PLSCR4,FKBP7,EDNRB,ADAM23,EPB41L3,SGIP1,HES6,GRASP,CORO2B,MMP17,GAS7,ITPKB,PCDH9,TUBB4A,MX1,THEMIS2,CXCL12…
1.24e-08	3563	2319	602	0.26	0.169	TF:M00196_1	tf	1	Factor: Sp1; motif: NGGGGGCGGGGYN; match class: 1	4	CXCL1,FBXL7,NID1,ST6GALNAC3,SEMA5A,RNF157,PRKAR2B,COL1A2,CMPK2,PDE4B,TNFRSF19,LAMA1,MCAM,MARCKSL1,KCNK2,PMEL,MMP2,ALX1,GYG2,ATRNL1,IRF4,TTYH2,RUNX3,TUBB2B,CDON,RASSF4,TBX2,TRIB2,VEPH1,NCAM2,SORBS1,CYGB,GJB1,ZCCHC24,SLC2A3,FKBP7,EDNRB,ADAM23,EPB41L3,HES6,GRASP,CORO2B,MMP17,GAS7,PCDH9,MX1,THEMIS2,CXCL12,FAM69B,FAM124A,MAL,TTYH3,AEBP1,ST3GAL4,PRKD1,ST3GAL5,DPYD,PELI2,IGSF8,TRIM2,HMG20B,KHDRBS3,SDC3,…
0.0401	2106	2319	341	0.147	0.162	TF:M00469_4	tf	30	Factor: AP-2alpha; motif: GCCNNNRGS; match class: 4	1	CXCL1,FBXL7,POPDC3,S100B,FAM19A5,SEMA5A,CMPK2,CNRIP1,HMCN1,LZTS1,KCNK2,PRKCB,GPM6B,TET1,RTP4,MGAT5B,RUNX3,TUBB2B,TRIB2,PLXNC1,PLSCR4,GMPR,HES6,GRASP,CORO2B,GPR124,MFSD12,GAS7,PCDH9,QPCT,TRPM1,FAM69B,MAL,SLC19A3,ADCY2,AEBP1,ST3GAL5,DPYD,IGSF8,FBN1,HMG20B,STXBP6,SEMA4C,SDC3,RHOBTB3,TNFRSF14,TBC1D16,GPR137B,RCAN1,IGFBP7,KLF12,C15ORF59,LGALS3BP,FHOD3,SYDE1,RAB20,CCNE2,SLC1A4,FN1,ST8SIA1,PARVB,SLC2A10…
0.0401	2106	2319	341	0.147	0.162	TF:M00469_0	tf	30	Factor: AP-2alpha; motif: GCCNNNRGS; match class: 0	2	CXCL1,FBXL7,POPDC3,S100B,FAM19A5,SEMA5A,CMPK2,CNRIP1,HMCN1,LZTS1,KCNK2,PRKCB,GPM6B,TET1,RTP4,MGAT5B,RUNX3,TUBB2B,TRIB2,PLXNC1,PLSCR4,GMPR,HES6,GRASP,CORO2B,GPR124,MFSD12,GAS7,PCDH9,QPCT,TRPM1,FAM69B,MAL,SLC19A3,ADCY2,AEBP1,ST3GAL5,DPYD,IGSF8,FBN1,HMG20B,STXBP6,SEMA4C,SDC3,RHOBTB3,TNFRSF14,TBC1D16,GPR137B,RCAN1,IGFBP7,KLF12,C15ORF59,LGALS3BP,FHOD3,SYDE1,RAB20,CCNE2,SLC1A4,FN1,ST8SIA1,PARVB,SLC2A10…
0.0158	282	2319	63	0.027	0.223	TF:M00516_4	tf	40	Factor: E2F; motif: TTTSGCGCGMNR; match class: 4	1	ELOVL2,APOD,STXBP6,FGFR1,ITM2C,SGCE,ASAH1,E2F1,CELF2,CCND1,LOXL3,EXO1,ZNF367,DTL,FAM213B,PBK,DPY19L3,MLF1IP,CD47,KLHL42,NUSAP1,DPYSL2,TOMM40L,CDK1,MCM6,PHF15,TMEM109,FAM115A,PACSIN2,ARL4C,CACYBP,CDC25A,DONSON,FMO4,PIN1,TMEM104,MAZ,DCTPP1,MCM7,AGPAT3,CBX3,HSPB11,PGD,TM2D2,MGST1,SLC5A6,PTPN1,GCA,EPM2AIP1,TOPBP1,KBTBD7,ORAI1,ATAD2,KBTBD6,UBFD1,SEC22C,UHRF2,RPA2,FAM32A,HAT1,P4HA2,ZCCHC17,TMX1
6.59e-05	1610	2319	287	0.124	0.178	TF:M00187_4	tf	53	Factor: USF; motif: GYCACGTGNC; match class: 4	1	ST6GALNAC3,COL5A3,PRKAR2B,LYPD1,ITGA4,RASSF2,ANXA6,ANGPTL2,DCT,GPM6B,SECTM1,CYGB,ST3GAL6,GAS7,GAS1,TCN2,ACP5,CRISPLD1,AP1S2,TLR6,CTHRC1,FBXO32,SLC26A2,TNFRSF14,RCAN1,KCNE4,ASAH1,TMEM169,PARVB,GJC1,PKN1,IL17D,EXTL2,PECR,GK,IL16,WIPI1,CD63,ARSB,DIP2C,APH1B,RGL1,CTSF,AKAP12,PTPRS,ABR,ASF1B,UNC93B1,MAPRE2,SLCO4A1,CBR1,XYLB,ABCB6,LONRF1,SYT14,RASSF8,AMDHD2,ARMC9,SLC27A1,XXYLT1,PSMB10,STARD3NL,BLM,WDR1…
1.4e-05	1327	2319	247	0.107	0.186	TF:M00187_3	tf	53	Factor: USF; motif: GYCACGTGNC; match class: 3	2	ST6GALNAC3,COL5A3,PRKAR2B,LYPD1,ITGA4,RASSF2,ANXA6,ANGPTL2,DCT,GPM6B,SECTM1,CYGB,TCN2,ACP5,CRISPLD1,AP1S2,TLR6,CTHRC1,FBXO32,SLC26A2,TNFRSF14,RCAN1,KCNE4,ASAH1,TMEM169,PARVB,GJC1,PKN1,IL17D,EXTL2,PECR,GK,IL16,WIPI1,CD63,ARSB,DIP2C,RGL1,AKAP12,PTPRS,ASF1B,UNC93B1,MAPRE2,SLCO4A1,CBR1,XYLB,ABCB6,SYT14,AMDHD2,ARMC9,XXYLT1,STARD3NL,BLM,WDR17,SH3PXD2B,GSN,HHAT,MLF1IP,COMMD9,HDAC4,MCOLN1,HPS4,MEIS3,CHKA…
0.0079	585	2319	115	0.05	0.197	TF:M00187_2	tf	53	Factor: USF; motif: GYCACGTGNC; match class: 2	3	ST6GALNAC3,COL5A3,RASSF2,ANXA6,SECTM1,TCN2,ACP5,CRISPLD1,AP1S2,CTHRC1,FBXO32,GJC1,PKN1,CD63,DIP2C,AKAP12,PTPRS,MAPRE2,ABCB6,SYT14,AMDHD2,XXYLT1,BLM,SH3PXD2B,COMMD9,MCOLN1,CHKA,EEF2K,CLCN7,HEXA,TMEM171,UBTD1,RAB3IL1,GHDC,FOXM1,NRIP3,PLBD2,PLAT,STMN1,SGOL1,PRMT7,NNT,DPP7,ANKRD10,EME1,CDK4,CHAF1A,B3GNT9,C1ORF198,GNS,CERS5,B3GALT6,OGFR,RNF213,NGFRAP1,ISOC2,ZFYVE26,CTSA,FAM13A,ANLN,PLTP,RBM38,FAM134A,…
0.0449	2426	2319	387	0.167	0.16	TF:M00470_4	tf	42	Factor: AP-2gamma; motif: GCCYNNGGS; match class: 4	1	CXCL1,FBXL7,POPDC3,S100B,FAM19A5,SEMA5A,CMPK2,CNRIP1,HMCN1,LZTS1,ANXA6,KCNK2,ELOVL2,PRKCB,GPM6B,ARNT2,TET1,RTP4,MGAT5B,RUNX3,TUBB2B,TRIB2,PLXNC1,TMPRSS5,VIM,PLSCR4,FKBP7,EDNRB,GMPR,HES6,GRASP,CORO2B,GPR124,MFSD12,GAS7,PCDH9,QPCT,TRPM1,FAM69B,CHN1,MAL,SLC19A3,ADCY2,AEBP1,ST3GAL5,LIMD2,DPYD,IGSF8,FBN1,HMG20B,STXBP6,SEMA4C,SDC3,RHOBTB3,TNFRSF14,TBC1D16,GPR137B,RCAN1,SLC22A18AS,IGFBP7,KLF12,C15ORF59,…
0.0449	2426	2319	387	0.167	0.16	TF:M00470_2	tf	42	Factor: AP-2gamma; motif: GCCYNNGGS; match class: 2	2	CXCL1,FBXL7,POPDC3,S100B,FAM19A5,SEMA5A,CMPK2,CNRIP1,HMCN1,LZTS1,ANXA6,KCNK2,ELOVL2,PRKCB,GPM6B,ARNT2,TET1,RTP4,MGAT5B,RUNX3,TUBB2B,TRIB2,PLXNC1,TMPRSS5,VIM,PLSCR4,FKBP7,EDNRB,GMPR,HES6,GRASP,CORO2B,GPR124,MFSD12,GAS7,PCDH9,QPCT,TRPM1,FAM69B,CHN1,MAL,SLC19A3,ADCY2,AEBP1,ST3GAL5,LIMD2,DPYD,IGSF8,FBN1,HMG20B,STXBP6,SEMA4C,SDC3,RHOBTB3,TNFRSF14,TBC1D16,GPR137B,RCAN1,SLC22A18AS,IGFBP7,KLF12,C15ORF59,…
2.5e-17	8835	2319	1388	0.599	0.157	TF:M00008_4	tf	36	Factor: Sp1; motif: GGGGCGGGGT; match class: 4	1	CXCL1,FBXL7,MT1A,NID1,CYTL1,PDE3A,ROPN1,SLAIN1,PLA1A,NLGN1,ST6GALNAC3,FAM19A5,ANO5,SLC24A5,SEMA5A,CA8,RNF157,FABP7,COL5A3,MFI2,PRKAR2B,COL1A2,CMPK2,PDE4B,CD79B,TNFRSF19,CXCL5,ENPP2,LYPD1,IGSF11,PAQR8,DOK5,LAMA1,MCAM,ATP10A,MARCKSL1,KCNK2,ANGPTL2,PMEL,ELOVL2,MITF,MMP2,MME,CDKN2C,ALX1,SPARC,PRKCB,ARNT2,LPL,TRIM63,GYG2,ATRNL1,RAB17,IRF4,RTP4,MGAT5B,SHC4,SRGN,APOLD1,TTYH2,RUNX3,TUBB2B,GALM,SECTM1,CDO…
3.24e-16	8180	2319	1295	0.558	0.158	TF:M00008_3	tf	36	Factor: Sp1; motif: GGGGCGGGGT; match class: 3	2	CXCL1,FBXL7,NID1,CYTL1,PDE3A,ROPN1,SLAIN1,PLA1A,NLGN1,ST6GALNAC3,FAM19A5,ANO5,SLC24A5,SEMA5A,CA8,RNF157,FABP7,COL5A3,MFI2,PRKAR2B,COL1A2,CMPK2,PDE4B,CD79B,TNFRSF19,ENPP2,LYPD1,IGSF11,PAQR8,DOK5,LAMA1,MCAM,MARCKSL1,KCNK2,PMEL,ELOVL2,MMP2,MME,CDKN2C,ALX1,SPARC,PRKCB,LPL,TRIM63,GYG2,ATRNL1,RAB17,IRF4,RTP4,MGAT5B,SHC4,SRGN,TTYH2,RUNX3,TUBB2B,GALM,SECTM1,CDON,SOX10,FAM102B,RASSF4,TBX2,TRIB2,CTSK,BHLHE…
1.93e-09	5126	2319	832	0.359	0.162	TF:M00008_2	tf	36	Factor: Sp1; motif: GGGGCGGGGT; match class: 2	3	CXCL1,FBXL7,NID1,ST6GALNAC3,FAM19A5,ANO5,SEMA5A,RNF157,COL5A3,MFI2,PRKAR2B,COL1A2,CMPK2,TNFRSF19,ENPP2,DOK5,LAMA1,MCAM,MARCKSL1,PMEL,ELOVL2,MMP2,MME,ALX1,LPL,GYG2,ATRNL1,RAB17,IRF4,TTYH2,RUNX3,TUBB2B,GALM,SECTM1,CDON,RASSF4,TBX2,TRIB2,BHLHE41,NCAM2,SORBS1,CLEC11A,CYGB,ZCCHC24,VIM,PLSCR4,FKBP7,EDNRB,ADAM23,GMPR,COL11A1,HES6,GRASP,MMP17,GAS7,ITPKB,PCDH9,OAS2,NOV,MX1,THEMIS2,CXCL12,CRISPLD1,ARHGEF40…
0.0394	476	2319	94	0.041	0.197	TF:M00919_4	tf	47	Factor: E2F; motif: NCSCGCSAAAN; match class: 4	1	ELOVL2,PMP22,APOD,CADM3,BCHE,HPDL,ST3GAL4,STXBP6,ITM2C,SGCE,ASAH1,FHOD3,E2F1,CELF2,CCND1,LOXL3,EXO1,DTL,FAM213B,PBK,NEDD9,LGALS3,TUB,DPY19L3,KIAA0930,ABHD6,CD47,MCM10,PKD2,KLHL42,NUSAP1,CCNF,POLA2,CDC25B,DPYSL2,TOMM40L,STMN1,MCM6,PHF15,DUSP4,CHAF1A,FAM115A,PACSIN2,MCM4,ARL4C,UBR7,HELLS,CACYBP,CDC25A,MFAP2,DONSON,FMO4,ICMT,PIN1,TMEM104,TANGO2,MAZ,HSPG2,BRI3BP,DCTPP1,C1ORF112,AGPAT3,CBX3,ZNF92,PTPL…
0.0247	368	2319	77	0.033	0.209	TF:M00920_4	tf	43	Factor: E2F; motif: NKCGCGCSAAAN; match class: 4	1	ELOVL2,PMP22,APOD,FAM69B,STXBP6,SGCE,ASAH1,E2F1,CCND1,LOXL3,EXO1,TDRD3,FADS2,DTL,EID1,LGALS3,DPY19L3,CD47,UCK1,PKD2,KLHL42,CD109,TPK1,CCNF,DPYSL2,CDK1,MCM6,TMEM138,PHF15,TMEM109,CHAF1A,NREP,FAM115A,ARL4C,UBR7,CACYBP,CDC25A,FMO4,ICMT,PIN1,TMEM104,MAZ,HSPG2,BRI3BP,DCTPP1,MCM7,AGPAT3,CBX3,PTPLAD1,PGD,TM2D2,MGST1,FAM214B,SLC5A6,PTPN1,KCTD2,ZNF76,EPM2AIP1,TOPBP1,ORAI1,TCF25,ZNHIT1,ATAD2,MTHFD1,UBFD1,S…
8.88e-17	8653	2319	1361	0.587	0.157	TF:M00803_0	tf	5	Factor: E2F; motif: GGCGSG; match class: 0	1	CXCL1,FBXL7,NID1,PDE3A,POPDC3,ROPN1,NLGN1,FAM19A5,SEMA5A,RNF157,SPOCK1,DAAM2,MFI2,PRKAR2B,CMPK2,DZIP1,PDE4B,TNFRSF19,LYPD1,IGSF11,PAQR8,DOK5,ASB9,LAMA1,HMCN1,ANXA6,MCAM,MARCKSL1,KCNK2,ELOVL2,SRPX,MME,CDKN2C,PRKCB,GPM6B,ARNT2,KCNAB2,ACOT1,CYP27A1,GYG2,ATRNL1,IRF4,TET1,PMP22,CBR3,APOD,MGAT5B,SRGN,TTYH2,LOXL2,EPHA5,RUNX3,TUBB2B,GPRIN3,RXRG,SECTM1,BVES,FAM102B,C3ORF70,TBX2,TRIB2,BHLHE41,NCAM2,SORBS1,…

## Sheet: KC>MC
p-value	Term gene (number of genes in category	Query genes (number of genes in query)	Q&T - common genes (number of query genes in category)	Q&T/Q - percentage of annotated genes of query	Q&T/T - percentage of query genes in category)	term ID	term type	term group	term name	depht in group	gene names
0.0428	110	1727	23	0.013	0.209	GO:2001236	BP	26	regulation of extrinsic apoptotic signaling pathway	1	SRC,FEM1B,DEDD2,SH3RF1,MCL1,TNFRSF10B,CYLD,SIAH2,TNFAIP3,SFRP1,BCL2L1,CAV1,ITGA6,CFLAR,TNFRSF12A,PMAIP1,IL1B,THBS1,INHBA,UNC5B,NRG1,G0S2,IL1A
0.0011	1039	1727	128	0.074	0.123	GO:0051674	BP	16	localization of cell	1	MKKS,ACVR1B,RNF41,MARK2,SRF,SETD2,DOCK1,SLC3A2,RAP2C,YES1,NCKAP1,TMF1,ADAM17,IRS1,PLXNB2,SBDS,VAV2,SGPL1,PIP5K1A,ALKBH1,PSEN1,SRC,RRAS,HES1,FAM60A,MAP2K1,TRIB1,PEX13,ZRANB1,CDK6,SMAD7,WASF2,AXL,CCDC23,SRGAP1,CXADR,CELSR1,NDEL1,SMAD3,AMOTL1,FSCN1,CNN2,CATSPER2,PRKCI,PHACTR4,MYH9,SLC7A5,JMY,EFNB2,PARD3,STK24,EFNA1,FAT1,PTPRK,SFRP1,PTP4A1,GJA1,MINK1,CAV1,BCR,ZP3,HSPB1,ITGA3,MET,ITGA6,TGFB1,SLIT2,MAR…
0.00344	169	1727	33	0.019	0.195	GO:0090130	BP	16	tissue migration	1	SRF,NCKAP1,CCDC23,AMOTL1,MYH9,EFNB2,EFNA1,HSPB1,TGFB1,SLIT2,NRP1,S100A2,ID1,DST,S100P,MMRN2,VEGFA,PLEKHG5,NOTCH1,HBEGF,SEMA4A,EPHA2,KLF4,FAT2,THBS1,CDH13,PRSS3,EDN1,TACSTD2,HDAC9,ANXA3,PTGS2,FERMT1
0.00504	164	1727	32	0.019	0.195	GO:0090132	BP	16	epithelium migration	2	SRF,CCDC23,AMOTL1,MYH9,EFNB2,EFNA1,HSPB1,TGFB1,SLIT2,NRP1,S100A2,ID1,DST,S100P,MMRN2,VEGFA,PLEKHG5,NOTCH1,HBEGF,SEMA4A,EPHA2,KLF4,FAT2,THBS1,CDH13,PRSS3,EDN1,TACSTD2,HDAC9,ANXA3,PTGS2,FERMT1
0.000824	102	1727	25	0.014	0.245	GO:0042303	BP	16	molting cycle	1	ACVR1B,NIPBL,SAV1,PSEN1,CELSR1,AARS,TFAP2C,ZDHHC21,DKK1,FZD6,HPSE,TRPV3,NOTCH1,PDGFA,FST,SPINK5,KRT25,PPP1R13L,FGFR2,EGFR,FOXQ1,INHBA,TP63,PTGS2,MPZL3
0.0406	95	1727	21	0.012	0.221	GO:0022404	BP	16	molting cycle process	2	ACVR1B,SAV1,PSEN1,CELSR1,AARS,TFAP2C,ZDHHC21,DKK1,FZD6,HPSE,NOTCH1,PDGFA,FST,SPINK5,KRT25,FGFR2,EGFR,FOXQ1,INHBA,TP63,PTGS2
0.000824	102	1727	25	0.014	0.245	GO:0042633	BP	16	hair cycle	2	ACVR1B,NIPBL,SAV1,PSEN1,CELSR1,AARS,TFAP2C,ZDHHC21,DKK1,FZD6,HPSE,TRPV3,NOTCH1,PDGFA,FST,SPINK5,KRT25,PPP1R13L,FGFR2,EGFR,FOXQ1,INHBA,TP63,PTGS2,MPZL3
0.0406	95	1727	21	0.012	0.221	GO:0022405	BP	16	hair cycle process	3	ACVR1B,SAV1,PSEN1,CELSR1,AARS,TFAP2C,ZDHHC21,DKK1,FZD6,HPSE,NOTCH1,PDGFA,FST,SPINK5,KRT25,FGFR2,EGFR,FOXQ1,INHBA,TP63,PTGS2
9.12e-06	16892	1727	1430	0.828	0.085	GO:0008150	BP	16	biological_process	1	SMEK2,TBC1D14,PSMD7,DCAF10,FAN1,KIF5B,USO1,USP24,TMEM123,NKTR,HNRNPH1,MKKS,SMG5,FBXO21,HDLBP,CCDC91,LRRFIP2,KDM5B,OGT,CSNK2A1,SEC63,PSME4,EIF3F,ACVR1B,IWS1,RNPEP,PRPSAP2,HSP90B1,TBRG1,RABGAP1,UGP2,SGPP1,AAGAB,ZNF281,METTL4,UIMC1,SFPQ,EDEM2,LRBA,STAMBP,APLP2,RPSA,TRAF3IP2,EIF1AX,RPP38,ZNF800,RPS6KB2,COPB1,MON2,DNAJA3,CDC42SE1,SENP6,GOLGA3,SF3B14,MYL12B,KDM1B,NUP54,ZNF451,RIMKLB,KIF13A,MGAT5,SNX33,…
0.00169	1410	1727	163	0.094	0.116	GO:0040011	BP	16	locomotion	2	MKKS,CSNK2A1,ACVR1B,MYL12B,RNF41,MARK2,SRF,SETD2,DOCK1,CLASP1,SLC3A2,RAP2C,YES1,NCKAP1,CSNK2A2,TMF1,ADAM17,IRS1,PLXNB2,SBDS,VAV2,SGPL1,PIP5K1A,ALKBH1,PSEN1,EZR,SRC,RRAS,GPC1,HES1,FAM60A,MAP2K1,ITCH,TRIB1,DVL1,PEX13,ZRANB1,CDK6,SMAD7,WASF2,AXL,CCDC23,SRGAP1,RANBP9,CXADR,AGRN,CELSR1,NDEL1,SMAD3,AMOTL1,SPTBN2,PTPN2,SIAH2,FSCN1,CNN2,CATSPER2,PRKCI,PHACTR4,MYH9,SLC7A5,FOXP1,JMY,EXT1,DLG3,EFNB2,PARD3,S…
5e-05	12461	1727	1097	0.635	0.088	GO:0044699	BP	16	single-organism process	2	TBC1D14,PSMD7,FAN1,KIF5B,USO1,TMEM123,MKKS,SMG5,HDLBP,LRRFIP2,KDM5B,OGT,CSNK2A1,SEC63,PSME4,ACVR1B,PRPSAP2,HSP90B1,TBRG1,RABGAP1,UGP2,SGPP1,ZNF281,UIMC1,SFPQ,STAMBP,APLP2,RPSA,TRAF3IP2,RPS6KB2,COPB1,MON2,DNAJA3,CDC42SE1,SENP6,GOLGA3,MYL12B,KDM1B,NUP54,KIF13A,SNX33,HCCS,RNF41,ELF1,PRDX6,MLH3,RPL12,NSMAF,MTA2,SYNE1,CEP63,SCFD1,MARK2,SRF,LZTFL1,SETD2,IFT74,SRP72,MKNK1,NXT1,ATL2,KLF6,PDE7A,LIN7C,SMG7…
9.66e-13	1987	1727	258	0.149	0.13	GO:0016265	BP	16	death	3	PSMD7,TMEM123,OGT,CSNK2A1,PSME4,ACVR1B,HSP90B1,SGPP1,STAMBP,TRAF3IP2,DNAJA3,RNF41,SYNE1,DOCK1,YWHAZ,DPF2,SRPK2,TRIM35,C22ORF29,ING3,CASP4,SIRT1,WRN,GAN,SLC33A1,RFFL,BCL7C,PRDX5,NCKAP1,CSNK2A2,ADAM17,PDCL3,MFSD10,BCL10,PPP2CB,YAP1,ADNP2,TCHP,PDIA3,MDM4,TPT1,VAV2,SAV1,SGPL1,HIPK3,PGAP2,DAP,HIGD1A,RARG,PLSCR3,TFG,ATG7,ALKBH1,PSEN1,FOXO1,STK17A,SRC,NR3C1,RB1CC1,CDH1,MNAT1,FEM1B,DEDD2,TRIAP1,CLN8,CCNB…
0.000567	1809	1727	203	0.118	0.112	GO:0008283	BP	16	cell proliferation	3	CSNK2A1,TBRG1,STAMBP,DNAJA3,RNF41,PRDM4,SRPK2,TRIM35,MBD2,SIRT1,KIFAP3,PCM1,ADAM17,YAP1,IRS1,PLXNB2,MDM4,SBDS,ASCC3,PLCD3,CASK,SAV1,KDM4C,SMAD1,ANXA7,SKAP2,RARG,RAB10,PSEN1,FOXO1,IL4R,CEP120,TINF2,MNAT1,EIF2S2,HMGA1,HES1,MAP2K1,CSNK2A3,RNF10,IFI30,ITCH,FOXP2,NAA35,TRIB1,PRMT5,NCOR2,CDK6,CREG1,TGIF1,VDR,PTPN14,ZFP36L2,MALT1,PPP3CB,MDM2,SHMT2,EAF2,CXADR,NDEL1,CTNNBIP1,SMAD3,CEBPB,PRKCH,S100A6,AKIRI…
0.000424	281	1727	49	0.028	0.174	GO:0050673	BP	16	epithelial cell proliferation	4	YAP1,CASK,SAV1,PSEN1,TINF2,FOXP2,CDK6,VDR,EAF2,SMAD3,CEBPB,TFAP2C,FOXP1,TNFAIP3,EFNB2,DLG1,PTPRK,SFRP1,CAV1,FBXW7,TGFB1,CAV2,MTSS1,KLK8,NRP1,JUN,CDKN2B,KRT4,VEGFA,BNC1,SFN,NOTCH1,SERPINB5,FST,EPHA2,THBS1,CDH13,SDR16C5,FGFR2,IRF6,TACSTD2,TGFA,EGFR,XDH,TP63,F3,FERMT1,EPGN,EREG
1.5e-05	28	1727	14	0.008	0.5	GO:0043616	BP	16	keratinocyte proliferation	5	YAP1,CASK,VDR,EFNB2,PTPRK,KLK8,SFN,FST,CDH13,SDR16C5,IRF6,TP63,FERMT1,EREG
3.78e-08	10182	1727	941	0.545	0.092	GO:0065007	BP	16	biological regulation	2	SMEK2,TBC1D14,PSMD7,KIF5B,TMEM123,HNRNPH1,MKKS,SMG5,LRRFIP2,KDM5B,OGT,CSNK2A1,PSME4,EIF3F,ACVR1B,PRPSAP2,HSP90B1,TBRG1,RABGAP1,ZNF281,UIMC1,SFPQ,STAMBP,APLP2,TRAF3IP2,ZNF800,RPS6KB2,COPB1,DNAJA3,CDC42SE1,SENP6,MYL12B,KDM1B,NUP54,ZNF451,RNF41,ELF1,NSMAF,MTA2,SYNE1,CEP63,SCFD1,MARK2,SRF,SETD2,IFT74,ZNF337,MKNK1,KLF6,PDE7A,LIN7C,RBM26,SMG7,BZW1,PTGES3,ARIH1,PRDM4,DOCK1,ZNF587B,ZNF121,YWHAZ,DPF2,NIPB…
4.85e-07	2073	1727	243	0.141	0.117	GO:0065009	BP	16	regulation of molecular function	3	PSMD7,OGT,CSNK2A1,PSME4,PRPSAP2,HSP90B1,RABGAP1,APLP2,DNAJA3,SRF,RBM26,DOCK1,RAP2C,ACADVL,SIRT1,WRN,PRDX5,EDEM1,LATS1,ADAM17,BCL10,RALGAPA1,CCNL2,SMAP1,IRS1,PLXNB2,MAPKAPK3,SYDE2,VAV2,TMED2,CCNC,ARFGEF1,HIPK3,DUSP16,ANXA2,DAP,PIP5K1A,USP7,PSEN1,FOXO1,SRC,CRKL,GABARAPL2,CDH1,MNAT1,FEM1B,TRIAP1,HES1,CLN8,MAP2K1,RASA1,ITCH,FOXP2,TRIB1,S100A10,DVL1,PRKAB1,SIK1,PPP2CA,CBS,CAST,VDR,ZCCHC11,SMAD7,SH3RF1…
0.000645	1233	1727	148	0.086	0.12	GO:0044093	BP	16	positive regulation of molecular function	4	PSMD7,OGT,PSME4,HSP90B1,RABGAP1,DNAJA3,SRF,DOCK1,ACADVL,SIRT1,WRN,EDEM1,ADAM17,BCL10,RALGAPA1,IRS1,MAPKAPK3,SYDE2,VAV2,ANXA2,DAP,PIP5K1A,PSEN1,CRKL,GABARAPL2,HES1,MAP2K1,RASA1,S100A10,PPP2CA,VDR,MALT1,EDA2R,DNAJB9,EP300,AGRN,NDEL1,ITPR3,MAP3K4,ACTN4,TNFRSF10B,SMAD3,PRKCH,AKIRIN2,RALGAPA2,RAD50,BRD4,PRKCI,TRAF6,PHACTR4,PFKFB2,HERPUD1,JMY,PRKAG2,PXN,RAB3GAP1,CLU,ATF4,EFNA1,NFKBIA,BOK,HSPA5,MAPKBP1,…
2.98e-10	14918	1727	1313	0.76	0.088	GO:0009987	BP	16	cellular process	2	SMEK2,TBC1D14,PSMD7,DCAF10,FAN1,KIF5B,USO1,USP24,TMEM123,NKTR,HNRNPH1,MKKS,SMG5,FBXO21,LRRFIP2,KDM5B,OGT,CSNK2A1,SEC63,PSME4,EIF3F,ACVR1B,IWS1,RNPEP,PRPSAP2,HSP90B1,TBRG1,RABGAP1,UGP2,SGPP1,ZNF281,METTL4,UIMC1,SFPQ,EDEM2,STAMBP,APLP2,RPSA,TRAF3IP2,EIF1AX,RPP38,ZNF800,RPS6KB2,COPB1,MON2,DNAJA3,CDC42SE1,SENP6,GOLGA3,SF3B14,MYL12B,KDM1B,NUP54,ZNF451,RIMKLB,KIF13A,MGAT5,SNX33,RNF41,NGLY1,ELF1,PRDX6,M…
1.74e-06	11241	1727	1013	0.587	0.09	GO:0044763	BP	16	single-organism cellular process	3	TBC1D14,PSMD7,FAN1,KIF5B,USO1,TMEM123,MKKS,SMG5,LRRFIP2,KDM5B,OGT,CSNK2A1,SEC63,PSME4,ACVR1B,HSP90B1,TBRG1,RABGAP1,UGP2,SGPP1,ZNF281,UIMC1,SFPQ,STAMBP,APLP2,RPSA,TRAF3IP2,RPS6KB2,COPB1,MON2,DNAJA3,CDC42SE1,SENP6,GOLGA3,MYL12B,KDM1B,NUP54,KIF13A,SNX33,RNF41,ELF1,PRDX6,MLH3,RPL12,NSMAF,MTA2,SYNE1,CEP63,SCFD1,MARK2,SRF,LZTFL1,SETD2,IFT74,SRP72,MKNK1,NXT1,ATL2,KLF6,PDE7A,LIN7C,SMG7,PTGES3,KANSL2,ARIH…
4.17e-05	1570	1727	186	0.108	0.118	GO:0006928	BP	16	cellular component movement	4	KIF5B,MKKS,CSNK2A1,ACVR1B,MYL12B,KIF13A,RNF41,MARK2,SRF,SETD2,DOCK1,CLASP1,SLC3A2,MYO1E,RAP2C,UTY,RAB6A,KIFAP3,YES1,NCKAP1,CSNK2A2,TMF1,ADAM17,SNX29,IRS1,PLXNB2,SBDS,VAV2,SGPL1,PIP5K1A,ALKBH1,PSEN1,EZR,SRC,RRAS,GPC1,HES1,FAM60A,MAP2K1,ACTN1,TRIB1,DVL1,PEX13,ZRANB1,CDK6,SMAD7,BICD2,WASF2,AXL,CCDC23,SRGAP1,RANBP9,CXADR,AGRN,CELSR1,NDEL1,ACTN4,SMAD3,STRBP,AMOTL1,SPTBN2,KIF21A,SIAH2,FSCN1,CNN2,CATSPE…
0.0011	1039	1727	128	0.074	0.123	GO:0048870	BP	16	cell motility	5	MKKS,ACVR1B,RNF41,MARK2,SRF,SETD2,DOCK1,SLC3A2,RAP2C,YES1,NCKAP1,TMF1,ADAM17,IRS1,PLXNB2,SBDS,VAV2,SGPL1,PIP5K1A,ALKBH1,PSEN1,SRC,RRAS,HES1,FAM60A,MAP2K1,TRIB1,PEX13,ZRANB1,CDK6,SMAD7,WASF2,AXL,CCDC23,SRGAP1,CXADR,CELSR1,NDEL1,SMAD3,AMOTL1,FSCN1,CNN2,CATSPER2,PRKCI,PHACTR4,MYH9,SLC7A5,JMY,EFNB2,PARD3,STK24,EFNA1,FAT1,PTPRK,SFRP1,PTP4A1,GJA1,MINK1,CAV1,BCR,ZP3,HSPB1,ITGA3,MET,ITGA6,TGFB1,SLIT2,MAR…
0.000421	961	1727	122	0.071	0.127	GO:0016477	BP	16	cell migration	6	ACVR1B,RNF41,MARK2,SRF,SETD2,DOCK1,SLC3A2,RAP2C,YES1,NCKAP1,ADAM17,IRS1,PLXNB2,SBDS,VAV2,SGPL1,PIP5K1A,ALKBH1,PSEN1,SRC,RRAS,HES1,FAM60A,MAP2K1,TRIB1,PEX13,ZRANB1,SMAD7,WASF2,AXL,CCDC23,SRGAP1,CXADR,CELSR1,NDEL1,SMAD3,AMOTL1,FSCN1,CNN2,PRKCI,PHACTR4,MYH9,SLC7A5,EFNB2,PARD3,STK24,EFNA1,FAT1,PTPRK,SFRP1,PTP4A1,GJA1,MINK1,CAV1,BCR,ZP3,HSPB1,ITGA3,MET,ITGA6,TGFB1,SLIT2,MARK1,NRP1,EFNB1,CYR61,CITED2,C…
0.00291	240	1727	42	0.024	0.175	GO:0001667	BP	16	ameboidal cell migration	7	ACVR1B,SRF,NCKAP1,SGPL1,PIP5K1A,WASF2,CCDC23,AMOTL1,PHACTR4,MYH9,EFNB2,EFNA1,HSPB1,TGFB1,SLIT2,NRP1,EFNB1,KITLG,S100A2,ID1,DST,S100P,MMRN2,VEGFA,PLEKHG5,NOTCH1,HBEGF,SEMA4A,SEMA3F,PITX2,EPHA2,KLF4,FAT2,THBS1,CDH13,PRSS3,EDN1,TACSTD2,HDAC9,ANXA3,PTGS2,FERMT1
0.00504	164	1727	32	0.019	0.195	GO:0010631	BP	16	epithelial cell migration	8	SRF,CCDC23,AMOTL1,MYH9,EFNB2,EFNA1,HSPB1,TGFB1,SLIT2,NRP1,S100A2,ID1,DST,S100P,MMRN2,VEGFA,PLEKHG5,NOTCH1,HBEGF,SEMA4A,EPHA2,KLF4,FAT2,THBS1,CDH13,PRSS3,EDN1,TACSTD2,HDAC9,ANXA3,PTGS2,FERMT1
0.00577	127	1727	27	0.016	0.213	GO:0043542	BP	16	endothelial cell migration	9	SRF,CCDC23,AMOTL1,MYH9,EFNB2,EFNA1,HSPB1,TGFB1,SLIT2,NRP1,S100A2,ID1,S100P,MMRN2,VEGFA,PLEKHG5,NOTCH1,SEMA4A,EPHA2,KLF4,THBS1,CDH13,PRSS3,EDN1,HDAC9,ANXA3,PTGS2
0.00274	562	1727	78	0.045	0.139	GO:0030029	BP	16	actin filament-based process	4	HSP90B1,MON2,SRF,ARPC5L,MYO1E,UTY,BAIAP2L1,NCKAP1,LATS1,ARFGEF1,PIP5K1A,ARHGEF10,EZR,TRIP10,RASA1,ACTN1,LIMA1,WASF2,SSH3,LCP1,CXADR,CELSR1,ACTN4,EHD2,SMAD3,SPTBN2,FSCN1,CNN2,MYO1B,PRKCI,DAAM1,DSTN,PHACTR4,MYH9,FOXP1,TNNT1,DIAPH1,JMY,BAIAP2,PARD3,DLG1,FAT1,SFRP1,GJA1,TMSB4X,MINK1,BCR,FMNL2,SLIT2,MTSS1,PAWR,CFLAR,SIPA1L1,FGD6,DSG2,WASL,CTGF,CORO2A,ARHGEF5,MYO6,LIMCH1,RND3,PRKCZ,KRT19,ARHGAP26,SDC4,…
0.00375	5695	1727	537	0.311	0.094	GO:0007154	BP	16	cell communication	4	TBC1D14,PSMD7,MKKS,LRRFIP2,OGT,CSNK2A1,PSME4,ACVR1B,HSP90B1,STAMBP,APLP2,TRAF3IP2,RPS6KB2,DNAJA3,CDC42SE1,NUP54,SNX33,RNF41,ELF1,NSMAF,CEP63,MARK2,SRF,MKNK1,KLF6,PDE7A,LIN7C,PTGES3,ARIH1,PRDM4,DOCK1,YWHAZ,DPF2,AZI2,SRPK2,MYO1E,PPP4R1,C22ORF29,RAP2C,UTY,IL2RG,RAB6A,NUPL1,MBD2,XPR1,ACADVL,SIRT1,KIFAP3,WRN,INTU,STRN3,YES1,EDEM1,KPNA4,BAIAP2L1,NCKAP1,LATS1,CSNK2A2,ADAM17,PSD3,BCL10,PPP2CB,RALGAPA1,YA…
8e-13	1984	1727	258	0.149	0.13	GO:0008219	BP	16	cell death	4	PSMD7,TMEM123,OGT,CSNK2A1,PSME4,ACVR1B,HSP90B1,SGPP1,STAMBP,TRAF3IP2,DNAJA3,RNF41,SYNE1,DOCK1,YWHAZ,DPF2,SRPK2,TRIM35,C22ORF29,ING3,CASP4,SIRT1,WRN,GAN,SLC33A1,RFFL,BCL7C,PRDX5,NCKAP1,CSNK2A2,ADAM17,PDCL3,MFSD10,BCL10,PPP2CB,YAP1,ADNP2,TCHP,PDIA3,MDM4,TPT1,VAV2,SAV1,SGPL1,HIPK3,PGAP2,DAP,HIGD1A,RARG,PLSCR3,TFG,ATG7,ALKBH1,PSEN1,FOXO1,STK17A,SRC,NR3C1,RB1CC1,CDH1,MNAT1,FEM1B,DEDD2,TRIAP1,CLN8,CCNB…
1.63e-14	1787	1727	244	0.141	0.137	GO:0012501	BP	16	programmed cell death	5	PSMD7,OGT,CSNK2A1,PSME4,ACVR1B,HSP90B1,SGPP1,STAMBP,TRAF3IP2,DNAJA3,RNF41,DOCK1,YWHAZ,DPF2,SRPK2,TRIM35,C22ORF29,ING3,CASP4,SIRT1,WRN,RFFL,BCL7C,PRDX5,NCKAP1,CSNK2A2,ADAM17,PDCL3,MFSD10,BCL10,PPP2CB,YAP1,TCHP,PDIA3,MDM4,TPT1,VAV2,SAV1,SGPL1,HIPK3,PGAP2,DAP,HIGD1A,RARG,PLSCR3,ATG7,ALKBH1,PSEN1,FOXO1,STK17A,SRC,NR3C1,RB1CC1,CDH1,MNAT1,FEM1B,DEDD2,TRIAP1,CLN8,CCNB1IP1,SON,RASA1,ITCH,ACTN1,SIK1,PPP2C…
4.43e-14	1772	1727	241	0.14	0.136	GO:0006915	BP	16	apoptotic process	6	PSMD7,OGT,CSNK2A1,PSME4,ACVR1B,HSP90B1,SGPP1,STAMBP,TRAF3IP2,DNAJA3,RNF41,DOCK1,YWHAZ,DPF2,SRPK2,TRIM35,C22ORF29,ING3,CASP4,SIRT1,WRN,RFFL,BCL7C,PRDX5,NCKAP1,CSNK2A2,ADAM17,PDCL3,MFSD10,BCL10,PPP2CB,YAP1,TCHP,PDIA3,MDM4,TPT1,VAV2,SAV1,SGPL1,HIPK3,PGAP2,DAP,HIGD1A,RARG,PLSCR3,ATG7,ALKBH1,PSEN1,FOXO1,STK17A,SRC,NR3C1,RB1CC1,CDH1,MNAT1,FEM1B,DEDD2,TRIAP1,CLN8,CCNB1IP1,SON,RASA1,ITCH,ACTN1,SIK1,PPP2C…
1.19e-06	5169	1727	518	0.3	0.1	GO:0032502	BP	16	developmental process	2	MKKS,OGT,CSNK2A1,SEC63,PSME4,ACVR1B,PRPSAP2,ZNF281,APLP2,DNAJA3,CDC42SE1,MYL12B,KDM1B,HCCS,RNF41,SYNE1,MARK2,SRF,SETD2,KLF6,DOCK1,NIPBL,CLASP1,SRPK2,MYO1E,UTY,FBXO45,SIRT1,WRN,INTU,CAMSAP1,PCM1,NCKAP1,LATS1,CSNK2A2,TMF1,ADAM17,PSD3,BCL10,YAP1,ADNP2,SMAP1,RREB1,IRS1,PLXNB2,RDH10,CTR9,BASP1,SBDS,BMP2K,CNOT2,TPT1,PLCD3,VAV2,SAV1,TPD52,TMED2,SGPL1,ARL4A,SMAD1,ANXA7,ANXA2,UPF2,RARG,RAB10,PAQR7,COL12A1…
1.16e-08	4568	1727	478	0.277	0.105	GO:0048856	BP	16	anatomical structure development	3	MKKS,OGT,CSNK2A1,SEC63,PSME4,ACVR1B,PRPSAP2,ZNF281,APLP2,DNAJA3,CDC42SE1,MYL12B,HCCS,RNF41,SYNE1,MARK2,SRF,SETD2,KLF6,DOCK1,NIPBL,CLASP1,SRPK2,MYO1E,UTY,FBXO45,SIRT1,INTU,CAMSAP1,PCM1,NCKAP1,LATS1,CSNK2A2,TMF1,ADAM17,PSD3,BCL10,YAP1,ADNP2,SMAP1,IRS1,PLXNB2,RDH10,CTR9,BASP1,SBDS,BMP2K,CNOT2,TPT1,PLCD3,VAV2,SAV1,TPD52,TMED2,SGPL1,SMAD1,ANXA7,ANXA2,UPF2,RARG,RAB10,COL12A1,ATG7,PIP5K1A,METTL8,ARHGEF1…
1.64e-16	1629	1727	234	0.135	0.144	GO:0009888	BP	16	tissue development	4	MKKS,PSME4,ACVR1B,DNAJA3,SRF,SETD2,MYO1E,NCKAP1,LATS1,TMF1,ADAM17,BCL10,YAP1,PLXNB2,RDH10,CTR9,BASP1,SBDS,BMP2K,TPT1,SAV1,SMAD1,RARG,RAB10,ATG7,PIP5K1A,METTL8,CAPN2,CBY1,PSEN1,FOXO1,EZR,SRC,NR3C1,CDH1,LMO4,ZBTB7B,GPC1,FEM1B,HES1,CCNB1IP1,MAP2K1,MKL2,FOXP2,DVL1,SIK1,PPP2CA,CBS,CDK6,TGIF1,VDR,SMAD7,YBX3,EHD1,EDA2R,EP300,CXADR,ANKH,AGRN,CELSR1,SMURF1,CTNNBIP1,EHD2,SMAD3,STRBP,CEBPB,PRKCH,PPP1CB,AARS…
3.7e-12	891	1727	141	0.082	0.158	GO:0060429	BP	16	epithelium development	5	MKKS,PSME4,SRF,SETD2,MYO1E,NCKAP1,LATS1,TMF1,ADAM17,BCL10,YAP1,PLXNB2,RDH10,BASP1,SAV1,RARG,RAB10,PIP5K1A,PSEN1,EZR,SRC,NR3C1,CDH1,LMO4,FEM1B,HES1,CCNB1IP1,MAP2K1,FOXP2,DVL1,CDK6,TGIF1,VDR,CELSR1,CTNNBIP1,SMAD3,STRBP,CEBPB,PRKCH,PPP1CB,TFAP2C,TRAF6,HECTD1,PHACTR4,FOXP1,DLG3,PXN,PARD3,DLG1,KDM6A,XBP1,SFRP1,GJA1,FZD6,CAV1,STK3,ADM,MET,KRT10,TGFB1,SLIT2,SKIL,MTSS1,PTHLH,NRP1,CYR61,ALDH1A3,CITED2,JUN…
0.00667	388	1727	58	0.034	0.149	GO:0060537	BP	16	muscle tissue development	5	DNAJA3,SRF,SAV1,SMAD1,ATG7,METTL8,CAPN2,CBY1,GPC1,MKL2,FOXP2,DVL1,SIK1,SMAD7,YBX3,EHD1,EP300,CXADR,AGRN,EHD2,SMAD3,MYH9,FOXP1,EFNB2,SLC9A1,PPP3CA,DLG1,GJA1,DKK1,CAV1,TIPARP,MET,TGFB1,NEDD4,CAV2,SKIL,CFLAR,CITED2,NUPR1,EGR1,DDIT3,VEGFA,BTG2,NOTCH1,FOXC1,COL4A5,PITX2,FLNB,PKP2,SOX15,PPP1R13L,FGFR2,HDAC9,KLF5,ATF3,DSP,TP63,NRG1
0.0182	373	1727	55	0.032	0.147	GO:0014706	BP	16	striated muscle tissue development	6	DNAJA3,SRF,SAV1,SMAD1,ATG7,METTL8,CAPN2,CBY1,GPC1,MKL2,FOXP2,DVL1,SIK1,SMAD7,YBX3,EHD1,EP300,CXADR,AGRN,EHD2,SMAD3,MYH9,FOXP1,EFNB2,SLC9A1,PPP3CA,GJA1,DKK1,CAV1,MET,TGFB1,NEDD4,CAV2,SKIL,CFLAR,CITED2,NUPR1,EGR1,DDIT3,VEGFA,BTG2,NOTCH1,FOXC1,COL4A5,PITX2,FLNB,PKP2,SOX15,PPP1R13L,FGFR2,HDAC9,KLF5,ATF3,DSP,NRG1
0.000203	4033	1727	405	0.235	0.1	GO:0044767	BP	16	single-organism developmental process	3	MKKS,OGT,CSNK2A1,SEC63,PSME4,ACVR1B,PRPSAP2,ZNF281,APLP2,DNAJA3,CDC42SE1,MYL12B,HCCS,RNF41,SYNE1,MARK2,SRF,SETD2,KLF6,DOCK1,NIPBL,CLASP1,SRPK2,MYO1E,UTY,SIRT1,WRN,INTU,CAMSAP1,PCM1,NCKAP1,CSNK2A2,TMF1,ADAM17,BCL10,YAP1,SMAP1,IRS1,PLXNB2,RDH10,CTR9,BASP1,SBDS,CNOT2,TPT1,PLCD3,VAV2,SAV1,TPD52,TMED2,SGPL1,SMAD1,ANXA7,ANXA2,UPF2,RARG,RAB10,ATG7,METTL8,ARHGEF10,CAPN2,ALKBH1,CBY1,PSEN1,EPAS1,FOXO1,RCOR…
0.0452	537	1727	71	0.041	0.132	GO:0061061	BP	16	muscle structure development	4	DNAJA3,SYNE1,SRF,SIRT1,BASP1,SAV1,ATG7,METTL8,CAPN2,CBY1,EPAS1,GPC1,HES1,MKL2,FOXP2,DVL1,SIK1,SMAD7,YBX3,EHD1,EP300,CXADR,AGRN,EHD2,SMAD3,MYH9,FOXP1,EFNB2,SLC9A1,PPP3CA,SMTN,GJA1,DKK1,CAV1,ADM,MET,SERP1,TGFB1,NEDD4,CAV2,SKIL,TAGLN,CFLAR,CITED2,NUPR1,FHL1,IFRD1,EGR1,DDIT3,CHRNB1,KRT19,VEGFA,BTG2,SDC1,NOTCH1,HBEGF,FOXC1,COL4A5,PITX2,FLNB,PKP2,SOX15,FGFR2,EDN1,HDAC9,KLF5,ATF3,HOPX,DSP,EREG,NRG1
5.42e-05	3375	1727	351	0.203	0.104	GO:0048869	BP	16	cellular developmental process	3	MKKS,OGT,CSNK2A1,PSME4,ACVR1B,ZNF281,DNAJA3,CDC42SE1,MYL12B,RNF41,SYNE1,MARK2,SRF,SETD2,KLF6,DOCK1,NIPBL,CLASP1,SRPK2,MYO1E,SIRT1,INTU,CAMSAP1,PCM1,LATS1,CSNK2A2,TMF1,ADAM17,PSD3,YAP1,ADNP2,SMAP1,PLXNB2,RDH10,CTR9,BASP1,CNOT2,TPT1,VAV2,SAV1,TPD52,SGPL1,ARL4A,SMAD1,ANXA7,RARG,RAB10,PAQR7,ATG7,TDRKH,PIP5K1A,METTL8,ARHGEF10,CAPN2,ALKBH1,CBY1,PSEN1,EPAS1,FOXO1,RCOR1,EZR,SRC,ZBTB7A,RRAS,IL4R,CDH1,CEP1…
8.77e-06	3176	1727	338	0.196	0.106	GO:0030154	BP	16	cell differentiation	4	MKKS,OGT,CSNK2A1,PSME4,ACVR1B,ZNF281,DNAJA3,MYL12B,RNF41,SYNE1,MARK2,SRF,SETD2,KLF6,DOCK1,NIPBL,CLASP1,SRPK2,MYO1E,SIRT1,PCM1,LATS1,CSNK2A2,TMF1,ADAM17,PSD3,YAP1,ADNP2,SMAP1,PLXNB2,RDH10,CTR9,BASP1,CNOT2,TPT1,VAV2,SAV1,TPD52,SGPL1,ARL4A,SMAD1,RARG,RAB10,PAQR7,ATG7,TDRKH,PIP5K1A,METTL8,ARHGEF10,CAPN2,ALKBH1,CBY1,PSEN1,EPAS1,FOXO1,RCOR1,EZR,SRC,ZBTB7A,RRAS,IL4R,CDH1,CEP120,LMO4,ZBTB7B,GPC1,RNF6,FEM…
4.51e-07	574	1727	91	0.053	0.159	GO:0030855	BP	16	epithelial cell differentiation	5	MKKS,PSME4,MYO1E,LATS1,TMF1,YAP1,BASP1,SAV1,RAB10,PIP5K1A,EZR,FEM1B,HES1,CCNB1IP1,MAP2K1,CDK6,VDR,SMAD3,STRBP,CEBPB,PRKCH,TFAP2C,PARD3,XBP1,GJA1,CAV1,KRT10,TGFB1,SKIL,MTSS1,PTHLH,JUN,KITLG,CTSL2,CDKN2B,MYO6,AQP3,ANXA1,UPK1B,KRT4,ID1,VEGFA,KRT3,SDC1,KRT14,SFN,NOTCH1,TGM1,PTK6,CSTA,EVPL,RHCG,PITX2,TFCP2L1,EPHA2,SPINK5,SCEL,KLF4,SPRR2F,IVL,SPRR3,HOOK1,F2RL1,FGFR2,SPRR1B,IRF6,ERRFI1,PPL,ABCA12,SPRR1A…
2.92e-08	2362	1727	276	0.16	0.117	GO:0009653	BP	16	anatomical structure morphogenesis	3	MKKS,CSNK2A1,ZNF281,CDC42SE1,MYL12B,HCCS,MARK2,SRF,SETD2,DOCK1,NIPBL,CLASP1,SRPK2,MYO1E,SIRT1,INTU,CAMSAP1,PCM1,NCKAP1,CSNK2A2,TMF1,ADAM17,BCL10,YAP1,PLXNB2,RDH10,CTR9,BASP1,CNOT2,PLCD3,VAV2,SAV1,TPD52,TMED2,SGPL1,SMAD1,ANXA7,ANXA2,UPF2,RARG,RAB10,ATG7,CAPN2,CBY1,PSEN1,EPAS1,EZR,SRC,CRKL,NR3C1,ELK3,RRAS,CDH1,LMO4,GPC1,RNF6,FEM1B,HES1,CCNB1IP1,MAP2K1,RASA1,PTBP3,MKL2,FOXP2,ECE1,DVL1,ZRANB1,NCOR2,P…
0.000439	565	1727	81	0.047	0.143	GO:0048729	BP	16	tissue morphogenesis	4	MKKS,SRF,SETD2,NCKAP1,ADAM17,BCL10,YAP1,PLXNB2,RDH10,SMAD1,RARG,RAB10,PSEN1,SRC,NR3C1,CDH1,LMO4,FEM1B,HES1,DVL1,TGIF1,VDR,SMAD7,CELSR1,CTNNBIP1,SMAD3,PPP1CB,TFAP2C,TRAF6,HECTD1,PHACTR4,DLG3,PXN,PARD3,DLG1,KDM6A,SFRP1,GJA1,DKK1,FZD6,STK3,ADM,MET,TGFB1,SLIT2,MTSS1,PTHLH,NRP1,CYR61,ALDH1A3,CITED2,SPINT1,HMGA2,DST,VEGFA,NOTCH1,HBEGF,FOXC1,NTN4,PDGFA,SERPINB5,FST,PITX2,EPHA2,IRX2,KRT25,KLF4,PKP2,CA2,F…
0.000864	445	1727	67	0.039	0.151	GO:0002009	BP	16	morphogenesis of an epithelium	5	MKKS,SRF,SETD2,NCKAP1,ADAM17,BCL10,YAP1,PLXNB2,RDH10,RARG,RAB10,PSEN1,SRC,NR3C1,CDH1,LMO4,FEM1B,HES1,DVL1,TGIF1,VDR,CELSR1,CTNNBIP1,SMAD3,PPP1CB,TFAP2C,TRAF6,HECTD1,PHACTR4,DLG3,PXN,PARD3,DLG1,KDM6A,SFRP1,GJA1,FZD6,STK3,ADM,MET,TGFB1,SLIT2,MTSS1,PTHLH,NRP1,CYR61,ALDH1A3,CITED2,SPINT1,VEGFA,NOTCH1,HBEGF,NTN4,PDGFA,SERPINB5,PITX2,EPHA2,IRX2,CA2,FGFR2,EDN1,AJUBA,TACSTD2,GRHL2,EGFR,TP63,GRHL3
7.88e-07	959	1727	132	0.076	0.138	GO:0048646	BP	16	anatomical structure formation involved in morphogenesis	3	MKKS,SRF,SETD2,SRPK2,MYO1E,SIRT1,INTU,PCM1,NCKAP1,TMF1,BCL10,YAP1,PLXNB2,RDH10,CTR9,CNOT2,PLCD3,VAV2,SGPL1,SMAD1,ANXA2,CAPN2,CBY1,PSEN1,EPAS1,ELK3,RRAS,CDH1,LMO4,GPC1,HES1,CCNB1IP1,RASA1,DVL1,TGIF1,WASF2,EHD1,EP300,IQCB1,CELSR1,TTBK2,EHD2,SMAD3,PLCD1,TFAP2C,TRAF6,HECTD1,PHACTR4,MYH9,FOXP1,TNFAIP3,TMEM216,EFNB2,EFNA1,KIF27,KDM6A,ADAMTS1,SFRP1,SLC12A6,GJA1,DKK1,FZD6,CAV1,ZP3,HSPB1,STK3,TIPARP,FBXW7…
1.66e-05	10924	1727	981	0.568	0.09	GO:0008152	BP	16	metabolic process	2	SMEK2,TBC1D14,PSMD7,DCAF10,FAN1,KIF5B,USP24,NKTR,HNRNPH1,MKKS,SMG5,FBXO21,HDLBP,KDM5B,OGT,CSNK2A1,SEC63,PSME4,EIF3F,ACVR1B,IWS1,RNPEP,PRPSAP2,HSP90B1,TBRG1,RABGAP1,UGP2,SGPP1,ZNF281,METTL4,UIMC1,SFPQ,EDEM2,STAMBP,APLP2,RPSA,EIF1AX,RPP38,ZNF800,RPS6KB2,DNAJA3,SENP6,SF3B14,KDM1B,NUP54,ZNF451,RIMKLB,MGAT5,HCCS,RNF41,NGLY1,ELF1,PRDX6,MLH3,RPL12,NSMAF,MTA2,MARK2,SRF,SETD2,IFT74,ZNF337,SRP72,MKNK1,ATL2…
7.69e-06	10095	1727	918	0.532	0.091	GO:0044238	BP	16	primary metabolic process	3	SMEK2,PSMD7,DCAF10,FAN1,KIF5B,USP24,NKTR,HNRNPH1,MKKS,SMG5,FBXO21,HDLBP,KDM5B,OGT,CSNK2A1,PSME4,EIF3F,ACVR1B,IWS1,RNPEP,PRPSAP2,HSP90B1,TBRG1,RABGAP1,UGP2,SGPP1,ZNF281,METTL4,UIMC1,SFPQ,EDEM2,STAMBP,APLP2,RPSA,EIF1AX,RPP38,ZNF800,RPS6KB2,DNAJA3,SENP6,SF3B14,KDM1B,NUP54,ZNF451,RIMKLB,MGAT5,RNF41,NGLY1,ELF1,PRDX6,MLH3,RPL12,NSMAF,MTA2,MARK2,SRF,SETD2,IFT74,ZNF337,SRP72,MKNK1,ATL2,KLF6,PDE7A,TAF1B,R…
5.32e-05	10403	1727	936	0.542	0.09	GO:0071704	BP	16	organic substance metabolic process	3	SMEK2,PSMD7,DCAF10,FAN1,KIF5B,USP24,NKTR,HNRNPH1,MKKS,SMG5,FBXO21,HDLBP,KDM5B,OGT,CSNK2A1,PSME4,EIF3F,ACVR1B,IWS1,RNPEP,PRPSAP2,HSP90B1,TBRG1,RABGAP1,UGP2,SGPP1,ZNF281,METTL4,UIMC1,SFPQ,EDEM2,STAMBP,APLP2,RPSA,EIF1AX,RPP38,ZNF800,RPS6KB2,DNAJA3,SENP6,SF3B14,KDM1B,NUP54,ZNF451,RIMKLB,MGAT5,RNF41,NGLY1,ELF1,PRDX6,MLH3,RPL12,NSMAF,MTA2,MARK2,SRF,SETD2,IFT74,ZNF337,SRP72,MKNK1,ATL2,KLF6,PDE7A,TAF1B,R…
5.55e-07	8511	1727	799	0.463	0.094	GO:0043170	BP	16	macromolecule metabolic process	4	SMEK2,PSMD7,DCAF10,FAN1,KIF5B,USP24,NKTR,HNRNPH1,MKKS,SMG5,FBXO21,KDM5B,OGT,CSNK2A1,PSME4,EIF3F,ACVR1B,IWS1,RNPEP,HSP90B1,TBRG1,UGP2,ZNF281,UIMC1,SFPQ,EDEM2,STAMBP,APLP2,RPSA,EIF1AX,RPP38,ZNF800,RPS6KB2,DNAJA3,SENP6,SF3B14,KDM1B,ZNF451,RIMKLB,MGAT5,RNF41,NGLY1,ELF1,MLH3,RPL12,MTA2,MARK2,SRF,SETD2,IFT74,ZNF337,SRP72,MKNK1,KLF6,TAF1B,RBM26,SMG7,RABGGTA,BZW1,PTGES3,KANSL2,ARIH1,PRDM4,ZNF587B,ZNF121,…
5.64e-06	5139	1727	511	0.296	0.099	GO:0010467	BP	16	gene expression	5	PSMD7,HNRNPH1,MKKS,SMG5,KDM5B,OGT,CSNK2A1,PSME4,EIF3F,ACVR1B,IWS1,TBRG1,ZNF281,UIMC1,SFPQ,RPSA,EIF1AX,RPP38,ZNF800,RPS6KB2,DNAJA3,SF3B14,KDM1B,ZNF451,ELF1,RPL12,MTA2,SRF,SETD2,IFT74,ZNF337,SRP72,MKNK1,KLF6,TAF1B,RBM26,SMG7,BZW1,PRDM4,ZNF587B,ZNF121,YWHAZ,DPF2,NIPBL,ZNF606,RBM17,SRPK2,TAF13,EIF3D,ING3,RPS13,UTY,SYNCRIP,MBD2,ZFC3H1,SIRT1,SCAF8,RPAP2,STRN3,ZNF33A,ZNF91,TXNL4B,ZNF146,PRDX5,ZBTB41,ZNF…
1.69e-10	2967	1727	343	0.199	0.116	GO:0043412	BP	16	macromolecule modification	5	SMEK2,PSMD7,DCAF10,FBXO21,KDM5B,OGT,CSNK2A1,PSME4,ACVR1B,HSP90B1,UIMC1,EDEM2,STAMBP,APLP2,DNAJA3,SENP6,KDM1B,RIMKLB,MGAT5,RNF41,MTA2,MARK2,SETD2,MKNK1,RABGGTA,KANSL2,ARIH1,NIPBL,SRPK2,PTPN21,PPP4R1,RAP2C,MID2,ING3,RAB6A,RNF185,FBXO45,MLL3,ACADVL,SIRT1,RPAP2,GAN,KLHL2,RFFL,YES1,EDEM1,PCNP,LATS1,ADAM17,PRDM5,BCL10,PPP2CB,CCNL2,PTPN4,DCAF17,B4GALT4,PLXNB2,PDIA3,TLK1,FBXO3,CTR9,N4BP1,UBE3D,SMG1,MAPKA…
8.16e-11	4561	1727	489	0.283	0.107	GO:0019538	BP	16	protein metabolic process	5	SMEK2,PSMD7,DCAF10,KIF5B,USP24,NKTR,MKKS,FBXO21,KDM5B,OGT,CSNK2A1,PSME4,EIF3F,ACVR1B,RNPEP,HSP90B1,UIMC1,EDEM2,STAMBP,APLP2,RPSA,EIF1AX,RPS6KB2,DNAJA3,SENP6,KDM1B,RIMKLB,MGAT5,RNF41,NGLY1,RPL12,MARK2,SETD2,SRP72,MKNK1,RABGGTA,PTGES3,KANSL2,ARIH1,NIPBL,SRPK2,PTPN21,PPP4R1,EIF3D,RAP2C,MID2,ING3,RPS13,RAB6A,RNF185,CASP4,FBXO45,SYNCRIP,MLL3,SLMAP,ACADVL,PPIL4,SIRT1,RPAP2,GAN,KLHL2,RFFL,USP40,YES1,TIM…
5.07e-10	2851	1727	330	0.191	0.116	GO:0036211	BP	16	protein modification process	6	SMEK2,PSMD7,DCAF10,FBXO21,KDM5B,OGT,CSNK2A1,PSME4,ACVR1B,HSP90B1,UIMC1,EDEM2,STAMBP,APLP2,DNAJA3,SENP6,KDM1B,RIMKLB,MGAT5,RNF41,MARK2,SETD2,MKNK1,RABGGTA,KANSL2,ARIH1,NIPBL,SRPK2,PTPN21,PPP4R1,RAP2C,MID2,ING3,RAB6A,RNF185,FBXO45,MLL3,ACADVL,SIRT1,RPAP2,GAN,KLHL2,RFFL,YES1,EDEM1,PCNP,LATS1,ADAM17,PRDM5,BCL10,PPP2CB,CCNL2,PTPN4,DCAF17,B4GALT4,PLXNB2,PDIA3,TLK1,FBXO3,CTR9,N4BP1,UBE3D,SMG1,MAPKAPK3,U…
0.00813	5921	1727	553	0.32	0.093	GO:0009058	BP	16	biosynthetic process	3	SMEK2,KDM5B,OGT,CSNK2A1,EIF3F,ACVR1B,IWS1,RNPEP,PRPSAP2,TBRG1,UGP2,SGPP1,ZNF281,UIMC1,SFPQ,EDEM2,RPSA,EIF1AX,ZNF800,RPS6KB2,DNAJA3,KDM1B,ZNF451,MGAT5,ELF1,RPL12,MTA2,SRF,SETD2,IFT74,ZNF337,SRP72,MKNK1,KLF6,TAF1B,BZW1,PTGES3,PRDM4,ZNF587B,ZNF121,PNPO,DPF2,NIPBL,ZNF606,FDXR,TAF13,EIF3D,ING3,RPS13,UTY,SYNCRIP,MBD2,ACADVL,SIRT1,WRN,RPAP2,STRN3,ZNF33A,ZNF91,ZNF146,PRDX5,EDEM1,ZBTB41,ZNF79,CSNK2A2,TMF1…
0.00191	5833	1727	551	0.319	0.094	GO:1901576	BP	16	organic substance biosynthetic process	4	SMEK2,KDM5B,OGT,CSNK2A1,EIF3F,ACVR1B,IWS1,RNPEP,PRPSAP2,TBRG1,UGP2,SGPP1,ZNF281,UIMC1,SFPQ,EDEM2,RPSA,EIF1AX,ZNF800,RPS6KB2,DNAJA3,KDM1B,ZNF451,MGAT5,ELF1,RPL12,MTA2,SRF,SETD2,IFT74,ZNF337,SRP72,MKNK1,KLF6,TAF1B,BZW1,PTGES3,PRDM4,ZNF587B,ZNF121,PNPO,DPF2,NIPBL,ZNF606,FDXR,TAF13,EIF3D,ING3,RPS13,UTY,SYNCRIP,MBD2,ACADVL,SIRT1,WRN,RPAP2,STRN3,ZNF33A,ZNF91,ZNF146,PRDX5,EDEM1,ZBTB41,ZNF79,CSNK2A2,TMF1…
1.3e-05	4841	1727	483	0.28	0.1	GO:0009059	BP	16	macromolecule biosynthetic process	5	KDM5B,OGT,CSNK2A1,EIF3F,ACVR1B,IWS1,TBRG1,UGP2,ZNF281,UIMC1,SFPQ,EDEM2,RPSA,EIF1AX,ZNF800,RPS6KB2,DNAJA3,KDM1B,ZNF451,MGAT5,ELF1,RPL12,MTA2,SRF,SETD2,IFT74,ZNF337,SRP72,MKNK1,KLF6,TAF1B,BZW1,PRDM4,ZNF587B,ZNF121,DPF2,NIPBL,ZNF606,TAF13,EIF3D,ING3,RPS13,UTY,SYNCRIP,MBD2,SIRT1,WRN,RPAP2,STRN3,ZNF33A,ZNF91,ZNF146,PRDX5,EDEM1,ZBTB41,ZNF79,CSNK2A2,TMF1,ZNF562,GTF3C3,POLR3B,FARSB,SARNP,PRDM5,NFX1,BCL10…
4.84e-05	9933	1727	899	0.521	0.091	GO:0044237	BP	16	cellular metabolic process	3	SMEK2,TBC1D14,PSMD7,DCAF10,FAN1,KIF5B,USP24,NKTR,HNRNPH1,MKKS,SMG5,FBXO21,KDM5B,OGT,CSNK2A1,PSME4,EIF3F,ACVR1B,IWS1,RNPEP,PRPSAP2,HSP90B1,TBRG1,RABGAP1,UGP2,SGPP1,ZNF281,METTL4,UIMC1,SFPQ,EDEM2,STAMBP,APLP2,RPSA,EIF1AX,RPP38,ZNF800,RPS6KB2,DNAJA3,SENP6,SF3B14,KDM1B,ZNF451,RIMKLB,MGAT5,RNF41,NGLY1,ELF1,PRDX6,MLH3,RPL12,NSMAF,MTA2,MARK2,SRF,SETD2,IFT74,ZNF337,SRP72,MKNK1,ATL2,KLF6,PDE7A,TAF1B,RBM26…
2.43e-08	2775	1727	315	0.182	0.114	GO:0006793	BP	16	phosphorus metabolic process	4	SMEK2,SMG5,CSNK2A1,ACVR1B,PRPSAP2,HSP90B1,RABGAP1,UGP2,SGPP1,APLP2,DNAJA3,PRDX6,MLH3,MARK2,MKNK1,ATL2,PDE7A,RBM26,SMG7,DOCK1,SRPK2,PTPN21,FDXR,PPP4R1,RAP2C,RAB6A,ACADVL,SIRT1,WRN,RPAP2,YES1,PRDX5,EDEM1,LATS1,ADAM17,BCL10,PPP2CB,RALGAPA1,CCNL2,SMAP1,PTPN4,IRS1,PLXNB2,TLK1,IPPK,SMG1,MAPKAPK3,SYDE2,PTPN3,PLCD3,VAV2,TMED2,CCNC,SMAD1,ARFGEF1,HIPK3,DUSP16,NT5C2,PGAP2,MBOAT2,RAB10,PIP5K1A,EFTUD1,ARHGEF1…
7.13e-09	2726	1727	313	0.181	0.115	GO:0006796	BP	16	phosphate-containing compound metabolic process	5	SMEK2,SMG5,CSNK2A1,ACVR1B,PRPSAP2,HSP90B1,RABGAP1,UGP2,SGPP1,APLP2,DNAJA3,PRDX6,MLH3,MARK2,MKNK1,ATL2,PDE7A,RBM26,SMG7,DOCK1,SRPK2,PTPN21,FDXR,PPP4R1,RAP2C,RAB6A,ACADVL,SIRT1,WRN,RPAP2,YES1,PRDX5,EDEM1,LATS1,ADAM17,BCL10,PPP2CB,RALGAPA1,CCNL2,SMAP1,PTPN4,IRS1,PLXNB2,TLK1,IPPK,SMG1,MAPKAPK3,SYDE2,PTPN3,PLCD3,VAV2,TMED2,CCNC,SMAD1,ARFGEF1,HIPK3,DUSP16,NT5C2,PGAP2,MBOAT2,RAB10,PIP5K1A,EFTUD1,ARHGEF1…
9.07e-06	1426	1727	175	0.101	0.123	GO:0016310	BP	16	phosphorylation	6	CSNK2A1,ACVR1B,HSP90B1,UGP2,APLP2,DNAJA3,MARK2,MKNK1,SRPK2,PPP4R1,RAP2C,ACADVL,SIRT1,YES1,EDEM1,LATS1,ADAM17,BCL10,CCNL2,IRS1,PLXNB2,TLK1,IPPK,SMG1,MAPKAPK3,VAV2,CCNC,SMAD1,HIPK3,DUSP16,PIP5K1A,PSEN1,STK17A,SRC,CLK4,CRKL,RB1CC1,CDKL1,STK38L,MNAT1,HES1,MAP2K1,CSNK2A3,TRIB1,CSNK1A1,DVL1,PRKAB1,SIK1,PPP2CA,PPP1R14B,CBS,CDK6,SMAD7,MALT1,PPP3CB,DNAJB9,SLK,TTBK2,MAP3K4,TNFRSF10B,SMAD3,PRKCH,RAD50,BRD4,…
1.85e-08	7706	1727	743	0.43	0.096	GO:0044260	BP	16	cellular macromolecule metabolic process	4	SMEK2,PSMD7,DCAF10,FAN1,KIF5B,USP24,NKTR,HNRNPH1,MKKS,SMG5,FBXO21,KDM5B,OGT,CSNK2A1,PSME4,EIF3F,ACVR1B,IWS1,HSP90B1,TBRG1,UGP2,ZNF281,UIMC1,SFPQ,EDEM2,STAMBP,APLP2,RPSA,EIF1AX,RPP38,ZNF800,RPS6KB2,DNAJA3,SENP6,SF3B14,KDM1B,ZNF451,RIMKLB,MGAT5,RNF41,NGLY1,ELF1,MLH3,RPL12,MTA2,MARK2,SRF,SETD2,IFT74,ZNF337,SRP72,MKNK1,KLF6,TAF1B,RBM26,SMG7,RABGGTA,BZW1,PTGES3,KANSL2,ARIH1,PRDM4,ZNF587B,ZNF121,YWHAZ,…
1.9e-11	3800	1727	424	0.246	0.112	GO:0044267	BP	16	cellular protein metabolic process	5	SMEK2,PSMD7,DCAF10,KIF5B,USP24,NKTR,MKKS,FBXO21,KDM5B,OGT,CSNK2A1,PSME4,EIF3F,ACVR1B,HSP90B1,UIMC1,EDEM2,STAMBP,APLP2,RPSA,EIF1AX,RPS6KB2,DNAJA3,SENP6,KDM1B,RIMKLB,MGAT5,RNF41,RPL12,MARK2,SETD2,SRP72,MKNK1,RABGGTA,PTGES3,KANSL2,ARIH1,NIPBL,SRPK2,PTPN21,PPP4R1,EIF3D,RAP2C,MID2,ING3,RPS13,RAB6A,RNF185,FBXO45,SYNCRIP,MLL3,SLMAP,ACADVL,PPIL4,SIRT1,RPAP2,GAN,KLHL2,RFFL,USP40,YES1,TIMM44,EDEM1,PCNP,LAT…
5.07e-10	2851	1727	330	0.191	0.116	GO:0006464	BP	16	cellular protein modification process	6	SMEK2,PSMD7,DCAF10,FBXO21,KDM5B,OGT,CSNK2A1,PSME4,ACVR1B,HSP90B1,UIMC1,EDEM2,STAMBP,APLP2,DNAJA3,SENP6,KDM1B,RIMKLB,MGAT5,RNF41,MARK2,SETD2,MKNK1,RABGGTA,KANSL2,ARIH1,NIPBL,SRPK2,PTPN21,PPP4R1,RAP2C,MID2,ING3,RAB6A,RNF185,FBXO45,MLL3,ACADVL,SIRT1,RPAP2,GAN,KLHL2,RFFL,YES1,EDEM1,PCNP,LATS1,ADAM17,PRDM5,BCL10,PPP2CB,CCNL2,PTPN4,DCAF17,B4GALT4,PLXNB2,PDIA3,TLK1,FBXO3,CTR9,N4BP1,UBE3D,SMG1,MAPKAPK3,U…
6.34e-07	1248	1727	162	0.094	0.13	GO:0006468	BP	16	protein phosphorylation	7	CSNK2A1,ACVR1B,HSP90B1,APLP2,DNAJA3,MARK2,MKNK1,SRPK2,PPP4R1,RAP2C,ACADVL,SIRT1,YES1,EDEM1,LATS1,ADAM17,CCNL2,PLXNB2,TLK1,SMG1,MAPKAPK3,CCNC,SMAD1,HIPK3,DUSP16,PSEN1,STK17A,SRC,CLK4,CRKL,RB1CC1,CDKL1,STK38L,MNAT1,HES1,MAP2K1,CSNK2A3,TRIB1,CSNK1A1,DVL1,PRKAB1,SIK1,PPP2CA,CBS,CDK6,SMAD7,MALT1,PPP3CB,DNAJB9,SLK,TTBK2,MAP3K4,TNFRSF10B,SMAD3,PRKCH,RAD50,BRD4,VRK2,PTPN2,ZNF675,PRKCI,TRAF6,CLK1,MAPK6,TN…
0.00164	5731	1727	543	0.314	0.095	GO:0044249	BP	16	cellular biosynthetic process	4	SMEK2,KDM5B,OGT,CSNK2A1,EIF3F,ACVR1B,IWS1,RNPEP,PRPSAP2,TBRG1,UGP2,SGPP1,ZNF281,UIMC1,SFPQ,EDEM2,RPSA,EIF1AX,ZNF800,RPS6KB2,DNAJA3,KDM1B,ZNF451,MGAT5,ELF1,RPL12,MTA2,SRF,SETD2,IFT74,ZNF337,SRP72,MKNK1,KLF6,TAF1B,BZW1,PTGES3,PRDM4,ZNF587B,ZNF121,PNPO,DPF2,NIPBL,ZNF606,TAF13,EIF3D,ING3,RPS13,UTY,SYNCRIP,MBD2,ACADVL,SIRT1,WRN,RPAP2,STRN3,ZNF33A,ZNF91,ZNF146,PRDX5,EDEM1,ZBTB41,ZNF79,CSNK2A2,TMF1,ZNF5…
0.0342	4136	1727	397	0.23	0.096	GO:0018130	BP	16	heterocycle biosynthetic process	5	KDM5B,OGT,CSNK2A1,ACVR1B,IWS1,PRPSAP2,UGP2,ZNF281,UIMC1,SFPQ,RPSA,ZNF800,DNAJA3,KDM1B,ZNF451,ELF1,RPL12,MTA2,SRF,SETD2,IFT74,ZNF337,KLF6,TAF1B,BZW1,PRDM4,ZNF587B,ZNF121,PNPO,DPF2,NIPBL,ZNF606,TAF13,ING3,RPS13,UTY,MBD2,SIRT1,WRN,RPAP2,STRN3,ZNF33A,ZNF91,ZNF146,PRDX5,ZBTB41,ZNF79,CSNK2A2,TMF1,ZNF562,GTF3C3,POLR3B,SARNP,PRDM5,NFX1,BCL10,RALGAPA1,RPS23,YAP1,ADNP2,CCNL2,ESF1,CDYL,RREB1,PCBD2,MDM4,SNAP…
0.0298	4212	1727	404	0.234	0.096	GO:0044271	BP	16	cellular nitrogen compound biosynthetic process	5	KDM5B,OGT,CSNK2A1,ACVR1B,IWS1,PRPSAP2,UGP2,ZNF281,UIMC1,SFPQ,RPSA,ZNF800,DNAJA3,KDM1B,ZNF451,ELF1,RPL12,MTA2,SRF,SETD2,IFT74,ZNF337,KLF6,TAF1B,BZW1,PRDM4,ZNF587B,ZNF121,PNPO,DPF2,NIPBL,ZNF606,TAF13,ING3,RPS13,UTY,MBD2,SIRT1,WRN,RPAP2,STRN3,ZNF33A,ZNF91,ZNF146,PRDX5,ZBTB41,ZNF79,CSNK2A2,TMF1,ZNF562,GTF3C3,POLR3B,SARNP,PRDM5,NFX1,BCL10,RALGAPA1,RPS23,YAP1,ADNP2,CCNL2,ESF1,CDYL,RREB1,PCBD2,MDM4,SNAP…
2.82e-06	4721	1727	477	0.276	0.101	GO:0034645	BP	16	cellular macromolecule biosynthetic process	5	KDM5B,OGT,CSNK2A1,EIF3F,ACVR1B,IWS1,TBRG1,UGP2,ZNF281,UIMC1,SFPQ,EDEM2,RPSA,EIF1AX,ZNF800,RPS6KB2,DNAJA3,KDM1B,ZNF451,MGAT5,ELF1,RPL12,MTA2,SRF,SETD2,IFT74,ZNF337,SRP72,MKNK1,KLF6,TAF1B,BZW1,PRDM4,ZNF587B,ZNF121,DPF2,NIPBL,ZNF606,TAF13,EIF3D,ING3,RPS13,UTY,SYNCRIP,MBD2,SIRT1,WRN,RPAP2,STRN3,ZNF33A,ZNF91,ZNF146,PRDX5,EDEM1,ZBTB41,ZNF79,CSNK2A2,TMF1,ZNF562,GTF3C3,POLR3B,FARSB,SARNP,PRDM5,NFX1,BCL10…
1.63e-06	5086	1727	510	0.295	0.1	GO:0071840	BP	16	cellular component organization or biogenesis	2	TBC1D14,KIF5B,USO1,TMEM123,MKKS,KDM5B,OGT,CSNK2A1,PSME4,EIF3F,ACVR1B,HSP90B1,UIMC1,APLP2,RPSA,COPB1,MON2,DNAJA3,CDC42SE1,SENP6,MYL12B,KDM1B,NUP54,KIF13A,MLH3,RPL12,MTA2,SYNE1,CEP63,MARK2,SRF,SETD2,ATL2,TAF1B,PTGES3,KANSL2,DOCK1,TOMM34,YWHAZ,NIPBL,CLASP1,SRPK2,ARPC5L,MYO1E,C22ORF29,EIF3D,ING3,RPS13,NUPL1,MBD2,MLL3,SIRT1,KIFAP3,ATP11B,WRN,KCTD9,INTU,CAMSAP1,TXNL4B,TIMM44,MPP6,PCM1,BAIAP2L1,NCKAP1,L…
7.87e-07	4958	1727	501	0.29	0.101	GO:0016043	BP	16	cellular component organization	3	TBC1D14,KIF5B,USO1,TMEM123,MKKS,KDM5B,OGT,CSNK2A1,PSME4,EIF3F,ACVR1B,HSP90B1,UIMC1,APLP2,RPSA,COPB1,MON2,DNAJA3,CDC42SE1,SENP6,MYL12B,KDM1B,NUP54,KIF13A,MLH3,RPL12,MTA2,SYNE1,CEP63,MARK2,SRF,SETD2,ATL2,TAF1B,PTGES3,KANSL2,DOCK1,TOMM34,YWHAZ,NIPBL,CLASP1,SRPK2,ARPC5L,MYO1E,C22ORF29,EIF3D,ING3,RPS13,NUPL1,MBD2,MLL3,SIRT1,KIFAP3,ATP11B,WRN,KCTD9,INTU,CAMSAP1,TXNL4B,TIMM44,MPP6,PCM1,BAIAP2L1,NCKAP1,L…
4.14e-08	223	1727	50	0.029	0.224	GO:0034330	BP	16	cell junction organization	4	SRF,CLDN12,PIP5K1A,SRC,CDH1,ACTN1,SMAD7,CXADR,SMAD3,PRKCH,PRKCI,STRN,PXN,PARD3,PVR,PVRL1,DLG1,PTPRK,SFRP1,GJA1,ITGA6,TGFB1,MPP7,TJP1,KRT4,MARVELD3,MLLT4,PARD6B,FBLIM1,DST,GJB2,VEGFA,SDC4,PERP,KRT14,INADL,DSG1,CRB3,THBS1,PKP2,CDH13,ITGB4,CLDN1,AJUBA,PVRL4,LAMC2,DSP,COL17A1,LAMB3,LAMA3
1.5e-05	193	1727	41	0.024	0.212	GO:0045216	BP	16	cell-cell junction organization	5	SRF,CLDN12,PIP5K1A,SRC,CDH1,ACTN1,SMAD7,CXADR,SMAD3,PRKCH,PRKCI,STRN,PXN,PARD3,PVR,PVRL1,DLG1,PTPRK,SFRP1,GJA1,TGFB1,MPP7,TJP1,MARVELD3,MLLT4,PARD6B,DST,GJB2,VEGFA,SDC4,PERP,INADL,DSG1,CRB3,THBS1,PKP2,CDH13,CLDN1,AJUBA,PVRL4,DSP
0.0287	93	1727	21	0.012	0.226	GO:0034332	BP	16	adherens junction organization	6	PIP5K1A,SRC,CDH1,ACTN1,SMAD7,SMAD3,PXN,PVR,PVRL1,PTPRK,SFRP1,MLLT4,DST,VEGFA,SDC4,THBS1,PKP2,CDH13,AJUBA,PVRL4,DSP
0.00579	5571	1727	525	0.304	0.094	GO:0023052	BP	16	signaling	2	PSMD7,MKKS,LRRFIP2,OGT,CSNK2A1,PSME4,ACVR1B,HSP90B1,STAMBP,APLP2,TRAF3IP2,RPS6KB2,DNAJA3,CDC42SE1,NUP54,RNF41,ELF1,NSMAF,CEP63,MARK2,SRF,MKNK1,KLF6,PDE7A,LIN7C,PTGES3,ARIH1,PRDM4,DOCK1,YWHAZ,DPF2,AZI2,SRPK2,MYO1E,PPP4R1,C22ORF29,RAP2C,UTY,IL2RG,RAB6A,NUPL1,MBD2,XPR1,ACADVL,SIRT1,KIFAP3,INTU,STRN3,YES1,EDEM1,KPNA4,BAIAP2L1,NCKAP1,LATS1,CSNK2A2,ADAM17,PSD3,BCL10,PPP2CB,RALGAPA1,YAP1,SMAP1,CDKN2AIP,…
0.00579	5571	1727	525	0.304	0.094	GO:0044700	BP	16	single organism signaling	3	PSMD7,MKKS,LRRFIP2,OGT,CSNK2A1,PSME4,ACVR1B,HSP90B1,STAMBP,APLP2,TRAF3IP2,RPS6KB2,DNAJA3,CDC42SE1,NUP54,RNF41,ELF1,NSMAF,CEP63,MARK2,SRF,MKNK1,KLF6,PDE7A,LIN7C,PTGES3,ARIH1,PRDM4,DOCK1,YWHAZ,DPF2,AZI2,SRPK2,MYO1E,PPP4R1,C22ORF29,RAP2C,UTY,IL2RG,RAB6A,NUPL1,MBD2,XPR1,ACADVL,SIRT1,KIFAP3,INTU,STRN3,YES1,EDEM1,KPNA4,BAIAP2L1,NCKAP1,LATS1,CSNK2A2,ADAM17,PSD3,BCL10,PPP2CB,RALGAPA1,YAP1,SMAP1,CDKN2AIP,…
6.43e-10	9577	1727	904	0.523	0.094	GO:0050789	BP	16	regulation of biological process	2	SMEK2,TBC1D14,PSMD7,KIF5B,HNRNPH1,MKKS,SMG5,LRRFIP2,KDM5B,OGT,CSNK2A1,PSME4,EIF3F,ACVR1B,PRPSAP2,HSP90B1,TBRG1,RABGAP1,ZNF281,UIMC1,SFPQ,STAMBP,APLP2,TRAF3IP2,ZNF800,RPS6KB2,DNAJA3,CDC42SE1,SENP6,MYL12B,KDM1B,NUP54,ZNF451,RNF41,ELF1,NSMAF,MTA2,CEP63,SCFD1,MARK2,SRF,SETD2,IFT74,ZNF337,MKNK1,KLF6,PDE7A,RBM26,SMG7,BZW1,PTGES3,ARIH1,PRDM4,DOCK1,ZNF587B,ZNF121,YWHAZ,DPF2,NIPBL,ZNF606,AZI2,CLASP1,SRPK2…
1.24e-07	4248	1727	444	0.257	0.105	GO:0048518	BP	16	positive regulation of biological process	3	SMEK2,PSMD7,KIF5B,MKKS,OGT,CSNK2A1,PSME4,ACVR1B,HSP90B1,ZNF281,UIMC1,STAMBP,TRAF3IP2,RPS6KB2,DNAJA3,ELF1,MTA2,MARK2,SRF,IFT74,KLF6,DOCK1,YWHAZ,DPF2,NIPBL,SRPK2,TRIM35,RAP2C,ING3,CASP4,MBD2,ACADVL,SIRT1,KIFAP3,STRN3,TBC1D23,YES1,PRDX5,EDEM1,BAIAP2L1,NCKAP1,LATS1,TMF1,ADAM17,POLR3B,BCL10,YAP1,ADNP2,SMAP1,CDKN2AIP,RREB1,IRS1,PLXNB2,PCBD2,PDIA3,MDM4,REL,CTR9,BASP1,CNOT2,MAPKAPK3,USP34,VAV2,CASK,SAV1,…
5.74e-08	3686	1727	396	0.229	0.107	GO:0048519	BP	16	negative regulation of biological process	3	TBC1D14,PSMD7,MKKS,KDM5B,CSNK2A1,PSME4,ACVR1B,HSP90B1,TBRG1,ZNF281,UIMC1,SFPQ,STAMBP,DNAJA3,RNF41,ELF1,MTA2,CEP63,SRF,PRDM4,YWHAZ,NIPBL,CLASP1,SRPK2,TRIM35,RAP2C,RPS13,UTY,SYNCRIP,MBD2,ACADVL,SIRT1,KIFAP3,STRN3,PRDX5,PCM1,LATS1,CSNK2A2,TMF1,ADAM17,PRDM5,NFX1,BCL10,PPP2CB,YAP1,ADNP2,CDKN2AIP,RREB1,IRS1,TCHP,MDM4,CTR9,BASP1,N4BP1,SBDS,CNOT2,TPT1,PTPN3,CASK,SAV1,SMAD1,DNAJC2,ZBTB21,ARFGEF1,HIPK3,SKA…
6.38e-12	5616	1727	587	0.34	0.105	GO:0019222	BP	16	regulation of metabolic process	3	SMEK2,TBC1D14,PSMD7,HNRNPH1,MKKS,SMG5,KDM5B,OGT,CSNK2A1,PSME4,EIF3F,ACVR1B,PRPSAP2,HSP90B1,TBRG1,RABGAP1,ZNF281,UIMC1,SFPQ,APLP2,ZNF800,RPS6KB2,DNAJA3,KDM1B,ZNF451,RNF41,ELF1,MTA2,SRF,SETD2,IFT74,ZNF337,MKNK1,KLF6,RBM26,SMG7,BZW1,PRDM4,DOCK1,ZNF587B,ZNF121,DPF2,NIPBL,ZNF606,SRPK2,EIF3D,RAP2C,ING3,RPS13,UTY,SYNCRIP,MBD2,ACADVL,SIRT1,WRN,RPAP2,STRN3,ZNF33A,ZNF91,ZNF146,PRDX5,EDEM1,ZBTB41,ZNF79,NCKA…
8.91e-07	3874	1727	406	0.235	0.105	GO:0009889	BP	16	regulation of biosynthetic process	4	SMEK2,KDM5B,OGT,CSNK2A1,EIF3F,ACVR1B,ZNF281,UIMC1,SFPQ,ZNF800,RPS6KB2,DNAJA3,KDM1B,ZNF451,ELF1,MTA2,SRF,SETD2,IFT74,ZNF337,MKNK1,KLF6,BZW1,PRDM4,ZNF587B,ZNF121,DPF2,NIPBL,ZNF606,EIF3D,ING3,UTY,SYNCRIP,MBD2,ACADVL,SIRT1,RPAP2,STRN3,ZNF33A,ZNF91,ZNF146,PRDX5,ZBTB41,ZNF79,CSNK2A2,TMF1,ZNF562,SARNP,PRDM5,NFX1,BCL10,RALGAPA1,YAP1,CCNL2,MTIF2,ESF1,CDYL,RREB1,IRS1,PCBD2,MDM4,SNAPC1,REL,CTR9,BASP1,CNOT2,…
2.25e-10	5020	1727	527	0.305	0.105	GO:0080090	BP	16	regulation of primary metabolic process	4	SMEK2,PSMD7,HNRNPH1,KDM5B,OGT,CSNK2A1,PSME4,EIF3F,ACVR1B,HSP90B1,RABGAP1,ZNF281,UIMC1,SFPQ,APLP2,ZNF800,RPS6KB2,DNAJA3,KDM1B,ZNF451,ELF1,MTA2,SRF,SETD2,IFT74,ZNF337,MKNK1,KLF6,BZW1,PRDM4,DOCK1,ZNF587B,ZNF121,DPF2,NIPBL,ZNF606,SRPK2,EIF3D,RAP2C,ING3,RPS13,UTY,SYNCRIP,MBD2,ACADVL,SIRT1,RPAP2,STRN3,ZNF33A,ZNF91,ZNF146,PRDX5,EDEM1,ZBTB41,ZNF79,LATS1,CSNK2A2,TMF1,ADAM17,ZNF562,SARNP,PRDM5,NFX1,BCL10,R…
1.12e-10	4853	1727	514	0.298	0.106	GO:0060255	BP	16	regulation of macromolecule metabolic process	4	PSMD7,HNRNPH1,MKKS,KDM5B,OGT,CSNK2A1,PSME4,EIF3F,ACVR1B,HSP90B1,TBRG1,ZNF281,UIMC1,SFPQ,APLP2,ZNF800,RPS6KB2,DNAJA3,KDM1B,ZNF451,ELF1,MTA2,SRF,SETD2,IFT74,ZNF337,MKNK1,KLF6,BZW1,PRDM4,ZNF587B,ZNF121,DPF2,NIPBL,ZNF606,SRPK2,EIF3D,RAP2C,ING3,RPS13,UTY,SYNCRIP,MBD2,ACADVL,SIRT1,RPAP2,STRN3,ZNF33A,ZNF91,ZNF146,PRDX5,EDEM1,ZBTB41,ZNF79,NCKAP1,LATS1,CSNK2A2,TMF1,ADAM17,ZNF562,SARNP,PRDM5,NFX1,BCL10,PPP…
3.78e-08	3675	1727	396	0.229	0.108	GO:0010556	BP	16	regulation of macromolecule biosynthetic process	5	KDM5B,OGT,CSNK2A1,EIF3F,ACVR1B,ZNF281,UIMC1,SFPQ,ZNF800,RPS6KB2,DNAJA3,KDM1B,ZNF451,ELF1,MTA2,SRF,SETD2,IFT74,ZNF337,MKNK1,KLF6,BZW1,PRDM4,ZNF587B,ZNF121,DPF2,NIPBL,ZNF606,EIF3D,ING3,UTY,SYNCRIP,MBD2,SIRT1,RPAP2,STRN3,ZNF33A,ZNF91,ZNF146,PRDX5,ZBTB41,ZNF79,CSNK2A2,TMF1,ZNF562,SARNP,PRDM5,NFX1,BCL10,RALGAPA1,YAP1,CCNL2,MTIF2,ESF1,CDYL,RREB1,IRS1,PCBD2,MDM4,SNAPC1,REL,CTR9,BASP1,CNOT2,ASCC3,CASK,KD…
1.35e-09	3902	1727	424	0.246	0.109	GO:0010468	BP	16	regulation of gene expression	5	HNRNPH1,MKKS,KDM5B,OGT,CSNK2A1,EIF3F,ACVR1B,TBRG1,ZNF281,UIMC1,SFPQ,ZNF800,RPS6KB2,DNAJA3,KDM1B,ZNF451,ELF1,MTA2,SRF,SETD2,IFT74,ZNF337,MKNK1,KLF6,BZW1,PRDM4,ZNF587B,ZNF121,DPF2,NIPBL,ZNF606,SRPK2,EIF3D,ING3,RPS13,UTY,SYNCRIP,MBD2,SIRT1,RPAP2,STRN3,ZNF33A,ZNF91,ZNF146,PRDX5,ZBTB41,ZNF79,NCKAP1,CSNK2A2,TMF1,ZNF562,SARNP,PRDM5,NFX1,BCL10,PPP2CB,RALGAPA1,YAP1,CPSF4,CCNL2,MTIF2,CDKN2AIP,ESF1,CDYL,RRE…
1.08e-07	1762	1727	216	0.125	0.123	GO:0051246	BP	16	regulation of protein metabolic process	5	PSMD7,OGT,CSNK2A1,PSME4,EIF3F,ACVR1B,HSP90B1,APLP2,RPS6KB2,DNAJA3,MKNK1,NIPBL,EIF3D,RAP2C,SYNCRIP,ACADVL,SIRT1,EDEM1,LATS1,TMF1,ADAM17,SARNP,BCL10,CCNL2,MTIF2,PLXNB2,MDM4,REL,CTR9,N4BP1,CNOT2,MAPKAPK3,PTPN3,CCNC,ARFGEF1,HIPK3,DUSP16,TRMT6,ATG7,UPF1,EIF5,PSEN1,CRKL,GABARAPL2,RB1CC1,PSTK,TINF2,MNAT1,FEM1B,PPP1R15B,PABPC1,ASB1,HES1,CLN8,CD55,SPOPL,EIF3A,MAP2K1,ARNTL,CSNK2A3,ITCH,UPF3B,TRIB1,ECE1,DVL…
1.24e-05	2296	1727	257	0.149	0.112	GO:0009893	BP	16	positive regulation of metabolic process	4	SMEK2,PSMD7,OGT,CSNK2A1,PSME4,ACVR1B,HSP90B1,ZNF281,UIMC1,RPS6KB2,DNAJA3,ELF1,MTA2,SRF,IFT74,KLF6,NIPBL,SRPK2,RAP2C,ACADVL,SIRT1,STRN3,PRDX5,EDEM1,LATS1,ADAM17,BCL10,YAP1,RREB1,IRS1,PCBD2,REL,CTR9,MAPKAPK3,VAV2,CASK,CCNC,SMAD1,DNAJC2,ARFGEF1,RARG,ATG7,ARHGEF10,PSEN1,EPAS1,FOXO1,CRKL,RB1CC1,CDH1,LMO4,RNF6,TINF2,MNAT1,CRLF3,HMGA1,TRIAP1,PABPC1,HES1,SMEK1,ZNF398,MAP2K1,ARNTL,CSNK2A3,RNF10,ITCH,MKL2,…
4.36e-05	2122	1727	238	0.138	0.112	GO:0010604	BP	16	positive regulation of macromolecule metabolic process	5	PSMD7,OGT,CSNK2A1,PSME4,ACVR1B,HSP90B1,ZNF281,UIMC1,RPS6KB2,DNAJA3,ELF1,MTA2,SRF,IFT74,KLF6,NIPBL,SRPK2,RAP2C,ACADVL,SIRT1,STRN3,PRDX5,EDEM1,LATS1,ADAM17,BCL10,YAP1,RREB1,IRS1,PCBD2,REL,CTR9,MAPKAPK3,CASK,CCNC,SMAD1,DNAJC2,ARFGEF1,RARG,ATG7,PSEN1,EPAS1,FOXO1,CRKL,RB1CC1,CDH1,LMO4,RNF6,TINF2,MNAT1,CRLF3,HMGA1,TRIAP1,PABPC1,HES1,ZNF398,MAP2K1,ARNTL,CSNK2A3,RNF10,ITCH,MKL2,OBFC1,UPF3B,TRIB1,ECE1,DVL…
0.00859	1039	1727	124	0.072	0.119	GO:0051247	BP	16	positive regulation of protein metabolic process	6	PSMD7,OGT,CSNK2A1,PSME4,ACVR1B,HSP90B1,RPS6KB2,DNAJA3,NIPBL,RAP2C,ACADVL,SIRT1,EDEM1,LATS1,ADAM17,BCL10,REL,CTR9,MAPKAPK3,ARFGEF1,ATG7,PSEN1,CRKL,RB1CC1,PABPC1,HES1,MAP2K1,CSNK2A3,ITCH,UPF3B,TRIB1,DVL1,PPP2CA,SMAD7,YBX3,MALT1,MDM2,DNAJB9,SMURF1,MAP3K4,MGEA5,TNFRSF10B,RAD50,TRAF6,TNFAIP3,HERPUD1,PRKAG2,PXN,CLU,ATF4,EFNA1,NFKBIA,HSPA5,PLK3,MAPKBP1,DLG1,IRAK2,XBP1,CAB39,MLTK,GJA1,LPAR3,CAV1,PELI1,ZP…
0.00537	1748	1727	192	0.111	0.11	GO:0009892	BP	16	negative regulation of metabolic process	4	TBC1D14,PSMD7,MKKS,KDM5B,ZNF281,UIMC1,SFPQ,DNAJA3,MTA2,NIPBL,RPS13,UTY,SYNCRIP,MBD2,ACADVL,SIRT1,STRN3,PRDX5,LATS1,TMF1,PRDM5,NFX1,RREB1,MDM4,CTR9,BASP1,N4BP1,CNOT2,PTPN3,SMAD1,DNAJC2,ZBTB21,HIPK3,DUSP16,HIVEP1,DAP,KCTD1,RARG,TDRKH,CBY1,PSEN1,FOXO1,RCOR1,ZBTB7A,GABARAPL2,ELK3,BCL7A,RBBP8,TINF2,DEDD2,HMGA1,PABPC1,ASB1,HES1,CLN8,CD55,SPOPL,PTBP3,FOXP2,ORC2,TRIB1,PRMT5,DVL1,SIK1,NCOR2,PPP2CA,TGIF1,V…
0.000963	1619	1727	184	0.107	0.114	GO:0010605	BP	16	negative regulation of macromolecule metabolic process	5	PSMD7,MKKS,KDM5B,ZNF281,UIMC1,SFPQ,DNAJA3,MTA2,NIPBL,RPS13,UTY,SYNCRIP,MBD2,SIRT1,STRN3,PRDX5,LATS1,TMF1,PRDM5,NFX1,RREB1,MDM4,CTR9,BASP1,N4BP1,CNOT2,PTPN3,SMAD1,DNAJC2,ZBTB21,HIPK3,DUSP16,HIVEP1,DAP,KCTD1,RARG,TDRKH,CBY1,PSEN1,FOXO1,RCOR1,ZBTB7A,GABARAPL2,ELK3,BCL7A,RBBP8,TINF2,DEDD2,HMGA1,PABPC1,ASB1,HES1,CLN8,CD55,SPOPL,PTBP3,FOXP2,ORC2,TRIB1,PRMT5,DVL1,SIK1,NCOR2,PPP2CA,TGIF1,VDR,ZCCHC11,SMAD…
0.00235	1064	1727	129	0.075	0.121	GO:0010629	BP	16	negative regulation of gene expression	6	MKKS,KDM5B,ZNF281,UIMC1,SFPQ,DNAJA3,MTA2,NIPBL,UTY,MBD2,SIRT1,STRN3,PRDX5,TMF1,PRDM5,NFX1,RREB1,MDM4,CTR9,BASP1,CNOT2,SMAD1,ZBTB21,HIVEP1,DAP,KCTD1,RARG,TDRKH,CBY1,PSEN1,FOXO1,RCOR1,ZBTB7A,ELK3,BCL7A,RBBP8,DEDD2,HMGA1,PABPC1,HES1,FOXP2,ORC2,PRMT5,SIK1,NCOR2,TGIF1,VDR,ZCCHC11,SMAD7,ZNF202,YBX3,MDM2,EP300,TLE4,CTNNBIP1,SMAD3,CEBPB,AKIRIN2,ZNF219,ZNF675,LCOR,TRAF6,BCDIN3D,EZH1,CRY2,FOXP1,ZNF217,CBX4…
0.0164	1178	1727	136	0.079	0.115	GO:0009890	BP	16	negative regulation of biosynthetic process	5	KDM5B,ZNF281,UIMC1,SFPQ,DNAJA3,MTA2,NIPBL,UTY,SYNCRIP,MBD2,ACADVL,SIRT1,STRN3,PRDX5,PRDM5,NFX1,RREB1,MDM4,CTR9,BASP1,CNOT2,DNAJC2,ZBTB21,HIVEP1,DAP,KCTD1,RARG,CBY1,PSEN1,FOXO1,RCOR1,ZBTB7A,ELK3,BCL7A,RBBP8,TINF2,DEDD2,HMGA1,ASB1,HES1,FOXP2,ORC2,PRMT5,SIK1,NCOR2,TGIF1,VDR,SMAD7,ZNF202,YBX3,INSIG2,MDM2,EP300,TLE4,MGEA5,CTNNBIP1,SMAD3,CEBPB,AKIRIN2,ZNF219,ZNF675,LCOR,TRAF6,EZH1,CRY2,S100A11,FOXP1,EP…
0.00667	1106	1727	131	0.076	0.118	GO:0010558	BP	16	negative regulation of macromolecule biosynthetic process	6	KDM5B,ZNF281,UIMC1,SFPQ,DNAJA3,MTA2,NIPBL,UTY,SYNCRIP,MBD2,SIRT1,STRN3,PRDX5,PRDM5,NFX1,RREB1,MDM4,CTR9,BASP1,CNOT2,DNAJC2,ZBTB21,HIVEP1,DAP,KCTD1,RARG,CBY1,PSEN1,FOXO1,RCOR1,ZBTB7A,ELK3,BCL7A,RBBP8,TINF2,DEDD2,HMGA1,ASB1,HES1,FOXP2,ORC2,PRMT5,SIK1,NCOR2,TGIF1,VDR,SMAD7,ZNF202,YBX3,MDM2,EP300,TLE4,MGEA5,CTNNBIP1,SMAD3,CEBPB,AKIRIN2,ZNF219,ZNF675,LCOR,TRAF6,EZH1,CRY2,S100A11,FOXP1,EPRS,ZNF217,CBX4…
3.01e-05	1657	1727	195	0.113	0.118	GO:0050790	BP	16	regulation of catalytic activity	4	PSMD7,OGT,CSNK2A1,PSME4,PRPSAP2,HSP90B1,RABGAP1,APLP2,DNAJA3,RBM26,DOCK1,RAP2C,ACADVL,SIRT1,WRN,PRDX5,EDEM1,LATS1,ADAM17,RALGAPA1,CCNL2,SMAP1,IRS1,PLXNB2,MAPKAPK3,SYDE2,VAV2,TMED2,CCNC,ARFGEF1,HIPK3,DUSP16,DAP,PIP5K1A,PSEN1,SRC,CRKL,GABARAPL2,CDH1,MNAT1,FEM1B,TRIAP1,CLN8,MAP2K1,RASA1,TRIB1,DVL1,PRKAB1,PPP2CA,CBS,CAST,VDR,SMAD7,SH3RF1,MALT1,MDM2,DNAJB9,AGRN,NDEL1,ITPR3,MAP3K4,ARFGAP3,TNFRSF10B,SMA…
0.00465	854	1727	107	0.062	0.125	GO:0051336	BP	16	regulation of hydrolase activity	5	CSNK2A1,PSME4,HSP90B1,RABGAP1,DNAJA3,RBM26,DOCK1,ACADVL,SIRT1,WRN,PRDX5,EDEM1,RALGAPA1,SMAP1,PLXNB2,SYDE2,TMED2,ARFGEF1,DAP,PIP5K1A,SRC,GABARAPL2,CDH1,TRIAP1,MAP2K1,RASA1,CAST,SH3RF1,MDM2,DNAJB9,AGRN,NDEL1,ITPR3,ARFGAP3,TNFRSF10B,SMAD3,AKIRIN2,RALGAPA2,SIAH2,SH2D4A,CRY2,HERPUD1,DLG3,RAB3GAP1,ATF4,SH3BP4,BOK,HSPA5,NET1,XBP1,SFRP1,CAV1,RPS6KA1,GFPT1,SERP1,ABHD5,SERPINB8,SIPA1L1,FGD6,CYR61,BIRC3,CTG…
0.00335	292	1727	48	0.028	0.164	GO:0052547	BP	16	regulation of peptidase activity	6	CSNK2A1,PSME4,DNAJA3,SIRT1,PRDX5,DAP,SRC,CDH1,TRIAP1,CAST,SH3RF1,MDM2,TNFRSF10B,SMAD3,AKIRIN2,SIAH2,HERPUD1,BOK,SFRP1,CAV1,RPS6KA1,SERPINB8,CYR61,BIRC3,CTGF,TNFAIP8,SERPINB10,PMAIP1,SERPINB13,VEGFA,TNFRSF10A,PERP,SFN,TPD52L1,PI3,CSTA,SERPINB5,KLF4,THBS1,A2ML1,SERPINB2,NLRP1,SLPI,FOXQ1,XDH,SPINT2,F3,SERPINB7
0.016	282	1727	45	0.026	0.16	GO:0052548	BP	16	regulation of endopeptidase activity	7	CSNK2A1,DNAJA3,SIRT1,PRDX5,DAP,SRC,CDH1,TRIAP1,CAST,SH3RF1,MDM2,TNFRSF10B,SMAD3,AKIRIN2,SIAH2,HERPUD1,BOK,SFRP1,RPS6KA1,SERPINB8,CYR61,BIRC3,CTGF,TNFAIP8,SERPINB10,PMAIP1,SERPINB13,VEGFA,TNFRSF10A,PERP,SFN,TPD52L1,PI3,SERPINB5,KLF4,THBS1,A2ML1,SERPINB2,NLRP1,SLPI,FOXQ1,XDH,SPINT2,F3,SERPINB7
4.82e-05	751	1727	104	0.06	0.138	GO:0051338	BP	16	regulation of transferase activity	5	HSP90B1,APLP2,DNAJA3,RAP2C,ACADVL,SIRT1,EDEM1,LATS1,ADAM17,CCNL2,IRS1,MAPKAPK3,VAV2,CCNC,HIPK3,DUSP16,PSEN1,CRKL,MNAT1,CLN8,MAP2K1,TRIB1,DVL1,PPP2CA,CBS,MALT1,DNAJB9,MAP3K4,TNFRSF10B,RAD50,ZNF675,TRAF6,PFKFB2,TNFAIP3,HERPUD1,PRKAG2,PXN,ATF4,EFNA1,HSPA5,MAPKBP1,DLG1,IRAK2,XBP1,CAB39,MLTK,SFRP1,LPAR3,CCNK,CAV1,ZP3,HSPB1,STK3,GFPT1,FBXW7,MET,SERP1,TGFB1,AFAP1L2,CYR61,KITLG,MAPK10,CDKN2B,ERN1,DUSP7,D…
0.00433	1025	1727	124	0.072	0.121	GO:0043085	BP	16	positive regulation of catalytic activity	5	PSMD7,OGT,PSME4,HSP90B1,RABGAP1,DNAJA3,DOCK1,ACADVL,SIRT1,WRN,EDEM1,ADAM17,RALGAPA1,IRS1,MAPKAPK3,SYDE2,VAV2,DAP,PIP5K1A,PSEN1,CRKL,GABARAPL2,MAP2K1,RASA1,PPP2CA,VDR,MALT1,DNAJB9,AGRN,NDEL1,ITPR3,MAP3K4,TNFRSF10B,SMAD3,AKIRIN2,RALGAPA2,RAD50,TRAF6,PHACTR4,PFKFB2,HERPUD1,PRKAG2,PXN,RAB3GAP1,ATF4,EFNA1,BOK,HSPA5,MAPKBP1,NET1,DLG1,IRAK2,XBP1,CAB39,MLTK,SFRP1,GCH1,LPAR3,CAV1,ZP3,STK3,GFPT1,FBXW7,MET,…
0.000132	486	1727	74	0.043	0.152	GO:0051347	BP	16	positive regulation of transferase activity	6	HSP90B1,ACADVL,SIRT1,EDEM1,ADAM17,IRS1,MAPKAPK3,VAV2,PSEN1,CRKL,MAP2K1,PPP2CA,MALT1,DNAJB9,MAP3K4,TNFRSF10B,RAD50,TRAF6,PFKFB2,HERPUD1,PRKAG2,PXN,ATF4,EFNA1,HSPA5,MAPKBP1,DLG1,IRAK2,XBP1,CAB39,MLTK,LPAR3,ZP3,STK3,GFPT1,FBXW7,MET,SERP1,TGFB1,AFAP1L2,CYR61,KITLG,MAPK10,ERN1,DDIT3,PRKCZ,MAP3K9,VEGFA,SDC4,IL1RN,TNFRSF10A,GADD45B,MLK4,TPD52L1,ADRB2,PDGFA,MDFI,PDGFC,PIM1,CARD10,IL1B,MST1R,CCND2,THBS1,E…
2.14e-06	4013	1727	416	0.241	0.104	GO:0051171	BP	16	regulation of nitrogen compound metabolic process	4	PSMD7,HNRNPH1,KDM5B,OGT,CSNK2A1,PSME4,ACVR1B,HSP90B1,RABGAP1,ZNF281,UIMC1,SFPQ,ZNF800,DNAJA3,KDM1B,ZNF451,ELF1,MTA2,SRF,SETD2,IFT74,ZNF337,KLF6,BZW1,PRDM4,DOCK1,ZNF587B,ZNF121,DPF2,NIPBL,ZNF606,SRPK2,ING3,RPS13,UTY,MBD2,ACADVL,SIRT1,RPAP2,STRN3,ZNF33A,ZNF91,ZNF146,PRDX5,EDEM1,ZBTB41,ZNF79,CSNK2A2,TMF1,ZNF562,SARNP,PRDM5,NFX1,BCL10,RALGAPA1,YAP1,CCNL2,SMAP1,ESF1,CDYL,RREB1,PLXNB2,PCBD2,MDM4,SNAPC1…
0.045	1720	1727	184	0.107	0.107	GO:0050793	BP	16	regulation of developmental process	3	OGT,ACVR1B,CDC42SE1,MYL12B,RNF41,MARK2,SRF,NIPBL,SIRT1,CAMSAP1,PCM1,YAP1,SMAP1,PLXNB2,CTR9,BASP1,BMP2K,CNOT2,TPT1,SAV1,SMAD1,ANXA7,RARG,PSEN1,FOXO1,RCOR1,EZR,RRAS,IL4R,CDH1,LMO4,GPC1,RNF6,HMGA1,HES1,MAP2K1,RNF10,RASA1,PTBP3,ITCH,MKL2,FOXP2,DVL1,SIK1,ZRANB1,NCOR2,PPP2CA,CDK6,TGIF1,VDR,ZCCHC11,SMAD7,SSH3,YBX3,AXL,EHD1,EAF2,EP300,CXADR,ANKH,IQCB1,AGRN,CELSR1,NDEL1,CTNNBIP1,EHD2,NFE2L2,SMAD3,CEBPB,PR…
3.82e-10	9037	1727	862	0.499	0.095	GO:0050794	BP	16	regulation of cellular process	3	SMEK2,TBC1D14,PSMD7,KIF5B,HNRNPH1,MKKS,SMG5,LRRFIP2,KDM5B,OGT,CSNK2A1,PSME4,EIF3F,ACVR1B,HSP90B1,TBRG1,RABGAP1,ZNF281,UIMC1,SFPQ,STAMBP,APLP2,TRAF3IP2,ZNF800,RPS6KB2,DNAJA3,CDC42SE1,SENP6,MYL12B,KDM1B,NUP54,ZNF451,RNF41,ELF1,NSMAF,MTA2,CEP63,SCFD1,MARK2,SRF,SETD2,IFT74,ZNF337,MKNK1,KLF6,PDE7A,RBM26,SMG7,BZW1,PTGES3,ARIH1,PRDM4,DOCK1,ZNF587B,ZNF121,YWHAZ,DPF2,NIPBL,ZNF606,AZI2,CLASP1,SRPK2,ARPC5L,…
3.2e-07	3710	1727	394	0.228	0.106	GO:0048522	BP	16	positive regulation of cellular process	4	SMEK2,PSMD7,OGT,CSNK2A1,PSME4,ACVR1B,HSP90B1,ZNF281,UIMC1,STAMBP,TRAF3IP2,RPS6KB2,DNAJA3,ELF1,MTA2,MARK2,SRF,IFT74,KLF6,YWHAZ,DPF2,NIPBL,SRPK2,TRIM35,RAP2C,ING3,CASP4,MBD2,ACADVL,SIRT1,KIFAP3,STRN3,YES1,EDEM1,BAIAP2L1,LATS1,ADAM17,BCL10,YAP1,ADNP2,SMAP1,CDKN2AIP,RREB1,IRS1,PLXNB2,PCBD2,PDIA3,MDM4,REL,CTR9,MAPKAPK3,USP34,VAV2,CASK,SAV1,KDM4C,CCNC,SMAD1,DNAJC2,ARFGEF1,ANXA2,RARG,TFG,ATG7,ARHGEF10,P…
3.08e-09	3358	1727	373	0.216	0.111	GO:0048523	BP	16	negative regulation of cellular process	4	TBC1D14,PSMD7,KDM5B,CSNK2A1,PSME4,ACVR1B,HSP90B1,TBRG1,ZNF281,UIMC1,SFPQ,STAMBP,DNAJA3,RNF41,ELF1,MTA2,CEP63,SRF,PRDM4,YWHAZ,NIPBL,CLASP1,SRPK2,TRIM35,RAP2C,RPS13,UTY,SYNCRIP,MBD2,ACADVL,SIRT1,KIFAP3,STRN3,PRDX5,PCM1,LATS1,CSNK2A2,PRDM5,NFX1,BCL10,PPP2CB,YAP1,ADNP2,CDKN2AIP,RREB1,IRS1,TCHP,MDM4,CTR9,BASP1,N4BP1,SBDS,CNOT2,TPT1,PTPN3,CASK,SAV1,SMAD1,DNAJC2,ZBTB21,ARFGEF1,HIPK3,SKAP2,DUSP16,HIVEP1,…
0.00308	1371	1727	158	0.091	0.115	GO:0042127	BP	16	regulation of cell proliferation	4	CSNK2A1,TBRG1,STAMBP,DNAJA3,RNF41,SRPK2,TRIM35,MBD2,SIRT1,KIFAP3,ADAM17,YAP1,IRS1,MDM4,PLCD3,CASK,SAV1,KDM4C,SMAD1,SKAP2,RARG,FOXO1,IL4R,TINF2,MNAT1,HMGA1,HES1,MAP2K1,CSNK2A3,RNF10,IFI30,ITCH,FOXP2,TRIB1,CDK6,TGIF1,VDR,PTPN14,MDM2,SHMT2,EAF2,CXADR,CTNNBIP1,SMAD3,PRKCH,S100A6,AKIRIN2,PTPN2,CNN2,PLCD1,PRKCI,TRAF6,STRN,S100A11,FOXP1,TNFAIP3,DLG3,EFNB2,ADK,SH3BP4,NFKBIA,TOB1,DLG1,FOXO3,PTPRK,ADAMTS1,…
0.0245	226	1727	38	0.022	0.168	GO:0050678	BP	16	regulation of epithelial cell proliferation	5	YAP1,CASK,SAV1,TINF2,FOXP2,CDK6,VDR,EAF2,SMAD3,FOXP1,TNFAIP3,EFNB2,DLG1,PTPRK,SFRP1,CAV1,FBXW7,TGFB1,CAV2,MTSS1,NRP1,JUN,CDKN2B,KRT4,VEGFA,BNC1,NOTCH1,SERPINB5,THBS1,CDH13,FGFR2,TACSTD2,TGFA,EGFR,XDH,F3,EPGN,EREG
0.0021	644	1727	87	0.05	0.135	GO:0008285	BP	16	negative regulation of cell proliferation	5	TBRG1,DNAJA3,RNF41,TRIM35,KIFAP3,MDM4,CASK,SAV1,SMAD1,SKAP2,RARG,TINF2,HMGA1,HES1,MAP2K1,RNF10,IFI30,ITCH,TRIB1,CDK6,TGIF1,VDR,PTPN14,EAF2,CXADR,CTNNBIP1,SMAD3,PTPN2,STRN,S100A11,TNFAIP3,DLG3,EFNB2,SH3BP4,TOB1,DLG1,PTPRK,ADAMTS1,SFRP1,GJA1,KLF10,CAV1,FOSL1,PELI1,STK3,FBXW7,ADM,DFNA5,TGFB1,CAV2,SLIT2,PRNP,DLG5,MTSS1,PAWR,PTHLH,PLXNB1,JUN,TES,NUPR1,CDKN2B,NDRG2,LEPREL1,CDKN1A,PMAIP1,KRT4,BTG2,FGFBP…
5.05e-06	2447	1727	273	0.158	0.112	GO:0010646	BP	16	regulation of cell communication	4	TBC1D14,OGT,CSNK2A1,ACVR1B,APLP2,TRAF3IP2,DNAJA3,RNF41,ELF1,SRF,YWHAZ,MBD2,SIRT1,INTU,STRN3,LATS1,ADAM17,PSD3,BCL10,PPP2CB,RALGAPA1,YAP1,SMAP1,CDKN2AIP,IRS1,PLXNB2,REL,CNOT2,MAPKAPK3,TPT1,USP34,SYDE2,VAV2,ARFGEF1,HIPK3,DUSP16,HTRA1,RARG,TFG,ATG7,PIP5K1A,ARHGEF10,CBY1,PSEN1,FOXO1,ZFYVE9,SRC,TRIP10,CRKL,GPC1,RNF6,CRLF3,FEM1B,DEDD2,TRIAP1,HES1,MAP2K1,RNF10,RASA1,ITCH,TRIB1,DVL1,ZRANB1,SLC30A1,PPP2CA…
0.000709	841	1727	109	0.063	0.13	GO:0010648	BP	16	negative regulation of cell communication	5	DNAJA3,ELF1,SRF,SIRT1,STRN3,LATS1,PPP2CB,IRS1,CNOT2,TPT1,HIPK3,DUSP16,HTRA1,CBY1,PSEN1,FOXO1,ZFYVE9,SRC,GPC1,TRIAP1,RASA1,ITCH,TRIB1,PPP2CA,TGIF1,SMAD7,SH3RF1,YBX3,MCL1,MDM2,SMURF1,PLEKHA1,PLD2,CTNNBIP1,NFE2L2,SMAD3,CYLD,PPP1CB,PTPN2,SIAH2,ZNF675,SULF2,PHACTR4,MYH9,TNFAIP3,PLK2,CLU,SH3BP4,NFKBIA,HSPA5,TOB1,SFRP1,DKK1,BCL2L1,FZD6,CAV1,TNIP1,HSPB1,STK3,FBXW7,ADM,ITGA6,TGFB1,PHLDA3,NEDD4,CAV2,SLIT2,…
4.39e-10	5084	1727	531	0.307	0.104	GO:0031323	BP	16	regulation of cellular metabolic process	4	SMEK2,TBC1D14,PSMD7,HNRNPH1,SMG5,KDM5B,OGT,CSNK2A1,PSME4,EIF3F,ACVR1B,HSP90B1,RABGAP1,ZNF281,UIMC1,SFPQ,APLP2,ZNF800,RPS6KB2,DNAJA3,KDM1B,ZNF451,RNF41,ELF1,MTA2,SRF,SETD2,IFT74,ZNF337,MKNK1,KLF6,RBM26,SMG7,BZW1,PRDM4,DOCK1,ZNF587B,ZNF121,DPF2,NIPBL,ZNF606,SRPK2,EIF3D,RAP2C,ING3,RPS13,UTY,SYNCRIP,MBD2,ACADVL,SIRT1,RPAP2,STRN3,ZNF33A,ZNF91,ZNF146,PRDX5,EDEM1,ZBTB41,ZNF79,LATS1,CSNK2A2,TMF1,ADAM17,Z…
6.42e-07	3842	1727	404	0.234	0.105	GO:0031326	BP	16	regulation of cellular biosynthetic process	5	SMEK2,KDM5B,OGT,CSNK2A1,EIF3F,ACVR1B,ZNF281,UIMC1,SFPQ,ZNF800,RPS6KB2,DNAJA3,KDM1B,ZNF451,ELF1,MTA2,SRF,SETD2,IFT74,ZNF337,MKNK1,KLF6,BZW1,PRDM4,ZNF587B,ZNF121,DPF2,NIPBL,ZNF606,EIF3D,ING3,UTY,SYNCRIP,MBD2,ACADVL,SIRT1,RPAP2,STRN3,ZNF33A,ZNF91,ZNF146,PRDX5,ZBTB41,ZNF79,CSNK2A2,TMF1,ZNF562,SARNP,PRDM5,NFX1,BCL10,RALGAPA1,YAP1,CCNL2,MTIF2,ESF1,CDYL,RREB1,IRS1,PCBD2,MDM4,SNAPC1,REL,CTR9,BASP1,CNOT2,…
4.97e-09	3579	1727	392	0.227	0.11	GO:2000112	BP	16	regulation of cellular macromolecule biosynthetic process	6	KDM5B,OGT,CSNK2A1,EIF3F,ACVR1B,ZNF281,UIMC1,SFPQ,ZNF800,RPS6KB2,DNAJA3,KDM1B,ZNF451,ELF1,MTA2,SRF,SETD2,IFT74,ZNF337,MKNK1,KLF6,BZW1,PRDM4,ZNF587B,ZNF121,DPF2,NIPBL,ZNF606,EIF3D,ING3,UTY,SYNCRIP,MBD2,SIRT1,RPAP2,STRN3,ZNF33A,ZNF91,ZNF146,PRDX5,ZBTB41,ZNF79,CSNK2A2,TMF1,ZNF562,SARNP,PRDM5,NFX1,BCL10,RALGAPA1,YAP1,CCNL2,MTIF2,ESF1,CDYL,RREB1,IRS1,PCBD2,MDM4,SNAPC1,REL,CTR9,BASP1,CNOT2,ASCC3,CASK,KD…
0.000223	1418	1727	168	0.097	0.118	GO:0051174	BP	16	regulation of phosphorus metabolic process	5	SMG5,ACVR1B,HSP90B1,RABGAP1,APLP2,DNAJA3,RBM26,SMG7,DOCK1,RAP2C,ACADVL,SIRT1,EDEM1,LATS1,ADAM17,BCL10,RALGAPA1,CCNL2,SMAP1,IRS1,PLXNB2,MAPKAPK3,SYDE2,VAV2,TMED2,CCNC,ARFGEF1,HIPK3,DUSP16,PIP5K1A,ARHGEF10,PSEN1,CRKL,GABARAPL2,RB1CC1,MNAT1,HES1,MAP2K1,RASA1,TRIB1,DVL1,PPP2CA,PPP1R14B,CBS,SMAD7,MALT1,DNAJB9,AGRN,NDEL1,MAP3K4,ARFGAP3,TNFRSF10B,SMAD3,RALGAPA2,RAD50,PTPN2,SH2D4A,ZNF675,TRAF6,CRY2,PFKFB…
0.000114	1404	1727	168	0.097	0.12	GO:0019220	BP	16	regulation of phosphate metabolic process	6	SMG5,ACVR1B,HSP90B1,RABGAP1,APLP2,DNAJA3,RBM26,SMG7,DOCK1,RAP2C,ACADVL,SIRT1,EDEM1,LATS1,ADAM17,BCL10,RALGAPA1,CCNL2,SMAP1,IRS1,PLXNB2,MAPKAPK3,SYDE2,VAV2,TMED2,CCNC,ARFGEF1,HIPK3,DUSP16,PIP5K1A,ARHGEF10,PSEN1,CRKL,GABARAPL2,RB1CC1,MNAT1,HES1,MAP2K1,RASA1,TRIB1,DVL1,PPP2CA,PPP1R14B,CBS,SMAD7,MALT1,DNAJB9,AGRN,NDEL1,MAP3K4,ARFGAP3,TNFRSF10B,SMAD3,RALGAPA2,RAD50,PTPN2,SH2D4A,ZNF675,TRAF6,CRY2,PFKFB…
5.21e-05	975	1727	127	0.074	0.13	GO:0042325	BP	16	regulation of phosphorylation	7	ACVR1B,HSP90B1,APLP2,DNAJA3,RAP2C,ACADVL,SIRT1,EDEM1,LATS1,ADAM17,BCL10,CCNL2,IRS1,PLXNB2,MAPKAPK3,VAV2,CCNC,HIPK3,DUSP16,PSEN1,CRKL,RB1CC1,MNAT1,HES1,MAP2K1,TRIB1,DVL1,PPP2CA,PPP1R14B,CBS,SMAD7,MALT1,DNAJB9,MAP3K4,TNFRSF10B,SMAD3,RAD50,PTPN2,ZNF675,TRAF6,PFKFB2,TNFAIP3,HERPUD1,PRKAG2,PXN,ATF4,EFNA1,HSPA5,MAPKBP1,DLG1,IRAK2,XBP1,CAB39,MLTK,SFRP1,DKK1,LPAR3,CCNK,CAV1,ZP3,HSPB1,STK3,GFPT1,FBXW7,MET…
1.96e-05	729	1727	103	0.06	0.141	GO:0043549	BP	16	regulation of kinase activity	8	HSP90B1,APLP2,DNAJA3,RAP2C,ACADVL,SIRT1,EDEM1,LATS1,ADAM17,CCNL2,IRS1,MAPKAPK3,VAV2,CCNC,HIPK3,DUSP16,PSEN1,CRKL,MNAT1,MAP2K1,TRIB1,DVL1,PPP2CA,CBS,MALT1,DNAJB9,MAP3K4,TNFRSF10B,RAD50,ZNF675,TRAF6,PFKFB2,TNFAIP3,HERPUD1,PRKAG2,PXN,ATF4,EFNA1,HSPA5,MAPKBP1,DLG1,IRAK2,XBP1,CAB39,MLTK,SFRP1,LPAR3,CCNK,CAV1,ZP3,HSPB1,STK3,GFPT1,FBXW7,MET,SERP1,TGFB1,AFAP1L2,CYR61,KITLG,MAPK10,CDKN2B,ERN1,DUSP7,DDIT3,…
5.01e-05	475	1727	74	0.043	0.156	GO:0033674	BP	16	positive regulation of kinase activity	9	HSP90B1,ACADVL,SIRT1,EDEM1,ADAM17,IRS1,MAPKAPK3,VAV2,PSEN1,CRKL,MAP2K1,PPP2CA,MALT1,DNAJB9,MAP3K4,TNFRSF10B,RAD50,TRAF6,PFKFB2,HERPUD1,PRKAG2,PXN,ATF4,EFNA1,HSPA5,MAPKBP1,DLG1,IRAK2,XBP1,CAB39,MLTK,LPAR3,ZP3,STK3,GFPT1,FBXW7,MET,SERP1,TGFB1,AFAP1L2,CYR61,KITLG,MAPK10,ERN1,DDIT3,PRKCZ,MAP3K9,VEGFA,SDC4,IL1RN,TNFRSF10A,GADD45B,MLK4,TPD52L1,ADRB2,PDGFA,MDFI,PDGFC,PIM1,CARD10,IL1B,MST1R,CCND2,THBS1,E…
0.00044	2181	1727	238	0.138	0.109	GO:0031325	BP	16	positive regulation of cellular metabolic process	5	SMEK2,PSMD7,OGT,PSME4,ACVR1B,HSP90B1,ZNF281,UIMC1,RPS6KB2,DNAJA3,ELF1,MTA2,SRF,IFT74,KLF6,NIPBL,RAP2C,ACADVL,SIRT1,STRN3,EDEM1,LATS1,ADAM17,BCL10,YAP1,RREB1,IRS1,PCBD2,REL,CTR9,MAPKAPK3,CASK,CCNC,SMAD1,DNAJC2,ARFGEF1,RARG,ATG7,ARHGEF10,PSEN1,EPAS1,FOXO1,CRKL,RB1CC1,CDH1,LMO4,RNF6,TINF2,MNAT1,CRLF3,HMGA1,TRIAP1,PABPC1,HES1,SMEK1,ZNF398,MAP2K1,ARNTL,RNF10,MKL2,OBFC1,UPF3B,TRIB1,ECE1,DVL1,PPP2CA,VDR…
0.00246	1599	1727	180	0.104	0.113	GO:0031324	BP	16	negative regulation of cellular metabolic process	5	TBC1D14,PSMD7,KDM5B,ZNF281,UIMC1,SFPQ,DNAJA3,MTA2,NIPBL,RPS13,UTY,SYNCRIP,MBD2,ACADVL,SIRT1,STRN3,PRDX5,LATS1,PRDM5,NFX1,RREB1,MDM4,CTR9,BASP1,N4BP1,CNOT2,PTPN3,DNAJC2,ZBTB21,HIPK3,DUSP16,HIVEP1,DAP,KCTD1,RARG,CBY1,PSEN1,FOXO1,RCOR1,ZBTB7A,GABARAPL2,ELK3,BCL7A,RBBP8,TINF2,DEDD2,HMGA1,PABPC1,ASB1,HES1,CLN8,SPOPL,PTBP3,FOXP2,ORC2,TRIB1,PRMT5,DVL1,SIK1,NCOR2,PPP2CA,TGIF1,VDR,SMAD7,ZNF202,YBX3,INSIG2…
0.00803	1162	1727	136	0.079	0.117	GO:0031327	BP	16	negative regulation of cellular biosynthetic process	6	KDM5B,ZNF281,UIMC1,SFPQ,DNAJA3,MTA2,NIPBL,UTY,SYNCRIP,MBD2,ACADVL,SIRT1,STRN3,PRDX5,PRDM5,NFX1,RREB1,MDM4,CTR9,BASP1,CNOT2,DNAJC2,ZBTB21,HIVEP1,DAP,KCTD1,RARG,CBY1,PSEN1,FOXO1,RCOR1,ZBTB7A,ELK3,BCL7A,RBBP8,TINF2,DEDD2,HMGA1,ASB1,HES1,FOXP2,ORC2,PRMT5,SIK1,NCOR2,TGIF1,VDR,SMAD7,ZNF202,YBX3,INSIG2,MDM2,EP300,TLE4,MGEA5,CTNNBIP1,SMAD3,CEBPB,AKIRIN2,ZNF219,ZNF675,LCOR,TRAF6,EZH1,CRY2,S100A11,FOXP1,EP…
0.00226	1053	1727	128	0.074	0.122	GO:2000113	BP	16	negative regulation of cellular macromolecule biosynthetic process	7	KDM5B,ZNF281,UIMC1,SFPQ,DNAJA3,MTA2,NIPBL,UTY,SYNCRIP,MBD2,SIRT1,STRN3,PRDX5,PRDM5,NFX1,RREB1,MDM4,CTR9,BASP1,CNOT2,DNAJC2,ZBTB21,HIVEP1,DAP,KCTD1,RARG,CBY1,PSEN1,FOXO1,RCOR1,ZBTB7A,ELK3,BCL7A,RBBP8,TINF2,DEDD2,HMGA1,HES1,FOXP2,ORC2,PRMT5,SIK1,NCOR2,TGIF1,VDR,SMAD7,ZNF202,YBX3,MDM2,EP300,TLE4,MGEA5,CTNNBIP1,SMAD3,CEBPB,AKIRIN2,ZNF219,ZNF675,LCOR,TRAF6,EZH1,CRY2,S100A11,FOXP1,EPRS,ZNF217,CBX4,SPEN…
1.1e-06	1519	1727	188	0.109	0.124	GO:0032268	BP	16	regulation of cellular protein metabolic process	5	PSMD7,OGT,PSME4,EIF3F,ACVR1B,HSP90B1,APLP2,RPS6KB2,DNAJA3,MKNK1,NIPBL,EIF3D,RAP2C,SYNCRIP,ACADVL,SIRT1,EDEM1,LATS1,TMF1,ADAM17,SARNP,BCL10,CCNL2,MTIF2,PLXNB2,CTR9,N4BP1,CNOT2,MAPKAPK3,PTPN3,CCNC,ARFGEF1,HIPK3,DUSP16,TRMT6,ATG7,UPF1,EIF5,PSEN1,CRKL,GABARAPL2,RB1CC1,PSTK,TINF2,MNAT1,FEM1B,PPP1R15B,PABPC1,HES1,CLN8,SPOPL,EIF3A,MAP2K1,ITCH,UPF3B,TRIB1,DVL1,EIF5B,PPP2CA,MIF4GD,CBS,SMAD7,CTIF,YBX3,MALT…
0.000692	1183	1727	143	0.083	0.121	GO:0031399	BP	16	regulation of protein modification process	6	PSMD7,OGT,PSME4,ACVR1B,HSP90B1,APLP2,DNAJA3,NIPBL,RAP2C,ACADVL,SIRT1,EDEM1,LATS1,ADAM17,BCL10,CCNL2,PLXNB2,CTR9,N4BP1,MAPKAPK3,CCNC,ARFGEF1,HIPK3,DUSP16,ATG7,PSEN1,CRKL,RB1CC1,TINF2,MNAT1,FEM1B,HES1,SPOPL,MAP2K1,ITCH,TRIB1,DVL1,PPP2CA,CBS,SMAD7,MALT1,CCDC23,DNAJB9,SMURF1,MAP3K4,MGEA5,TNFRSF10B,SMAD3,RAD50,PTPN2,SIAH2,ZNF675,TRAF6,TNFAIP3,HERPUD1,PRKAG2,PXN,CLU,ATF4,EFNA1,HSPA5,MAPKBP1,DLG1,IRAK2,…
0.000231	911	1727	118	0.068	0.13	GO:0001932	BP	16	regulation of protein phosphorylation	7	ACVR1B,HSP90B1,APLP2,DNAJA3,RAP2C,ACADVL,SIRT1,EDEM1,LATS1,ADAM17,CCNL2,PLXNB2,MAPKAPK3,CCNC,HIPK3,DUSP16,PSEN1,CRKL,RB1CC1,MNAT1,HES1,MAP2K1,TRIB1,DVL1,PPP2CA,CBS,SMAD7,MALT1,DNAJB9,MAP3K4,TNFRSF10B,SMAD3,RAD50,PTPN2,ZNF675,TRAF6,TNFAIP3,HERPUD1,PRKAG2,PXN,ATF4,EFNA1,HSPA5,MAPKBP1,DLG1,IRAK2,XBP1,CAB39,MLTK,SFRP1,DKK1,LPAR3,CCNK,CAV1,ZP3,HSPB1,STK3,GFPT1,FBXW7,MET,SERP1,TGFB1,AFAP1L2,AKTIP,SLIT2…
2.54e-05	695	1727	99	0.057	0.142	GO:0045859	BP	16	regulation of protein kinase activity	8	HSP90B1,APLP2,DNAJA3,RAP2C,ACADVL,SIRT1,EDEM1,LATS1,ADAM17,CCNL2,MAPKAPK3,CCNC,HIPK3,DUSP16,PSEN1,CRKL,MNAT1,MAP2K1,TRIB1,DVL1,PPP2CA,CBS,MALT1,DNAJB9,MAP3K4,TNFRSF10B,ZNF675,TRAF6,TNFAIP3,HERPUD1,PRKAG2,PXN,ATF4,EFNA1,HSPA5,MAPKBP1,DLG1,IRAK2,XBP1,CAB39,MLTK,SFRP1,LPAR3,CCNK,CAV1,ZP3,HSPB1,STK3,GFPT1,FBXW7,MET,SERP1,TGFB1,AFAP1L2,CYR61,KITLG,MAPK10,CDKN2B,ERN1,DUSP7,DDIT3,CDKN1A,PRKCZ,MAP3K9,DUS…
0.0026	422	1727	63	0.036	0.149	GO:0071900	BP	16	regulation of protein serine/threonine kinase activity	9	SIRT1,LATS1,ADAM17,CCNL2,MAPKAPK3,CCNC,HIPK3,DUSP16,PSEN1,MNAT1,MAP2K1,TRIB1,PPP2CA,CBS,MALT1,MAP3K4,TNFRSF10B,ZNF675,TRAF6,TNFAIP3,PXN,EFNA1,IRAK2,MLTK,SFRP1,LPAR3,CCNK,CAV1,STK3,MET,TGFB1,KITLG,MAPK10,CDKN2B,DUSP7,CDKN1A,MAP3K9,DUSP1,VEGFA,IL1RN,TNFRSF10A,GADD45B,SFN,MLK4,TPD52L1,PDGFA,MDFI,PIM1,TRIB3,CARD10,IL1B,DUSP5,MST1R,CCND2,THBS1,EDN1,AJUBA,GADD45A,TGFA,CBLC,EGFR,ADAM8,EPGN
2.06e-10	1398	1727	190	0.11	0.136	GO:0010941	BP	16	regulation of cell death	4	PSMD7,OGT,CSNK2A1,PSME4,HSP90B1,STAMBP,DNAJA3,YWHAZ,DPF2,SRPK2,TRIM35,ING3,CASP4,SIRT1,WRN,PRDX5,ADAM17,BCL10,PPP2CB,YAP1,ADNP2,PDIA3,MDM4,TPT1,VAV2,SAV1,HIPK3,PGAP2,DAP,HIGD1A,RARG,ATG7,ALKBH1,PSEN1,FOXO1,STK17A,SRC,NR3C1,RB1CC1,CDH1,MNAT1,FEM1B,DEDD2,TRIAP1,CLN8,SON,RASA1,ITCH,ACTN1,SIK1,PPP2CA,CBS,CAST,VDR,PHLDA1,SH3RF1,YBX3,AXL,MCL1,MALT1,MDM2,EAF2,ACTN4,NFE2L2,TNFRSF10B,BNIP1,SMAD3,ITPRIP,CE…
4.21e-11	1356	1727	188	0.109	0.139	GO:0043067	BP	16	regulation of programmed cell death	5	PSMD7,OGT,CSNK2A1,PSME4,HSP90B1,STAMBP,DNAJA3,YWHAZ,DPF2,SRPK2,TRIM35,ING3,CASP4,SIRT1,WRN,PRDX5,ADAM17,BCL10,PPP2CB,YAP1,PDIA3,MDM4,TPT1,VAV2,SAV1,HIPK3,PGAP2,DAP,HIGD1A,RARG,ATG7,ALKBH1,PSEN1,FOXO1,STK17A,SRC,NR3C1,RB1CC1,CDH1,MNAT1,FEM1B,DEDD2,TRIAP1,CLN8,SON,RASA1,ITCH,ACTN1,SIK1,PPP2CA,CBS,CAST,VDR,PHLDA1,SH3RF1,YBX3,AXL,MCL1,MALT1,MDM2,EAF2,ACTN4,NFE2L2,TNFRSF10B,BNIP1,SMAD3,ITPRIP,CEBPB,PR…
3.54e-11	1344	1727	187	0.108	0.139	GO:0042981	BP	16	regulation of apoptotic process	6	PSMD7,OGT,CSNK2A1,PSME4,HSP90B1,STAMBP,DNAJA3,YWHAZ,DPF2,SRPK2,TRIM35,ING3,CASP4,SIRT1,WRN,PRDX5,ADAM17,BCL10,PPP2CB,YAP1,PDIA3,MDM4,TPT1,VAV2,SAV1,HIPK3,PGAP2,DAP,HIGD1A,RARG,ATG7,ALKBH1,PSEN1,FOXO1,STK17A,SRC,NR3C1,RB1CC1,CDH1,MNAT1,FEM1B,DEDD2,TRIAP1,CLN8,SON,RASA1,ITCH,ACTN1,SIK1,PPP2CA,CBS,CAST,VDR,PHLDA1,SH3RF1,YBX3,AXL,MCL1,MALT1,MDM2,EAF2,ACTN4,NFE2L2,TNFRSF10B,BNIP1,SMAD3,ITPRIP,CEBPB,PR…
0.0134	743	1727	94	0.054	0.127	GO:0060548	BP	16	negative regulation of cell death	5	PSMD7,PSME4,HSP90B1,STAMBP,DNAJA3,YWHAZ,SIRT1,PRDX5,BCL10,PPP2CB,YAP1,ADNP2,MDM4,TPT1,HIPK3,PGAP2,HIGD1A,ATG7,ALKBH1,PSEN1,FOXO1,SRC,RB1CC1,MNAT1,CLN8,SON,RASA1,ITCH,CBS,CAST,SH3RF1,YBX3,AXL,MCL1,MALT1,MDM2,NFE2L2,BNIP1,SMAD3,ITPRIP,CEBPB,PRKCH,SIAH2,AARS,PRKCI,TRAF6,TNFAIP3,PLK2,CBX4,AVEN,NFKBIA,HSPA5,PLK3,SFRP1,BCL2L1,CAV1,RPS6KA1,HSPB1,MET,PRNP,CTH,RHBDD1,TNFRSF10D,CFLAR,SGMS1,CYR61,BIRC3,CITE…
0.00414	713	1727	93	0.054	0.13	GO:0043069	BP	16	negative regulation of programmed cell death	6	PSMD7,PSME4,HSP90B1,STAMBP,DNAJA3,YWHAZ,SIRT1,PRDX5,BCL10,PPP2CB,YAP1,MDM4,TPT1,HIPK3,PGAP2,HIGD1A,ATG7,ALKBH1,PSEN1,FOXO1,SRC,RB1CC1,MNAT1,CLN8,SON,RASA1,ITCH,CBS,CAST,SH3RF1,YBX3,AXL,MCL1,MALT1,MDM2,NFE2L2,BNIP1,SMAD3,ITPRIP,CEBPB,PRKCH,SIAH2,AARS,PRKCI,TRAF6,TNFAIP3,PLK2,CBX4,AVEN,NFKBIA,HSPA5,PLK3,SFRP1,BCL2L1,CAV1,RPS6KA1,HSPB1,MET,PRNP,CTH,RHBDD1,TNFRSF10D,CFLAR,SGMS1,CYR61,BIRC3,CITED2,JUN…
0.0049	706	1727	92	0.053	0.13	GO:0043066	BP	16	negative regulation of apoptotic process	7	PSMD7,PSME4,HSP90B1,STAMBP,DNAJA3,YWHAZ,SIRT1,PRDX5,BCL10,PPP2CB,YAP1,MDM4,TPT1,HIPK3,PGAP2,HIGD1A,ATG7,ALKBH1,PSEN1,FOXO1,SRC,RB1CC1,MNAT1,CLN8,SON,RASA1,ITCH,CBS,CAST,SH3RF1,YBX3,AXL,MCL1,MALT1,MDM2,NFE2L2,BNIP1,SMAD3,ITPRIP,CEBPB,PRKCH,SIAH2,AARS,PRKCI,TRAF6,TNFAIP3,PLK2,CBX4,AVEN,NFKBIA,HSPA5,PLK3,SFRP1,BCL2L1,CAV1,RPS6KA1,HSPB1,PRNP,CTH,RHBDD1,TNFRSF10D,CFLAR,SGMS1,CYR61,BIRC3,CITED2,JUN,KIT…
9.08e-06	536	1727	83	0.048	0.155	GO:0010942	BP	16	positive regulation of cell death	5	OGT,DNAJA3,DPF2,SRPK2,TRIM35,ING3,CASP4,SIRT1,PDIA3,VAV2,SAV1,RARG,PSEN1,STK17A,NR3C1,FEM1B,SIK1,PPP2CA,VDR,PHLDA1,SH3RF1,EAF2,BNIP1,CEBPB,CYLD,PRKCI,TRAF6,STEAP3,JMY,CLU,ATF4,BOK,ARHGEF3,PLAGL2,NET1,FOXO3,ZC3H8,MLTK,DCUN1D3,SFRP1,GCH1,KLF10,BCL2L1,FOSL1,STK3,ITGA6,TGFB1,PHLDA3,SLIT2,RBCK1,PAWR,CYR61,ALDH1A3,CTGF,JUN,NUPR1,EGR1,ERN1,DDIT3,ANXA1,CDKN1A,HMGA2,PMAIP1,DDIT4,DUSP1,TNFRSF10A,PLEKHG5,PE…
7.42e-06	516	1727	81	0.047	0.157	GO:0043068	BP	16	positive regulation of programmed cell death	6	OGT,DNAJA3,DPF2,SRPK2,TRIM35,ING3,CASP4,SIRT1,PDIA3,VAV2,SAV1,RARG,PSEN1,STK17A,NR3C1,FEM1B,SIK1,PPP2CA,VDR,PHLDA1,SH3RF1,EAF2,BNIP1,CEBPB,CYLD,PRKCI,TRAF6,STEAP3,JMY,CLU,ATF4,BOK,ARHGEF3,PLAGL2,NET1,FOXO3,ZC3H8,MLTK,DCUN1D3,SFRP1,GCH1,KLF10,BCL2L1,FOSL1,STK3,ITGA6,TGFB1,PHLDA3,SLIT2,RBCK1,PAWR,CYR61,ALDH1A3,JUN,NUPR1,EGR1,ERN1,DDIT3,ANXA1,CDKN1A,HMGA2,PMAIP1,DUSP1,TNFRSF10A,PLEKHG5,PERP,NOTCH1,A…
9.62e-06	510	1727	80	0.046	0.157	GO:0043065	BP	16	positive regulation of apoptotic process	7	OGT,DNAJA3,DPF2,SRPK2,TRIM35,ING3,CASP4,SIRT1,PDIA3,VAV2,SAV1,RARG,PSEN1,STK17A,NR3C1,FEM1B,SIK1,PPP2CA,VDR,PHLDA1,SH3RF1,EAF2,BNIP1,CEBPB,CYLD,PRKCI,TRAF6,STEAP3,JMY,CLU,ATF4,BOK,ARHGEF3,PLAGL2,NET1,FOXO3,ZC3H8,MLTK,DCUN1D3,SFRP1,GCH1,KLF10,BCL2L1,FOSL1,STK3,ITGA6,TGFB1,PHLDA3,SLIT2,RBCK1,PAWR,CYR61,ALDH1A3,JUN,NUPR1,EGR1,ERN1,DDIT3,ANXA1,HMGA2,PMAIP1,DUSP1,TNFRSF10A,PLEKHG5,PERP,NOTCH1,ARHGEF4,…
5.9e-06	2440	1727	272	0.157	0.111	GO:0023051	BP	16	regulation of signaling	3	OGT,CSNK2A1,ACVR1B,APLP2,TRAF3IP2,DNAJA3,RNF41,ELF1,SRF,YWHAZ,MBD2,SIRT1,INTU,STRN3,LATS1,ADAM17,PSD3,BCL10,PPP2CB,RALGAPA1,YAP1,SMAP1,CDKN2AIP,IRS1,PLXNB2,REL,CNOT2,MAPKAPK3,TPT1,USP34,SYDE2,VAV2,ARFGEF1,HIPK3,DUSP16,HTRA1,RARG,TFG,PIP5K1A,ARHGEF10,CBY1,PSEN1,FOXO1,ZFYVE9,SRC,TRIP10,CRKL,GPC1,RNF6,CRLF3,FEM1B,DEDD2,TRIAP1,HES1,MAP2K1,RNF10,RASA1,ITCH,TRIB1,ECE1,DVL1,ZRANB1,SLC30A1,PPP2CA,CBS,TGI…
0.000525	836	1727	109	0.063	0.13	GO:0023057	BP	16	negative regulation of signaling	4	DNAJA3,ELF1,SRF,SIRT1,STRN3,LATS1,PPP2CB,IRS1,CNOT2,TPT1,HIPK3,DUSP16,HTRA1,CBY1,PSEN1,FOXO1,ZFYVE9,SRC,GPC1,TRIAP1,RASA1,ITCH,TRIB1,PPP2CA,TGIF1,SMAD7,SH3RF1,YBX3,MCL1,MDM2,SMURF1,PLEKHA1,PLD2,CTNNBIP1,NFE2L2,SMAD3,CYLD,PPP1CB,PTPN2,SIAH2,ZNF675,SULF2,PHACTR4,MYH9,TNFAIP3,PLK2,CLU,SH3BP4,NFKBIA,HSPA5,TOB1,SFRP1,DKK1,BCL2L1,FZD6,CAV1,TNIP1,HSPB1,STK3,FBXW7,ADM,ITGA6,TGFB1,PHLDA3,NEDD4,CAV2,SLIT2,…
0.0205	612	1727	80	0.046	0.131	GO:0009894	BP	16	regulation of catabolic process	1	TBC1D14,OGT,CSNK2A1,RABGAP1,DOCK1,SIRT1,TMF1,RALGAPA1,SMAP1,IRS1,PLXNB2,MDM4,N4BP1,SYDE2,PTPN3,TMED2,ARFGEF1,DAP,ATG7,PIP5K1A,ARHGEF10,PSEN1,GABARAPL2,RB1CC1,PABPC1,MAP2K1,ARNTL,CSNK2A3,RASA1,ITCH,TRIB1,DVL1,PPP2CA,SMAD7,RAB33B,MDM2,AGRN,NDEL1,ARFGAP3,SMAD3,RALGAPA2,PPP1CB,TNFAIP3,PRKAG2,RAB3GAP1,CLU,SH3BP4,PLK3,TOB1,NET1,SFRP1,GJA1,BCL2L1,FBXW7,NEDD4,ABHD5,RHBDD1,ZC3H12A,SIPA1L1,FGD6,PLXNB1,JUN,…
0.00051	3084	1727	319	0.185	0.103	GO:0048583	BP	16	regulation of response to stimulus	1	TBC1D14,MKKS,OGT,CSNK2A1,ACVR1B,HSP90B1,UIMC1,APLP2,TRAF3IP2,RPS6KB2,DNAJA3,RNF41,ELF1,DOCK1,YWHAZ,MBD2,SIRT1,INTU,STRN3,TBC1D23,YES1,NCKAP1,LATS1,ADAM17,PSD3,POLR3B,BCL10,PPP2CB,RALGAPA1,YAP1,SMAP1,CDKN2AIP,IRS1,PLXNB2,REL,CNOT2,MAPKAPK3,TPT1,USP34,SYDE2,VAV2,CASK,ARFGEF1,HIPK3,DUSP16,ANXA2,HTRA1,ATF1,TFG,ATG7,PIP5K1A,ARHGEF10,CBY1,PSEN1,FOXO1,ZFYVE9,SRC,TRIP10,CRKL,IL4R,CDH1,GPC1,RNF6,CRLF3,FEM…
0.00194	989	1727	122	0.071	0.123	GO:0048585	BP	16	negative regulation of response to stimulus	2	MKKS,DNAJA3,ELF1,SIRT1,STRN3,LATS1,PPP2CB,IRS1,CNOT2,TPT1,CASK,HIPK3,DUSP16,HTRA1,CBY1,PSEN1,FOXO1,ZFYVE9,SRC,GPC1,TRIAP1,CD55,RASA1,ITCH,TRIB1,DVL1,PPP2CA,CDK6,TGIF1,SMAD7,SH3RF1,YBX3,MCL1,PPP3CB,MDM2,SMURF1,PLEKHA1,PLD2,MGEA5,CTNNBIP1,NFE2L2,SMAD3,CYLD,PPP1CB,NT5E,PTPN2,SIAH2,ZNF675,SULF2,PHACTR4,MYH9,TNFAIP3,CLU,SH3BP4,NFKBIA,HSPA5,TOB1,SFRP1,DKK1,BCL2L1,FZD6,CAV1,BCR,TNIP1,HSPB1,STK3,FBXW7,AD…
0.00695	653	1727	86	0.05	0.132	GO:0070848	BP	16	response to growth factor stimulus	1	RPS6KB2,MKNK1,PRDM4,SIRT1,ADAM17,PPP2CB,IRS1,MAPKAPK3,VAV2,CASK,CCNC,SMAD1,HTRA1,ATF1,FOXO1,ZFYVE9,SRC,CRKL,GPC1,USP9Y,MAP2K1,NCOR2,PPP2CA,TGIF1,SMAD7,MDM2,SMURF1,ITPR3,SMAD3,PPP1CB,PRKCI,SULF2,TRAF6,PARD3,NFKBIA,ARHGEF3,HSPA5,NET1,FOXO3,PTPRK,SFRP1,KLF10,RPS6KA1,HSPB1,TGFB1,NEDD4,CAV2,SLIT2,SKIL,MYOF,PPP1R15A,JUNB,NRP1,AGO3,CITED2,CTGF,JUN,KITLG,CDKN2B,EGR1,DUSP7,CDKN1A,PRKCZ,ID1,DDIT4,MMRN2,VEG…
0.00112	6085	1727	574	0.332	0.094	GO:0051716	BP	16	cellular response to stimulus	1	TBC1D14,PSMD7,FAN1,MKKS,LRRFIP2,OGT,CSNK2A1,PSME4,ACVR1B,HSP90B1,UGP2,UIMC1,SFPQ,STAMBP,APLP2,TRAF3IP2,RPS6KB2,DNAJA3,CDC42SE1,NUP54,RNF41,ELF1,PRDX6,MLH3,NSMAF,CEP63,MARK2,SRF,MKNK1,KLF6,PDE7A,PTGES3,ARIH1,PRDM4,DOCK1,YWHAZ,DPF2,NIPBL,AZI2,SRPK2,MYO1E,PPP4R1,C22ORF29,RAP2C,UTY,IL2RG,RAB6A,FBXO45,SYNCRIP,NUPL1,MBD2,XPR1,ACADVL,SIRT1,KIFAP3,WRN,INTU,STRN3,YES1,PRDX5,EDEM1,KPNA4,BAIAP2L1,NCKAP1,LAT…
0.000413	5036	1727	489	0.283	0.097	GO:0007165	BP	16	signal transduction	2	PSMD7,MKKS,LRRFIP2,OGT,CSNK2A1,PSME4,ACVR1B,HSP90B1,STAMBP,APLP2,TRAF3IP2,RPS6KB2,DNAJA3,CDC42SE1,NUP54,RNF41,ELF1,NSMAF,CEP63,MARK2,MKNK1,KLF6,PDE7A,PTGES3,ARIH1,PRDM4,DOCK1,YWHAZ,DPF2,AZI2,SRPK2,MYO1E,PPP4R1,C22ORF29,RAP2C,UTY,IL2RG,RAB6A,NUPL1,MBD2,XPR1,ACADVL,SIRT1,KIFAP3,INTU,STRN3,YES1,EDEM1,KPNA4,BAIAP2L1,NCKAP1,LATS1,CSNK2A2,ADAM17,PSD3,BCL10,PPP2CB,RALGAPA1,YAP1,SMAP1,CDKN2AIP,RREB1,IRS1…
1.8e-10	2292	1727	279	0.162	0.122	GO:0035556	BP	16	intracellular signal transduction	3	PSMD7,OGT,PSME4,STAMBP,TRAF3IP2,RPS6KB2,DNAJA3,RNF41,CEP63,MARK2,MKNK1,DOCK1,YWHAZ,AZI2,SRPK2,RAP2C,RAB6A,SIRT1,LATS1,ADAM17,PSD3,BCL10,PPP2CB,RALGAPA1,YAP1,SMAP1,RREB1,IRS1,PLXNB2,MDM4,REL,TLK1,CTR9,MAPKAPK3,TPT1,SYDE2,PLCD3,VAV2,SAV1,ARL4A,SMAD1,ARFGEF1,HIPK3,DUSP16,PGAP2,ATF1,RAB10,TFG,PIP5K1A,ARHGEF10,PSEN1,FOXO1,STK17A,SRC,TRIP10,CRKL,RRAS,RB1CC1,RAB21,STK38L,CRLF3,DEDD2,TRIAP1,ASB1,HES1,RAB…
0.029	30	1727	11	0.006	0.367	GO:0035329	BP	16	hippo signaling cascade	4	LATS1,YAP1,SAV1,AMOTL1,STK3,TEAD3,AMOTL2,TJP1,WWC1,TJP2,AJUBA
0.0382	702	1727	88	0.051	0.125	GO:0007264	BP	16	small GTPase mediated signal transduction	4	OGT,DNAJA3,DOCK1,RAP2C,RAB6A,PSD3,PPP2CB,RALGAPA1,SMAP1,RREB1,PLXNB2,MAPKAPK3,SYDE2,VAV2,ARL4A,ARFGEF1,RAB10,PIP5K1A,ARHGEF10,SRC,TRIP10,CRKL,RRAS,RAB21,RAB5A,MAP2K1,RASA1,ARL5B,ARL8B,WASF2,ITSN2,RAB33B,SRGAP1,AGRN,CELSR1,NDEL1,PLD2,ARFGAP3,RALGAPA2,SIAH2,PHACTR4,PLK2,ARHGAP32,RAB3GAP1,DOCK6,ARHGEF3,DOCK9,NET1,BCAR3,SFRP1,BCR,SLIT2,SIPA1L1,FGD6,ARHGEF37,RAB3D,PLXNB1,JUN,KITLG,ARHGEF5,ARL4D,ARAP2,…
1.2e-06	994	1727	135	0.078	0.136	GO:0007243	BP	16	intracellular protein kinase cascade	4	STAMBP,TRAF3IP2,RPS6KB2,DNAJA3,RNF41,MARK2,MKNK1,AZI2,SRPK2,SIRT1,ADAM17,BCL10,IRS1,REL,CTR9,MAPKAPK3,SMAD1,HIPK3,DUSP16,ATF1,TFG,PSEN1,FOXO1,STK17A,SRC,CRKL,RB1CC1,STK38L,CRLF3,HES1,MAP2K1,ITCH,TRIB1,SIK1,PPP2CA,CBS,SH3RF1,AXL,MALT1,EDA2R,PLEKHA1,MAP3K4,TNFRSF10B,PRKCH,CYLD,VRK2,PTPN2,ZNF675,TRAF6,TNFAIP3,PLK2,PRKAG2,PXN,SLC9A1,EFNA1,NFKBIA,PLK3,MAPKBP1,IRAK2,MLTK,NEK11,SFRP1,GJA1,LPAR3,MINK1,CA…
0.0168	599	1727	79	0.046	0.132	GO:0000165	BP	16	MAPK cascade	5	RNF41,MAPKAPK3,SMAD1,HIPK3,DUSP16,ATF1,PSEN1,FOXO1,SRC,CRKL,RB1CC1,MAP2K1,ITCH,TRIB1,PPP2CA,CBS,SH3RF1,EDA2R,MAP3K4,VRK2,PTPN2,ZNF675,TRAF6,PXN,EFNA1,MAPKBP1,IRAK2,MLTK,SFRP1,LPAR3,MINK1,CAV1,TNIP1,RPS6KA1,STK3,FBXW7,MET,TGFB1,CYR61,CTGF,JUN,KITLG,MAPK10,NDRG2,DUSP7,PRKCZ,ID1,MAP3K9,WWC1,DUSP1,VEGFA,IL1RN,GADD45B,MLK4,TPD52L1,ADRB2,PDGFA,MDFI,TRIB3,MAPK13,EPHA2,IL1B,DUSP5,MST1R,KLF4,IL18,THBS1,SH…
0.0184	127	1727	26	0.015	0.205	GO:0043491	BP	16	protein kinase B signaling cascade	5	RPS6KB2,RNF41,SIRT1,IRS1,SRC,AXL,PLEKHA1,PLK3,ZP3,STK3,TGFB1,PHLDA3,HPSE,HBEGF,PDGFA,FAM110C,EPHA2,IL1B,MST1R,KLF4,THBS1,EGFR,XDH,ADAM8,F3,NRG1
0.0161	104	1727	23	0.013	0.221	GO:0006984	BP	16	ER-nucleus signaling pathway	3	HSP90B1,ACADVL,EDEM1,PPP1R15B,INSIG2,DNAJB9,NFE2L2,AARS,HERPUD1,ATF4,HSPA5,XBP1,GFPT1,FBXW7,SERP1,CTH,PPP1R15A,ERN1,DDIT3,YOD1,STC2,ATF3,ASNS
3.66e-07	2162	1727	252	0.146	0.117	GO:0009966	BP	16	regulation of signal transduction	3	OGT,CSNK2A1,ACVR1B,APLP2,TRAF3IP2,DNAJA3,RNF41,ELF1,YWHAZ,MBD2,SIRT1,INTU,STRN3,LATS1,ADAM17,PSD3,BCL10,PPP2CB,RALGAPA1,YAP1,SMAP1,CDKN2AIP,IRS1,PLXNB2,REL,CNOT2,MAPKAPK3,TPT1,USP34,SYDE2,VAV2,ARFGEF1,HIPK3,DUSP16,HTRA1,TFG,PIP5K1A,ARHGEF10,CBY1,PSEN1,FOXO1,ZFYVE9,SRC,TRIP10,CRKL,GPC1,RNF6,CRLF3,FEM1B,DEDD2,TRIAP1,HES1,MAP2K1,RASA1,ITCH,TRIB1,DVL1,ZRANB1,PPP2CA,CBS,TGIF1,ZCCHC11,SMAD7,SH3RF1,YBX3…
5.1e-05	790	1727	108	0.063	0.137	GO:0010627	BP	16	regulation of intracellular protein kinase cascade	4	TRAF3IP2,DNAJA3,RNF41,SIRT1,BCL10,REL,MAPKAPK3,HIPK3,DUSP16,TFG,PSEN1,FOXO1,SRC,CRKL,CRLF3,HES1,MAP2K1,ITCH,TRIB1,PPP2CA,CBS,SH3RF1,AXL,MALT1,EDA2R,PLEKHA1,MAP3K4,TNFRSF10B,CYLD,VRK2,PTPN2,ZNF675,TRAF6,TNFAIP3,PLK2,PXN,SLC9A1,EFNA1,NFKBIA,MAPKBP1,IRAK2,MLTK,SFRP1,GJA1,LPAR3,MINK1,CAV1,TNIP1,PELI1,ZP3,HSPB1,STK3,FBXW7,MET,TGFB1,PHLDA3,NDFIP2,RBCK1,CTH,CFLAR,CYR61,BIRC3,CTGF,KITLG,MAPK10,NDRG2,DUSP…
0.0265	519	1727	70	0.041	0.135	GO:0043408	BP	16	regulation of MAPK cascade	5	RNF41,MAPKAPK3,HIPK3,DUSP16,PSEN1,FOXO1,SRC,CRKL,MAP2K1,ITCH,TRIB1,PPP2CA,CBS,SH3RF1,EDA2R,MAP3K4,VRK2,PTPN2,ZNF675,TRAF6,PXN,EFNA1,MAPKBP1,IRAK2,MLTK,SFRP1,LPAR3,MINK1,CAV1,TNIP1,STK3,FBXW7,MET,TGFB1,CYR61,CTGF,KITLG,MAPK10,NDRG2,DUSP7,PRKCZ,ID1,MAP3K9,WWC1,DUSP1,VEGFA,IL1RN,GADD45B,MLK4,TPD52L1,ADRB2,PDGFA,MDFI,TRIB3,EPHA2,IL1B,DUSP5,MST1R,KLF4,THBS1,F2RL1,FGFR2,EDN1,AJUBA,TGFA,CBLC,EGFR,XDH,AD…
0.0299	473	1727	65	0.038	0.137	GO:0097190	BP	16	apoptotic signaling pathway	3	ACVR1B,RNF41,YWHAZ,DPF2,C22ORF29,SIRT1,ADAM17,TPT1,VAV2,DAP,SRC,FEM1B,DEDD2,TRIAP1,SH3RF1,YBX3,MCL1,EP300,NFE2L2,TNFRSF10B,SMAD3,CYLD,SIAH2,TRAF6,TNFAIP3,CLU,ATF4,STK24,BOK,ARHGEF3,NET1,SFRP1,BCL2L1,CAV1,HSPB1,DFNA5,ITGA6,TGFB1,PHLDA3,CFLAR,JUN,NUPR1,ZNF385A,DDIT3,CDKN1A,TNFRSF12A,PMAIP1,DDIT4,TNFRSF10A,PLEKHG5,SFN,TRIB3,CHAC1,EPHA2,IL1B,ARHGEF4,BIK,THBS1,TNFRSF25,INHBA,UNC5B,TP63,NRG1,G0S2,IL1A
0.000639	800	1727	105	0.061	0.131	GO:0009968	BP	16	negative regulation of signal transduction	3	DNAJA3,ELF1,SIRT1,STRN3,LATS1,PPP2CB,IRS1,CNOT2,TPT1,HIPK3,DUSP16,HTRA1,CBY1,PSEN1,FOXO1,ZFYVE9,SRC,GPC1,TRIAP1,RASA1,ITCH,TRIB1,PPP2CA,TGIF1,SMAD7,SH3RF1,YBX3,MCL1,MDM2,SMURF1,PLEKHA1,PLD2,CTNNBIP1,NFE2L2,SMAD3,CYLD,PPP1CB,PTPN2,SIAH2,ZNF675,SULF2,PHACTR4,MYH9,TNFAIP3,CLU,SH3BP4,NFKBIA,HSPA5,TOB1,SFRP1,DKK1,BCL2L1,FZD6,CAV1,TNIP1,HSPB1,STK3,FBXW7,ADM,ITGA6,TGFB1,PHLDA3,NEDD4,CAV2,SLIT2,SKIL,PRNP…
2.17e-07	4561	1727	470	0.272	0.103	GO:0007275	BP	16	multicellular organismal development	1	MKKS,OGT,CSNK2A1,SEC63,PSME4,ACVR1B,PRPSAP2,ZNF281,APLP2,DNAJA3,MYL12B,KDM1B,HCCS,RNF41,MARK2,SRF,SETD2,KLF6,DOCK1,NIPBL,CLASP1,SRPK2,MYO1E,UTY,FBXO45,SIRT1,WRN,INTU,PCM1,NCKAP1,LATS1,CSNK2A2,TMF1,ADAM17,PSD3,BCL10,YAP1,ADNP2,SMAP1,RREB1,IRS1,PLXNB2,RDH10,CTR9,BASP1,SBDS,BMP2K,CNOT2,PLCD3,VAV2,SAV1,TPD52,TMED2,SGPL1,SMAD1,ANXA2,UPF2,RARG,RAB10,PAQR7,COL12A1,ATG7,PIP5K1A,METTL8,USP7,ARHGEF10,CAPN2…
2.33e-08	3942	1727	421	0.244	0.107	GO:0048731	BP	16	system development	2	MKKS,OGT,CSNK2A1,SEC63,ACVR1B,PRPSAP2,APLP2,DNAJA3,MYL12B,HCCS,RNF41,MARK2,SRF,SETD2,KLF6,DOCK1,NIPBL,CLASP1,SRPK2,MYO1E,UTY,FBXO45,SIRT1,INTU,PCM1,NCKAP1,LATS1,CSNK2A2,TMF1,ADAM17,PSD3,BCL10,YAP1,ADNP2,SMAP1,IRS1,PLXNB2,RDH10,CTR9,BASP1,SBDS,BMP2K,PLCD3,VAV2,SAV1,TPD52,TMED2,SGPL1,SMAD1,ANXA2,UPF2,RARG,RAB10,COL12A1,ATG7,PIP5K1A,METTL8,ARHGEF10,CAPN2,ALKBH1,CBY1,PSEN1,EPAS1,FOXO1,RCOR1,EZR,SRC,C…
0.00839	284	1727	46	0.027	0.162	GO:0061458	BP	16	reproductive system development	3	MKKS,NIPBL,SIRT1,TMF1,RDH10,BASP1,SGPL1,RARG,SRC,FEM1B,EIF2S2,ASB1,YBX3,AXL,EAF2,PLEKHA1,TFAP2C,BOK,DLG1,FOXO3,ADAMTS1,SFRP1,BCL2L1,FZD6,ZP3,TIPARP,SLIT2,CITED2,KITLG,CTSL2,NUPR1,HMGA2,GJB2,VEGFA,SDC1,NOTCH1,FOXC1,SERPINB5,FST,PITX2,BIK,SOX15,FGFR2,INHBA,TP63,EREG
0.00689	282	1727	46	0.027	0.163	GO:0048608	BP	16	reproductive structure development	4	MKKS,NIPBL,SIRT1,TMF1,RDH10,BASP1,SGPL1,RARG,SRC,FEM1B,EIF2S2,ASB1,YBX3,AXL,EAF2,PLEKHA1,TFAP2C,BOK,DLG1,FOXO3,ADAMTS1,SFRP1,BCL2L1,FZD6,ZP3,TIPARP,SLIT2,CITED2,KITLG,CTSL2,NUPR1,HMGA2,GJB2,VEGFA,SDC1,NOTCH1,FOXC1,SERPINB5,FST,PITX2,BIK,SOX15,FGFR2,INHBA,TP63,EREG
6.67e-06	856	1727	118	0.068	0.138	GO:0072359	BP	16	circulatory system development	3	MKKS,SRF,SETD2,NIPBL,SRPK2,MYO1E,UTY,SIRT1,NCKAP1,YAP1,BASP1,PLCD3,VAV2,SAV1,SGPL1,SMAD1,ANXA2,ATG7,CBY1,PSEN1,EPAS1,FOXO1,CRKL,ELK3,RRAS,RB1CC1,CDKL1,LMO4,MNAT1,HES1,MAP2K1,RASA1,MKL2,TRIP11,ECE1,SIK1,NCOR2,SMAD7,WASF2,PTPN14,PPP3CB,EP300,CXADR,SMAD3,PLCD1,MYH9,FOXP1,TNFAIP3,EFNB2,SLC9A1,EFNA1,KDM6A,ADAMTS1,SFRP1,SLC12A6,GJA1,DKK1,FZD6,CAV1,FOSL1,HSPB1,STK3,TIPARP,FBXW7,ADM,NEDD4,SLIT2,ZC3H12A,K…
2.34e-10	2824	1727	329	0.191	0.117	GO:0048513	BP	16	organ development	3	MKKS,OGT,SEC63,ACVR1B,APLP2,DNAJA3,HCCS,RNF41,SRF,SETD2,KLF6,NIPBL,MYO1E,UTY,SIRT1,PCM1,NCKAP1,LATS1,TMF1,ADAM17,YAP1,SMAP1,IRS1,PLXNB2,RDH10,CTR9,BASP1,SBDS,BMP2K,PLCD3,SAV1,TPD52,TMED2,SGPL1,SMAD1,UPF2,RARG,ATG7,PIP5K1A,METTL8,CAPN2,ALKBH1,CBY1,PSEN1,EPAS1,FOXO1,RCOR1,SRC,CRKL,NR3C1,RB1CC1,IL4R,CDH1,CEP120,CDKL1,LMO4,GPC1,MNAT1,FEM1B,EIF2S2,ASB1,HES1,CLN8,MAP2K1,PGM3,PTBP3,MKL2,FOXP2,TRIP11,ECE…
1.02e-17	342	1727	84	0.049	0.246	GO:0043588	BP	16	skin development	4	ACVR1B,SRF,LATS1,YAP1,SAV1,PIP5K1A,PSEN1,HES1,MAP2K1,VDR,EDA2R,CELSR1,PRKCH,AARS,TFAP2C,ZDHHC21,DKK1,FZD6,KRT10,PTHLH,KRT13,CTGF,MYO6,AQP3,ANXA1,HPSE,KRT4,BNC1,KRT14,SFN,NOTCH1,TGM1,PDGFA,CSTA,EVPL,FST,GJB5,KRT15,PITX2,KLK5,EPHA2,SPINK5,KRT25,GJB3,SCEL,KLF4,SPRR2F,IVL,SPRR3,FGFR2,SPRR1B,IRF6,ERRFI1,PPL,KRT34,ABCA12,SPRR1A,ZNF750,EGFR,LAMC2,FOXQ1,INHBA,DSP,COL17A1,TP63,PTGS2,LAMB3,LCE3D,GRHL3,CNFN…
9.05e-20	307	1727	82	0.047	0.267	GO:0008544	BP	16	epidermis development	5	ACVR1B,LATS1,YAP1,SAV1,PIP5K1A,PSEN1,HES1,MAP2K1,VDR,EDA2R,CELSR1,PRKCH,AARS,TFAP2C,ZDHHC21,DKK1,FZD6,KRT10,PTHLH,KRT13,CTGF,MYO6,AQP3,ANXA1,HPSE,KRT4,BNC1,KRT14,SFN,NOTCH1,TGM1,PDGFA,CSTA,EVPL,FST,GJB5,KRT15,PITX2,KLK5,EPHA2,SPINK5,KRT25,SCEL,KLF4,SPRR2F,IVL,SPRR3,FGFR2,SPRR1B,IRF6,ERRFI1,PPL,KRT34,ABCA12,SPRR1A,ZNF750,EGFR,LAMC2,FOXQ1,INHBA,DSP,COL17A1,TP63,PTGS2,LAMB3,LCE3D,GRHL3,CNFN,EREG,SPR…
0.0406	95	1727	21	0.012	0.221	GO:0001942	BP	16	hair follicle development	6	ACVR1B,SAV1,PSEN1,CELSR1,AARS,TFAP2C,ZDHHC21,DKK1,FZD6,HPSE,NOTCH1,PDGFA,FST,SPINK5,KRT25,FGFR2,EGFR,FOXQ1,INHBA,TP63,PTGS2
1.66e-12	169	1727	49	0.028	0.29	GO:0009913	BP	16	epidermal cell differentiation	6	LATS1,YAP1,SAV1,PIP5K1A,HES1,MAP2K1,VDR,PRKCH,TFAP2C,KRT10,MYO6,AQP3,ANXA1,SFN,NOTCH1,TGM1,CSTA,EVPL,PITX2,EPHA2,SPINK5,SCEL,KLF4,SPRR2F,IVL,SPRR3,SPRR1B,IRF6,ERRFI1,PPL,ABCA12,SPRR1A,DSP,TP63,LCE3D,CNFN,EREG,SPRR2G,EXPH5,LCE2D,SPRR2B,SPRR2E,LCE3E,LCE1F,LCE1B,SPRR2A,SPRR2D,LCE6A,LCE1A
2.42e-15	120	1727	44	0.025	0.367	GO:0030216	BP	16	keratinocyte differentiation	7	LATS1,YAP1,SAV1,PIP5K1A,MAP2K1,VDR,PRKCH,TFAP2C,KRT10,AQP3,ANXA1,SFN,NOTCH1,TGM1,CSTA,EVPL,EPHA2,SCEL,SPRR2F,IVL,SPRR3,SPRR1B,IRF6,ERRFI1,PPL,ABCA12,SPRR1A,DSP,TP63,LCE3D,CNFN,EREG,SPRR2G,EXPH5,LCE2D,SPRR2B,SPRR2E,LCE3E,LCE1F,LCE1B,SPRR2A,SPRR2D,LCE6A,LCE1A
1.98e-09	46	1727	22	0.013	0.478	GO:0031424	BP	16	keratinization	8	TGM1,EVPL,SPRR2F,IVL,SPRR3,SPRR1B,PPL,ABCA12,SPRR1A,LCE3D,CNFN,SPRR2G,LCE2D,SPRR2B,SPRR2E,LCE3E,LCE1F,LCE1B,SPRR2A,SPRR2D,LCE6A,LCE1A
0.00397	147	1727	30	0.017	0.204	GO:0001890	BP	16	placenta development	4	SETD2,PLCD3,TMED2,ALKBH1,EPAS1,HES1,MAP2K1,VDR,MAP3K4,CEBPB,PLCD1,FOSL1,STK3,ADM,MET,JUNB,CYR61,CITED2,CTSL2,SPINT1,KRT19,MDFI,GJB5,CEBPA,GJB3,STC2,FGFR2,EGFR,PRDM1,PTGS2
0.00511	896	1727	111	0.064	0.124	GO:0009887	BP	16	organ morphogenesis	4	MKKS,HCCS,SRF,SETD2,NIPBL,NCKAP1,YAP1,RDH10,BASP1,SAV1,SGPL1,UPF2,RARG,PSEN1,CRKL,CDH1,FEM1B,HES1,MKL2,FOXP2,DVL1,NCOR2,CBS,VDR,SMAD7,TLE3,INSIG2,LCP1,EP300,CELSR1,PLEKHA1,SMAD3,PRKCI,TRAF6,ANKRD11,PHACTR4,FOXP1,TNFAIP3,EFNB2,EFNA1,PVRL1,DLG1,KDM6A,ADAMTS1,SFRP1,GJA1,DKK1,FZD6,BCR,TIPARP,FBXW7,ADM,MET,ITGA6,SERP1,TGFB1,NEDD4,PTHLH,NRP1,KRT13,CYR61,ALDH1A3,CITED2,CTGF,JUN,CSRNP1,FHL1,MYO6,AQP3,ITG…
6.67e-06	856	1727	118	0.068	0.138	GO:0072358	BP	16	cardiovascular system development	3	MKKS,SRF,SETD2,NIPBL,SRPK2,MYO1E,UTY,SIRT1,NCKAP1,YAP1,BASP1,PLCD3,VAV2,SAV1,SGPL1,SMAD1,ANXA2,ATG7,CBY1,PSEN1,EPAS1,FOXO1,CRKL,ELK3,RRAS,RB1CC1,CDKL1,LMO4,MNAT1,HES1,MAP2K1,RASA1,MKL2,TRIP11,ECE1,SIK1,NCOR2,SMAD7,WASF2,PTPN14,PPP3CB,EP300,CXADR,SMAD3,PLCD1,MYH9,FOXP1,TNFAIP3,EFNB2,SLC9A1,EFNA1,KDM6A,ADAMTS1,SFRP1,SLC12A6,GJA1,DKK1,FZD6,CAV1,FOSL1,HSPB1,STK3,TIPARP,FBXW7,ADM,NEDD4,SLIT2,ZC3H12A,K…
4.24e-05	563	1727	84	0.049	0.149	GO:0001944	BP	16	vasculature development	3	SRF,SETD2,SRPK2,MYO1E,SIRT1,YAP1,PLCD3,VAV2,SGPL1,ANXA2,PSEN1,EPAS1,FOXO1,CRKL,ELK3,RRAS,HES1,MAP2K1,RASA1,MKL2,SMAD7,WASF2,PTPN14,PLCD1,MYH9,TNFAIP3,EFNB2,EFNA1,SFRP1,SLC12A6,GJA1,FZD6,CAV1,FOSL1,HSPB1,TIPARP,FBXW7,ADM,NEDD4,SLIT2,ZC3H12A,KRT1,JUNB,NRP1,CYR61,CITED2,CTGF,JUN,EGR1,DDIT3,HOXA1,HPSE,SPINT1,ZFP36L1,TNFRSF12A,ID1,MMRN2,VEGFA,NOTCH1,SEMA4A,FOXC1,PDGFA,PITX2,EPHA2,SPINK5,IL1B,KLF4,IL18…
1.67e-05	534	1727	82	0.047	0.154	GO:0001568	BP	16	blood vessel development	4	SRF,SETD2,SRPK2,MYO1E,SIRT1,YAP1,PLCD3,VAV2,SGPL1,ANXA2,PSEN1,EPAS1,FOXO1,CRKL,ELK3,RRAS,HES1,MAP2K1,RASA1,MKL2,SMAD7,WASF2,PLCD1,MYH9,TNFAIP3,EFNB2,EFNA1,SFRP1,SLC12A6,GJA1,FZD6,CAV1,FOSL1,HSPB1,TIPARP,FBXW7,ADM,NEDD4,SLIT2,ZC3H12A,KRT1,JUNB,NRP1,CYR61,CITED2,CTGF,JUN,EGR1,DDIT3,HOXA1,HPSE,SPINT1,ZFP36L1,TNFRSF12A,ID1,MMRN2,VEGFA,NOTCH1,SEMA4A,FOXC1,PDGFA,PITX2,EPHA2,SPINK5,IL1B,KLF4,IL18,THBS1,…
2.41e-05	467	1727	74	0.043	0.158	GO:0048514	BP	16	blood vessel morphogenesis	5	SRF,SETD2,SRPK2,MYO1E,SIRT1,YAP1,PLCD3,VAV2,SGPL1,ANXA2,EPAS1,ELK3,RRAS,HES1,RASA1,MKL2,SMAD7,WASF2,PLCD1,MYH9,TNFAIP3,EFNB2,EFNA1,SFRP1,SLC12A6,GJA1,FZD6,CAV1,HSPB1,TIPARP,FBXW7,ADM,NEDD4,SLIT2,ZC3H12A,KRT1,JUNB,NRP1,CYR61,CITED2,CTGF,JUN,HOXA1,HPSE,ZFP36L1,TNFRSF12A,ID1,MMRN2,VEGFA,NOTCH1,SEMA4A,FOXC1,PDGFA,PITX2,EPHA2,SPINK5,IL1B,KLF4,IL18,THBS1,CDH13,FGFR2,EDN1,HDAC9,KLF5,TGFA,ANXA3,XDH,ADAM8…
0.014	388	1727	57	0.033	0.147	GO:0001525	BP	16	angiogenesis	6	SRF,SETD2,SRPK2,SIRT1,PLCD3,VAV2,ANXA2,EPAS1,ELK3,RRAS,WASF2,PLCD1,MYH9,TNFAIP3,EFNB2,EFNA1,SFRP1,SLC12A6,FZD6,CAV1,HSPB1,ADM,SLIT2,ZC3H12A,KRT1,NRP1,CYR61,CTGF,JUN,HPSE,TNFRSF12A,ID1,MMRN2,VEGFA,NOTCH1,SEMA4A,PDGFA,PITX2,EPHA2,SPINK5,IL1B,KLF4,IL18,THBS1,CDH13,FGFR2,EDN1,HDAC9,KLF5,TGFA,ANXA3,ADAM8,PTGS2,F3,EPGN,EREG,IL1A
0.0411	74	1727	18	0.01	0.243	GO:0001570	BP	16	vasculogenesis	6	SETD2,MYO1E,YAP1,SGPL1,RASA1,CAV1,TIPARP,FBXW7,ADM,JUNB,CITED2,ZFP36L1,VEGFA,NOTCH1,FOXC1,PITX2,EPHA2,XDH
0.000357	507	1727	75	0.043	0.148	GO:0035295	BP	16	tube development	2	MKKS,SRF,SETD2,NCKAP1,BCL10,YAP1,PLXNB2,RDH10,BASP1,SAV1,SMAD1,PSEN1,EPAS1,SRC,NR3C1,CDH1,LMO4,HES1,FOXP2,DVL1,TGIF1,VDR,SMAD7,EP300,CELSR1,CTNNBIP1,SMAD3,PPP1CB,TFAP2C,TRAF6,HECTD1,HECA,PHACTR4,FOXP1,PXN,DLG1,KDM6A,SFRP1,GJA1,FZD6,STK3,FBXW7,ADM,MET,TGFB1,SLIT2,MTSS1,PTHLH,ARG2,NRP1,CITED2,CTGF,HOXA1,ID1,VEGFA,SDC4,SDC1,NOTCH1,FOXC1,PDGFA,PITX2,CEBPA,EPHA2,IRX2,IL18,FGFR2,ERRFI1,EDN1,TACSTD2,GRH…
5.49e-05	1075	1727	137	0.079	0.127	GO:0009790	BP	16	embryo development	2	MKKS,ACVR1B,ZNF281,APLP2,DNAJA3,SRF,SETD2,NIPBL,MYO1E,UTY,NCKAP1,BCL10,YAP1,PLXNB2,RDH10,CTR9,BASP1,SBDS,CNOT2,PLCD3,TMED2,SMAD1,RARG,CAPN2,ALKBH1,PSEN1,EPAS1,FOXO1,CDH1,RBBP8,LMO4,EIF2S2,HES1,CCNB1IP1,MAP2K1,PGM3,RASA1,MKL2,FOXP2,ECE1,DVL1,NCOR2,SLC30A1,TGIF1,YBX3,INSIG2,EDA2R,EP300,CELSR1,NDEL1,NFE2L2,SMAD3,CEBPB,AKIRIN2,BRD4,PLCD1,SULF2,TFAP2C,TRAF6,HECTD1,TANC2,ANKRD11,FOXJ2,PHACTR4,MYH9,FOXP…
0.000324	617	1727	87	0.05	0.141	GO:0009792	BP	16	embryo development ending in birth or egg hatching	3	ACVR1B,SRF,SETD2,NIPBL,MYO1E,UTY,NCKAP1,BCL10,PLXNB2,RDH10,SBDS,CNOT2,PLCD3,CAPN2,ALKBH1,PSEN1,EPAS1,CDH1,RBBP8,LMO4,EIF2S2,HES1,CCNB1IP1,MAP2K1,MKL2,ECE1,DVL1,NCOR2,SLC30A1,TGIF1,YBX3,EP300,CELSR1,NDEL1,SMAD3,CEBPB,BRD4,PLCD1,SULF2,TFAP2C,TRAF6,HECTD1,TANC2,ANKRD11,PHACTR4,MYH9,FOXP1,EXT1,DLG1,KDM6A,SFRP1,GJA1,DKK1,BCL2L1,FZD6,CCNK,FOSL1,ZP3,STK3,ADM,SLIT2,SKIL,JUNB,CYR61,CITED2,TJP1,HOXA1,SPINT…
0.000193	610	1727	87	0.05	0.143	GO:0043009	BP	16	chordate embryonic development	4	ACVR1B,SRF,SETD2,NIPBL,MYO1E,UTY,NCKAP1,BCL10,PLXNB2,RDH10,SBDS,CNOT2,PLCD3,CAPN2,ALKBH1,PSEN1,EPAS1,CDH1,RBBP8,LMO4,EIF2S2,HES1,CCNB1IP1,MAP2K1,MKL2,ECE1,DVL1,NCOR2,SLC30A1,TGIF1,YBX3,EP300,CELSR1,NDEL1,SMAD3,CEBPB,BRD4,PLCD1,SULF2,TFAP2C,TRAF6,HECTD1,TANC2,ANKRD11,PHACTR4,MYH9,FOXP1,EXT1,DLG1,KDM6A,SFRP1,GJA1,DKK1,BCL2L1,FZD6,CCNK,FOSL1,ZP3,STK3,ADM,SLIT2,SKIL,JUNB,CYR61,CITED2,TJP1,HOXA1,SPINT…
2.27e-05	380	1727	64	0.037	0.168	GO:0001701	BP	16	in utero embryonic development	5	ACVR1B,SRF,SETD2,MYO1E,UTY,NCKAP1,RDH10,SBDS,CNOT2,PLCD3,CAPN2,ALKBH1,EPAS1,CDH1,RBBP8,EIF2S2,HES1,CCNB1IP1,MAP2K1,MKL2,NCOR2,SLC30A1,YBX3,NDEL1,SMAD3,CEBPB,BRD4,PLCD1,TFAP2C,TANC2,ANKRD11,MYH9,FOXP1,KDM6A,GJA1,BCL2L1,CCNK,FOSL1,ZP3,STK3,ADM,SLIT2,SKIL,JUNB,CYR61,CITED2,TJP1,SPINT1,KRT19,VEGFA,NOTCH1,FOXC1,MDFI,GJB5,PITX2,CEBPA,GJB3,FGFR2,EDN1,DSC3,GRHL2,EGFR,HOPX,PRDM1
5.46e-06	1447	1727	178	0.103	0.123	GO:0033554	BP	16	cellular response to stress	1	TBC1D14,PSMD7,FAN1,PSME4,HSP90B1,UIMC1,SFPQ,PRDX6,MLH3,CEP63,SRF,NIPBL,FBXO45,ACADVL,SIRT1,WRN,PRDX5,EDEM1,YAP1,ADNP2,RAD52,MDM4,TLK1,SMG1,MAPKAPK3,ASCC3,TPT1,FANCE,HIPK3,PGAP2,DAP,ATF1,ATG7,UPF1,USP7,ALKBH1,PSEN1,EPAS1,FOXO1,CRKL,RB1CC1,RBBP8,MNAT1,ALKBH2,FEM1B,HMGA1,PPP1R15B,TRIAP1,PAPD7,MAP2K1,ITCH,TRIB1,XPC,CBS,CDK6,SH3RF1,YBX3,INSIG2,INO80C,RAB33B,MCL1,MDM2,EDA2R,INO80,DNAJB9,EP300,NDEL1,PLE…
0.0073	353	1727	54	0.031	0.153	GO:0080135	BP	16	regulation of cellular response to stress	2	TBC1D14,UIMC1,SIRT1,TPT1,HIPK3,ATG7,FOXO1,FEM1B,HMGA1,TRIAP1,MAP2K1,ITCH,CBS,CDK6,SH3RF1,RAB33B,MCL1,MDM2,EDA2R,NDEL1,MAP3K4,NFE2L2,ZNF675,TRAF6,CLU,STK24,MAPKBP1,XBP1,MLTK,SFRP1,BCL2L1,MINK1,STK3,FBXW7,MET,KLK8,CTGF,CEBPG,ZNF385A,ERN1,HMGA2,PMAIP1,MAP3K9,VEGFA,IL1RN,MLK4,TPD52L1,MDFI,IL1B,F2RL1,EDN1,AJUBA,EGFR,XDH
0.0213	128	1727	26	0.015	0.203	GO:0034976	BP	16	response to endoplasmic reticulum stress	2	HSP90B1,ACADVL,EDEM1,PPP1R15B,DNAJB9,NFE2L2,TNFRSF10B,CEBPB,AARS,HERPUD1,ATF4,HSPA5,XBP1,GFPT1,SERP1,CTH,PPP1R15A,FAM129A,ERN1,DDIT3,YOD1,TRIB3,CHAC1,STC2,ATF3,ASNS
0.0065	931	1727	114	0.066	0.122	GO:0007010	BP	16	cytoskeleton organization	1	HSP90B1,MON2,SENP6,SYNE1,CEP63,MARK2,SRF,CLASP1,ARPC5L,CAMSAP1,PCM1,BAIAP2L1,NCKAP1,LATS1,SBDS,ARFGEF1,PIP5K1A,ARHGEF10,EZR,TRIP10,CEP120,CLN8,SON,RASA1,ACTN1,DVL1,ZRANB1,LIMA1,BICD2,WASF2,SSH3,LCP1,RANBP9,INO80,CXADR,CELSR1,NDEL1,PLD2,ACTN4,EHD2,SMAD3,CYLD,SPTBN2,FSCN1,CNN2,MYO1B,PRKCI,DAAM1,DSTN,PHACTR4,MYH9,FOXP1,DIAPH1,PLK2,JMY,PXN,BAIAP2,PARD3,DLG1,FAT1,MLTK,SFRP1,SLAIN2,TMSB4X,MINK1,BCR,OFD…
0.0102	486	1727	68	0.039	0.14	GO:0030036	BP	16	actin cytoskeleton organization	2	HSP90B1,MON2,SRF,ARPC5L,BAIAP2L1,NCKAP1,LATS1,ARFGEF1,PIP5K1A,ARHGEF10,EZR,TRIP10,RASA1,ACTN1,LIMA1,WASF2,SSH3,LCP1,CXADR,CELSR1,ACTN4,EHD2,SMAD3,SPTBN2,FSCN1,CNN2,MYO1B,PRKCI,DAAM1,DSTN,PHACTR4,MYH9,FOXP1,DIAPH1,JMY,BAIAP2,DLG1,FAT1,SFRP1,TMSB4X,MINK1,BCR,FMNL2,SLIT2,MTSS1,PAWR,CFLAR,SIPA1L1,FGD6,WASL,CTGF,CORO2A,ARHGEF5,LIMCH1,RND3,PRKCZ,KRT19,ARHGAP26,SDC4,PDGFA,MICAL2,PLEK2,FLNB,F2RL1,EDN1,TA…
3.21e-07	192	1727	44	0.025	0.229	GO:0034329	BP	16	cell junction assembly	1	SRF,CLDN12,PIP5K1A,SRC,CDH1,ACTN1,SMAD7,SMAD3,PRKCH,PRKCI,STRN,PXN,PARD3,PVR,PVRL1,DLG1,PTPRK,SFRP1,GJA1,ITGA6,MPP7,TJP1,KRT4,MLLT4,PARD6B,FBLIM1,DST,GJB2,VEGFA,SDC4,KRT14,INADL,DSG1,CRB3,THBS1,PKP2,CDH13,ITGB4,AJUBA,PVRL4,LAMC2,COL17A1,LAMB3,LAMA3
0.000302	66	1727	20	0.012	0.303	GO:0007044	BP	16	cell-substrate junction assembly	2	PIP5K1A,SRC,ACTN1,SMAD3,PXN,PTPRK,SFRP1,ITGA6,KRT4,DST,VEGFA,SDC4,KRT14,THBS1,ITGB4,AJUBA,LAMC2,COL17A1,LAMB3,LAMA3
0.000487	14	1727	9	0.005	0.643	GO:0031581	BP	16	hemidesmosome assembly	3	ITGA6,KRT4,DST,KRT14,ITGB4,LAMC2,COL17A1,LAMB3,LAMA3
0.0166	1768	1727	191	0.111	0.108	GO:0071310	BP	16	cellular response to organic substance	1	MKKS,OGT,HSP90B1,RPS6KB2,DNAJA3,NUP54,MKNK1,KLF6,ARIH1,PRDM4,IL2RG,SYNCRIP,NUPL1,ACADVL,SIRT1,EDEM1,KPNA4,LATS1,TMF1,ADAM17,PPP2CB,ADNP2,IRS1,CTR9,MAPKAPK3,VAV2,CASK,CCNC,SMAD1,HTRA1,ATF1,RARG,RAB10,PLSCR3,FOXO1,ZFYVE9,SRC,CRKL,IL4R,CDH1,GPC1,USP9Y,MAP2K1,RAE1,IFI30,TRIB1,PRKAB1,NCOR2,PPP2CA,TGIF1,VDR,ZCCHC11,SMAD7,YBX3,AXL,PPP3CB,MDM2,EDA2R,DNAJB9,SMURF1,ITPR3,NFE2L2,SMAD3,CEBPB,PPP1CB,VRK2,PTPN…
0.00531	639	1727	85	0.049	0.133	GO:0071363	BP	16	cellular response to growth factor stimulus	2	RPS6KB2,MKNK1,PRDM4,SIRT1,ADAM17,PPP2CB,IRS1,MAPKAPK3,VAV2,CASK,CCNC,SMAD1,HTRA1,ATF1,FOXO1,ZFYVE9,SRC,CRKL,GPC1,USP9Y,MAP2K1,NCOR2,PPP2CA,TGIF1,SMAD7,MDM2,SMURF1,ITPR3,SMAD3,PPP1CB,PRKCI,SULF2,TRAF6,PARD3,NFKBIA,ARHGEF3,HSPA5,NET1,FOXO3,PTPRK,SFRP1,KLF10,RPS6KA1,HSPB1,TGFB1,NEDD4,CAV2,SLIT2,SKIL,MYOF,PPP1R15A,JUNB,NRP1,AGO3,CITED2,CTGF,JUN,KITLG,CDKN2B,EGR1,DUSP7,CDKN1A,PRKCZ,ID1,DDIT4,MMRN2,VEG…
0.0482	96	1727	21	0.012	0.219	GO:0090288	BP	16	negative regulation of cellular response to growth factor stimulus	3	SIRT1,CASK,HTRA1,ZFYVE9,GPC1,SMAD7,SMURF1,SMAD3,PPP1CB,SULF2,HSPA5,TGFB1,NEDD4,CAV2,SLIT2,SKIL,PPP1R15A,MMRN2,FBN2,THBS1,XDH
0.0423	644	1727	82	0.047	0.127	GO:0030163	BP	16	protein catabolic process	1	PSMD7,USP24,FBXO21,CSNK2A1,PSME4,HSP90B1,NGLY1,ARIH1,FBXO45,SIRT1,USP40,EDEM1,PCNP,TMF1,PPP2CB,TOM1L1,USP53,MDM4,N4BP1,USP34,PTPN3,USP25,ATG7,USP7,PSEN1,GABARAPL2,SPOP,RBBP6,GPC1,RNF6,USP9Y,CLN8,SPOPL,ARNTL,USP31,CSNK2A3,ITCH,TRIB1,DVL1,ZRANB1,PPP2CA,SMAD7,UBAP1,PAN2,MDM2,DNAJB9,SMURF1,MGEA5,NFE2L2,SMAD3,CYLD,USP3,SIAH2,UCHL3,HECTD1,TNFAIP3,HERPUD1,UBE2H,CLU,CUL9,RNF144B,HSPA5,PLK3,RNF217,GJA1,FB…
0.0165	6014	1727	558	0.323	0.093	GO:0006139	BP	16	nucleobase-containing compound metabolic process	1	PSMD7,FAN1,HNRNPH1,SMG5,KDM5B,OGT,CSNK2A1,PSME4,ACVR1B,IWS1,PRPSAP2,HSP90B1,TBRG1,RABGAP1,UGP2,ZNF281,METTL4,UIMC1,SFPQ,RPSA,RPP38,ZNF800,DNAJA3,SF3B14,KDM1B,ZNF451,ELF1,MLH3,RPL12,MTA2,SRF,SETD2,IFT74,ZNF337,ATL2,KLF6,PDE7A,TAF1B,RBM26,SMG7,BZW1,PTGES3,PRDM4,DOCK1,ZNF587B,ZNF121,YWHAZ,DPF2,NIPBL,ZNF606,RBM17,SRPK2,FDXR,TAF13,ING3,RPS13,UTY,RAB6A,SYNCRIP,MBD2,ZFC3H1,ACADVL,SIRT1,WRN,SCAF8,RPAP2,S…
2.05e-07	3900	1727	412	0.239	0.106	GO:0019219	BP	16	regulation of nucleobase-containing compound metabolic process	2	HNRNPH1,KDM5B,OGT,CSNK2A1,ACVR1B,HSP90B1,RABGAP1,ZNF281,UIMC1,SFPQ,ZNF800,DNAJA3,KDM1B,ZNF451,ELF1,MTA2,SRF,SETD2,IFT74,ZNF337,KLF6,BZW1,PRDM4,DOCK1,ZNF587B,ZNF121,DPF2,NIPBL,ZNF606,SRPK2,ING3,RPS13,UTY,MBD2,ACADVL,SIRT1,RPAP2,STRN3,ZNF33A,ZNF91,ZNF146,PRDX5,EDEM1,ZBTB41,ZNF79,CSNK2A2,TMF1,ZNF562,SARNP,PRDM5,NFX1,BCL10,RALGAPA1,YAP1,CCNL2,SMAP1,ESF1,CDYL,RREB1,PLXNB2,PCBD2,MDM4,SNAPC1,REL,CTR9,BA…
0.0188	4064	1727	393	0.228	0.097	GO:0034654	BP	16	nucleobase-containing compound biosynthetic process	2	KDM5B,OGT,CSNK2A1,ACVR1B,IWS1,PRPSAP2,UGP2,ZNF281,UIMC1,SFPQ,RPSA,ZNF800,DNAJA3,KDM1B,ZNF451,ELF1,RPL12,MTA2,SRF,SETD2,IFT74,ZNF337,KLF6,TAF1B,BZW1,PRDM4,ZNF587B,ZNF121,DPF2,NIPBL,ZNF606,TAF13,ING3,RPS13,UTY,MBD2,SIRT1,WRN,RPAP2,STRN3,ZNF33A,ZNF91,ZNF146,PRDX5,ZBTB41,ZNF79,CSNK2A2,TMF1,ZNF562,GTF3C3,POLR3B,SARNP,PRDM5,NFX1,BCL10,RALGAPA1,RPS23,YAP1,ADNP2,CCNL2,ESF1,CDYL,RREB1,PCBD2,MDM4,SNAPC1,RE…
0.0392	140	1727	27	0.016	0.193	GO:0010466	BP	16	negative regulation of peptidase activity	1	CSNK2A1,DNAJA3,PRDX5,SRC,TRIAP1,CAST,SH3RF1,MDM2,SIAH2,HERPUD1,SFRP1,RPS6KA1,SERPINB8,TNFAIP8,SERPINB10,SERPINB13,VEGFA,SFN,PI3,CSTA,SERPINB5,KLF4,THBS1,SERPINB2,SLPI,SPINT2,SERPINB7
5.74e-05	4509	1727	450	0.261	0.1	GO:0016070	BP	16	RNA metabolic process	1	PSMD7,HNRNPH1,SMG5,KDM5B,OGT,CSNK2A1,PSME4,ACVR1B,IWS1,ZNF281,UIMC1,SFPQ,RPSA,RPP38,ZNF800,DNAJA3,SF3B14,KDM1B,ZNF451,ELF1,RPL12,MTA2,SRF,SETD2,IFT74,ZNF337,KLF6,TAF1B,RBM26,SMG7,BZW1,PRDM4,ZNF587B,ZNF121,YWHAZ,DPF2,NIPBL,ZNF606,RBM17,SRPK2,TAF13,ING3,RPS13,UTY,SYNCRIP,MBD2,ZFC3H1,SIRT1,SCAF8,RPAP2,STRN3,ZNF33A,ZNF91,TXNL4B,ZNF146,PRDX5,ZBTB41,ZNF79,CSNK2A2,TMF1,ZNF562,GTF3C3,POLR3B,FARSB,SARNP,P…
0.00134	3754	1727	375	0.217	0.1	GO:0032774	BP	16	RNA biosynthetic process	2	KDM5B,OGT,CSNK2A1,ACVR1B,IWS1,ZNF281,UIMC1,SFPQ,RPSA,ZNF800,DNAJA3,KDM1B,ZNF451,ELF1,RPL12,MTA2,SRF,SETD2,IFT74,ZNF337,KLF6,TAF1B,BZW1,PRDM4,ZNF587B,ZNF121,DPF2,NIPBL,ZNF606,TAF13,ING3,RPS13,UTY,MBD2,SIRT1,RPAP2,STRN3,ZNF33A,ZNF91,ZNF146,PRDX5,ZBTB41,ZNF79,CSNK2A2,TMF1,ZNF562,GTF3C3,POLR3B,SARNP,PRDM5,NFX1,BCL10,RALGAPA1,RPS23,YAP1,ADNP2,CCNL2,ESF1,CDYL,RREB1,PCBD2,MDM4,SNAPC1,REL,CTR9,BASP1,CNOT…
0.000395	3643	1727	369	0.214	0.101	GO:0006351	BP	16	transcription, DNA-dependent	3	KDM5B,OGT,CSNK2A1,ACVR1B,IWS1,ZNF281,UIMC1,SFPQ,ZNF800,DNAJA3,KDM1B,ZNF451,ELF1,MTA2,SRF,SETD2,IFT74,ZNF337,KLF6,TAF1B,BZW1,PRDM4,ZNF587B,ZNF121,DPF2,NIPBL,ZNF606,TAF13,ING3,UTY,MBD2,SIRT1,RPAP2,STRN3,ZNF33A,ZNF91,ZNF146,PRDX5,ZBTB41,ZNF79,CSNK2A2,TMF1,ZNF562,GTF3C3,POLR3B,SARNP,PRDM5,NFX1,BCL10,RALGAPA1,YAP1,ADNP2,CCNL2,ESF1,CDYL,RREB1,PCBD2,MDM4,SNAPC1,REL,CTR9,BASP1,CNOT2,ASCC3,MYNN,CASK,KDM4C…
0.000417	1663	1727	190	0.11	0.114	GO:0006366	BP	16	transcription from RNA polymerase II promoter	4	OGT,ACVR1B,SFPQ,DNAJA3,ELF1,MTA2,SRF,IFT74,PRDM4,NIPBL,TAF13,MBD2,SIRT1,RPAP2,STRN3,TMF1,NFX1,YAP1,RREB1,MDM4,CTR9,CNOT2,CASK,KDM4C,CCNC,SMAD1,NFAT5,HIVEP1,HTRA1,RARG,ASH1L,RNMT,PSEN1,EPAS1,FOXO1,NRBF2,ZNF354A,ZBTB7A,NR3C1,RBBP8,LMO4,ZBTB7B,MNAT1,CRLF3,TRIAP1,USP9Y,HES1,MAP2K1,MED8,ARNTL,RNF10,MKL2,FOXP2,ORC2,TRIP11,ZSCAN18,UPF3B,PRMT5,DVL1,SIK1,NCOR2,CREG1,TGIF1,VDR,SMAD7,ZNF202,YBX3,INSIG2,RLF,…
6.82e-07	3373	1727	362	0.21	0.107	GO:0051252	BP	16	regulation of RNA metabolic process	2	HNRNPH1,KDM5B,OGT,CSNK2A1,ACVR1B,ZNF281,UIMC1,SFPQ,ZNF800,DNAJA3,KDM1B,ZNF451,ELF1,MTA2,SRF,SETD2,IFT74,ZNF337,KLF6,BZW1,PRDM4,ZNF587B,ZNF121,DPF2,NIPBL,ZNF606,SRPK2,ING3,RPS13,UTY,MBD2,SIRT1,RPAP2,STRN3,ZNF33A,ZNF91,ZNF146,PRDX5,ZBTB41,ZNF79,CSNK2A2,TMF1,ZNF562,SARNP,PRDM5,NFX1,BCL10,RALGAPA1,YAP1,CCNL2,ESF1,CDYL,RREB1,PCBD2,MDM4,SNAPC1,REL,CTR9,BASP1,CNOT2,ASCC3,CASK,KDM4C,CCNC,SMAD1,DNAJC2,ZBT…
0.00589	980	1727	119	0.069	0.121	GO:0051253	BP	16	negative regulation of RNA metabolic process	3	KDM5B,ZNF281,UIMC1,SFPQ,DNAJA3,MTA2,NIPBL,RPS13,UTY,MBD2,SIRT1,STRN3,PRDX5,PRDM5,NFX1,RREB1,MDM4,CTR9,BASP1,CNOT2,ZBTB21,HIVEP1,DAP,KCTD1,RARG,CBY1,PSEN1,FOXO1,RCOR1,ZBTB7A,ELK3,BCL7A,RBBP8,DEDD2,HMGA1,PABPC1,HES1,PTBP3,FOXP2,ORC2,PRMT5,SIK1,NCOR2,TGIF1,VDR,SMAD7,ZNF202,YBX3,MDM2,EP300,TLE4,CTNNBIP1,SMAD3,CEBPB,AKIRIN2,ZNF219,ZNF675,LCOR,TRAF6,BCDIN3D,EZH1,CRY2,FOXP1,ZNF217,CBX4,SPEN,PER1,EFNA1,P…
2.05e-05	3301	1727	347	0.201	0.105	GO:2001141	BP	16	regulation of RNA biosynthetic process	3	KDM5B,OGT,CSNK2A1,ACVR1B,ZNF281,UIMC1,SFPQ,ZNF800,DNAJA3,KDM1B,ZNF451,ELF1,MTA2,SRF,SETD2,IFT74,ZNF337,KLF6,BZW1,PRDM4,ZNF587B,ZNF121,DPF2,NIPBL,ZNF606,ING3,UTY,MBD2,SIRT1,RPAP2,STRN3,ZNF33A,ZNF91,ZNF146,PRDX5,ZBTB41,ZNF79,CSNK2A2,TMF1,ZNF562,SARNP,PRDM5,NFX1,BCL10,RALGAPA1,YAP1,CCNL2,ESF1,CDYL,RREB1,PCBD2,MDM4,SNAPC1,REL,CTR9,BASP1,CNOT2,ASCC3,CASK,KDM4C,CCNC,SMAD1,DNAJC2,ZBTB21,HIPK3,HIVEP1,DAP…
8.63e-06	3276	1727	347	0.201	0.106	GO:0006355	BP	16	regulation of transcription, DNA-dependent	4	KDM5B,OGT,CSNK2A1,ACVR1B,ZNF281,UIMC1,SFPQ,ZNF800,DNAJA3,KDM1B,ZNF451,ELF1,MTA2,SRF,SETD2,IFT74,ZNF337,KLF6,BZW1,PRDM4,ZNF587B,ZNF121,DPF2,NIPBL,ZNF606,ING3,UTY,MBD2,SIRT1,RPAP2,STRN3,ZNF33A,ZNF91,ZNF146,PRDX5,ZBTB41,ZNF79,CSNK2A2,TMF1,ZNF562,SARNP,PRDM5,NFX1,BCL10,RALGAPA1,YAP1,CCNL2,ESF1,CDYL,RREB1,PCBD2,MDM4,SNAPC1,REL,CTR9,BASP1,CNOT2,ASCC3,CASK,KDM4C,CCNC,SMAD1,DNAJC2,ZBTB21,HIPK3,HIVEP1,DAP…
0.00351	1448	1727	165	0.096	0.114	GO:0006357	BP	16	regulation of transcription from RNA polymerase II promoter	5	OGT,ACVR1B,SFPQ,DNAJA3,ELF1,MTA2,SRF,IFT74,NIPBL,MBD2,SIRT1,RPAP2,STRN3,NFX1,YAP1,MDM4,CTR9,CNOT2,CASK,KDM4C,CCNC,SMAD1,HIVEP1,HTRA1,RARG,PSEN1,EPAS1,FOXO1,ZNF354A,ZBTB7A,RBBP8,LMO4,MNAT1,CRLF3,TRIAP1,USP9Y,HES1,MAP2K1,ARNTL,RNF10,MKL2,FOXP2,ORC2,ZSCAN18,PRMT5,SIK1,NCOR2,CREG1,TGIF1,VDR,SMAD7,ZNF202,YBX3,INSIG2,RLF,MDM2,INO80,EP300,AGRN,SMURF1,TLE4,CTNNBIP1,TET2,NFE2L2,SMAD3,SP4,AKIRIN2,BRD4,ZNF6…
0.00929	938	1727	114	0.066	0.122	GO:0045892	BP	16	negative regulation of transcription, DNA-dependent	5	KDM5B,ZNF281,UIMC1,SFPQ,DNAJA3,MTA2,NIPBL,UTY,MBD2,SIRT1,STRN3,PRDX5,PRDM5,NFX1,RREB1,MDM4,CTR9,BASP1,CNOT2,ZBTB21,HIVEP1,DAP,KCTD1,RARG,CBY1,PSEN1,FOXO1,RCOR1,ZBTB7A,ELK3,BCL7A,RBBP8,DEDD2,HMGA1,HES1,FOXP2,ORC2,PRMT5,SIK1,NCOR2,TGIF1,VDR,SMAD7,ZNF202,YBX3,MDM2,EP300,TLE4,CTNNBIP1,SMAD3,CEBPB,AKIRIN2,ZNF219,ZNF675,LCOR,TRAF6,EZH1,CRY2,FOXP1,ZNF217,CBX4,SPEN,PER1,EFNA1,PLK3,FOXO3,PTPRK,ZC3H8,SFRP1…
0.00991	581	1727	78	0.045	0.134	GO:0000122	BP	16	negative regulation of transcription from RNA polymerase II promoter	6	SFPQ,DNAJA3,MTA2,NIPBL,MBD2,SIRT1,STRN3,NFX1,MDM4,CTR9,CNOT2,HIVEP1,RARG,PSEN1,ZBTB7A,RBBP8,HES1,FOXP2,ORC2,PRMT5,SIK1,NCOR2,TGIF1,VDR,SMAD7,ZNF202,YBX3,MDM2,EP300,TLE4,CTNNBIP1,SMAD3,AKIRIN2,ZNF675,LCOR,TRAF6,EZH1,CRY2,CBX4,SPEN,PER1,EFNA1,PLK3,FOXO3,DKK1,KLF10,NFIL3,CAV1,JDP2,TGFB1,NEDD4,SKIL,PAWR,CITED2,EGR1,HMGA2,ID1,VEGFA,NOTCH1,TRIM29,ZFP36,MEIS2,MDFI,FST,PITX2,CEBPA,TFCP2L1,KLF4,SOX15,PPP1…
0.0349	87	1727	20	0.012	0.23	GO:0001892	BP	16	embryonic placenta development	1	SETD2,PLCD3,EPAS1,HES1,MAP2K1,CEBPB,PLCD1,STK3,ADM,JUNB,CYR61,CITED2,SPINT1,KRT19,MDFI,GJB5,CEBPA,FGFR2,EGFR,PRDM1
0.00971	161	1727	31	0.018	0.193	GO:0006470	BP	16	protein dephosphorylation	1	SMEK2,PTPN21,RPAP2,PPP2CB,PTPN4,PTPN3,DUSP16,PTPN12,SMEK1,PPP2CA,SSH3,PTPN14,PPP3CB,DUSP11,PPP1CB,PTPRZ1,PTPN2,PTPN13,MTMR3,DUSP14,PPP3CA,PTPRK,PTP4A1,TGFB1,PPP2R2A,PTPRE,DUSP7,PTPRF,DUSP1,DUSP5,DAPP1
0.007	248	1727	42	0.024	0.169	GO:0042326	BP	16	negative regulation of phosphorylation	1	DNAJA3,SIRT1,LATS1,HIPK3,DUSP16,PSEN1,TRIB1,DVL1,PPP2CA,SMAD7,SMAD3,PTPN2,ZNF675,TNFAIP3,PRKAG2,SFRP1,DKK1,CAV1,HSPB1,TGFB1,SLIT2,PRNP,FAM129A,BIRC3,JUN,CDKN2B,DUSP7,CDKN1A,PRKCZ,DDIT4,DUSP1,GADD45B,SFN,PTK6,TRIB3,IL1B,DUSP5,ERRFI1,GADD45A,CBLC,INHBA,XDH
0.0133	644	1727	84	0.049	0.13	GO:0042327	BP	16	positive regulation of phosphorylation	1	ACVR1B,HSP90B1,RAP2C,ACADVL,SIRT1,EDEM1,LATS1,ADAM17,BCL10,MAPKAPK3,PSEN1,CRKL,RB1CC1,HES1,MAP2K1,PPP2CA,MALT1,DNAJB9,MAP3K4,TNFRSF10B,RAD50,TRAF6,HERPUD1,PRKAG2,PXN,ATF4,EFNA1,HSPA5,MAPKBP1,DLG1,IRAK2,XBP1,CAB39,MLTK,LPAR3,CAV1,ZP3,STK3,GFPT1,FBXW7,MET,ITGA6,SERP1,TGFB1,AFAP1L2,AKTIP,FAM129A,NRP1,CYR61,CTGF,KITLG,MAPK10,ERN1,DDIT3,PRKCZ,MAP3K9,VEGFA,SDC4,IL1RN,TNFRSF10A,GADD45B,MLK4,TPD52L1,ADRB…
0.0198	631	1727	82	0.047	0.13	GO:0001934	BP	16	positive regulation of protein phosphorylation	2	ACVR1B,HSP90B1,RAP2C,ACADVL,SIRT1,EDEM1,LATS1,ADAM17,MAPKAPK3,PSEN1,CRKL,RB1CC1,HES1,MAP2K1,PPP2CA,MALT1,DNAJB9,MAP3K4,TNFRSF10B,RAD50,TRAF6,HERPUD1,PRKAG2,PXN,ATF4,EFNA1,HSPA5,MAPKBP1,DLG1,IRAK2,XBP1,CAB39,MLTK,LPAR3,CAV1,ZP3,STK3,GFPT1,FBXW7,MET,SERP1,TGFB1,AFAP1L2,AKTIP,FAM129A,NRP1,CYR61,CTGF,KITLG,MAPK10,ERN1,DDIT3,PRKCZ,MAP3K9,VEGFA,SDC4,IL1RN,TNFRSF10A,GADD45B,MLK4,TPD52L1,ADRB2,PDGFA,MDFI…
0.000154	452	1727	70	0.041	0.155	GO:0045860	BP	16	positive regulation of protein kinase activity	3	HSP90B1,ACADVL,SIRT1,EDEM1,ADAM17,MAPKAPK3,PSEN1,CRKL,MAP2K1,PPP2CA,MALT1,DNAJB9,MAP3K4,TNFRSF10B,TRAF6,HERPUD1,PRKAG2,PXN,ATF4,EFNA1,HSPA5,MAPKBP1,DLG1,IRAK2,XBP1,CAB39,MLTK,LPAR3,ZP3,STK3,GFPT1,FBXW7,MET,SERP1,TGFB1,AFAP1L2,CYR61,KITLG,MAPK10,ERN1,DDIT3,PRKCZ,MAP3K9,VEGFA,SDC4,IL1RN,TNFRSF10A,GADD45B,MLK4,TPD52L1,ADRB2,PDGFA,MDFI,PDGFC,PIM1,CARD10,IL1B,MST1R,CCND2,THBS1,EDN1,AJUBA,ATF3,ASNS,TGF…
0.0374	256	1727	41	0.024	0.16	GO:0071902	BP	16	positive regulation of protein serine/threonine kinase activity	4	SIRT1,ADAM17,MAPKAPK3,PSEN1,MAP2K1,PPP2CA,MALT1,MAP3K4,TNFRSF10B,TRAF6,PXN,EFNA1,IRAK2,MLTK,LPAR3,STK3,MET,TGFB1,KITLG,MAPK10,MAP3K9,VEGFA,IL1RN,TNFRSF10A,GADD45B,MLK4,TPD52L1,PDGFA,MDFI,PIM1,CARD10,IL1B,MST1R,CCND2,THBS1,EDN1,AJUBA,TGFA,EGFR,ADAM8,EPGN
0.0189	232	1727	39	0.023	0.168	GO:0001933	BP	16	negative regulation of protein phosphorylation	1	DNAJA3,SIRT1,LATS1,HIPK3,DUSP16,PSEN1,TRIB1,DVL1,PPP2CA,SMAD7,SMAD3,PTPN2,ZNF675,TNFAIP3,PRKAG2,SFRP1,DKK1,CAV1,HSPB1,TGFB1,SLIT2,PRNP,FAM129A,JUN,DUSP7,CDKN1A,PRKCZ,DDIT4,DUSP1,GADD45B,SFN,PTK6,TRIB3,IL1B,DUSP5,ERRFI1,GADD45A,CBLC,XDH
0.024	92	1727	21	0.012	0.228	GO:0061041	BP	44	regulation of wound healing	1	CASK,ARFGEF1,ANXA2,NFE2L2,SMAD3,TNFAIP3,CAV1,PLAUR,KRT1,THBD,HPSE,HBEGF,PLAU,PDGFA,THBS1,SOX15,F2RL1,EDN1,SERPINB2,HOPX,F3
0.0329	246	1727	40	0.023	0.163	GO:0030031	BP	27	cell projection assembly	1	MKKS,SRF,INTU,PCM1,BAIAP2L1,NCKAP1,VAV2,PIP5K1A,CBY1,RAB5A,WASF2,SSH3,IQCB1,AGRN,TTBK2,TMEM216,PXN,BAIAP2,KIF27,LPAR3,SH3YL1,ITGA6,OFD1,SLIT2,MTSS1,FGD6,WASL,RAB3IP,ARHGAP26,PDGFA,FAM110C,EPHA2,ARHGEF4,CDH13,F2RL1,ITGB4,AJUBA,TACSTD2,KLF5,TENM2
0.00383	931	1727	115	0.067	0.124	GO:0009628	BP	40	response to abiotic stimulus	1	MKKS,HSP90B1,UIMC1,DNAJA3,SCFD1,SRF,NIPBL,SIRT1,WRN,ADAM17,BCL10,YAP1,RDH10,MDM4,N4BP1,ANXA7,CAPN2,EPAS1,FOXO1,GPC1,TRIAP1,FOXP2,XPC,CBS,YBX3,MDM2,INO80,EP300,AGRN,ACTN4,TNFRSF10B,SMAD3,STRBP,CNN2,CRY2,NABP1,SLC9A1,PER1,NFKBIA,PLK3,NET1,TSC22D2,XBP1,PTPRK,MLTK,DCUN1D3,SFRP1,SLC12A6,GJA1,BCL2L1,MTHFD2,CAV1,FOSL1,FBXW7,ADM,TGFB1,NEDD4,IGFBP2,MYOF,RHBDD1,SLC2A1,NDRG1,JUNB,PDLIM1,AQP9,KRT13,CITED2,CT…
0.0213	128	1727	26	0.015	0.203	GO:0043433	BP	31	negative regulation of sequence-specific DNA binding transcription factor activity	1	DNAJA3,SIRT1,DAP,USP7,ITCH,TRIB1,SIK1,ZCCHC11,SMAD7,CTNNBIP1,CYLD,ZNF675,TNFAIP3,NFKBIA,IRAK2,FZD6,PELI1,PRNP,RBCK1,ZC3H12A,PTHLH,CEBPG,DDIT3,ID1,PIM1,KLF4
0.00684	42	1727	14	0.008	0.333	GO:0070830	BP	22	tight junction assembly	1	SRF,CLDN12,CDH1,PRKCH,PRKCI,STRN,PARD3,DLG1,GJA1,MPP7,PARD6B,INADL,CRB3,PKP2
0.000114	1008	1727	129	0.075	0.128	GO:0007167	BP	3	enzyme linked receptor protein signaling pathway	1	OGT,ACVR1B,APLP2,RPS6KB2,MKNK1,PRDM4,MYO1E,SIRT1,ADAM17,PPP2CB,IRS1,MAPKAPK3,VAV2,SGPL1,CCNC,SMAD1,HTRA1,ATF1,PSEN1,FOXO1,ZFYVE9,SRC,CRKL,MPZL1,GPC1,USP9Y,HES1,MAP2K1,PRKAB1,NCOR2,PPP2CA,TGIF1,SMAD7,AXL,MDM2,SMURF1,ITPR3,PLEKHA1,SMAD3,PPP1CB,PTPN2,PRKCI,SULF2,TRAF6,PRKAG2,PXN,EFNB2,BAIAP2,PARD3,EFNA1,NFKBIA,ARHGEF3,HSPA5,TOB1,NET1,FOXO3,PTPRK,CAB39,SFRP1,DKK1,KLF10,CAV1,BCR,RPS6KA1,HSPB1,TIPARP,F…
0.00384	702	1727	92	0.053	0.131	GO:0007169	BP	3	transmembrane receptor protein tyrosine kinase signaling pathway	2	OGT,APLP2,RPS6KB2,MKNK1,PRDM4,MYO1E,SIRT1,ADAM17,PPP2CB,IRS1,MAPKAPK3,VAV2,SGPL1,ATF1,PSEN1,FOXO1,SRC,CRKL,MPZL1,GPC1,MAP2K1,PRKAB1,PPP2CA,MDM2,ITPR3,PLEKHA1,PTPN2,PRKCI,SULF2,TRAF6,PRKAG2,PXN,EFNB2,BAIAP2,EFNA1,NFKBIA,ARHGEF3,NET1,FOXO3,CAB39,BCR,RPS6KA1,HSPB1,TIPARP,FBXW7,TGFB1,AFAP1L2,NEDD4,IGFBP2,MYOF,MTSS1,SIPA1L1,NRP1,AGO3,CTGF,KITLG,CSRNP1,PTPRE,DUSP7,CDKN1A,PRKCZ,ATP6V1C2,DDIT4,MMRN2,VEGF…
0.0287	93	1727	21	0.012	0.226	GO:0034620	BP	37	cellular response to unfolded protein	1	HSP90B1,ACADVL,EDEM1,DNAJB9,NFE2L2,AARS,HERPUD1,ATF4,HSPA5,XBP1,GFPT1,SERP1,CTH,RHBDD1,PPP1R15A,ERN1,DDIT3,YOD1,STC2,ATF3,ASNS
1e-08	2852	1727	324	0.188	0.114	GO:0005829	CC	17	cytosol	1	PSMD7,USO1,MKKS,SMG5,OGT,CSNK2A1,PSME4,EIF3F,HSP90B1,RABGAP1,UGP2,AAGAB,RPSA,EIF1AX,COPB1,DNAJA3,C2CD2,MYL12B,RNF41,PRDX6,RPL12,CEP63,SRP72,MKNK1,PDE7A,SMG7,PTGES3,ARIH1,DOCK1,PNPO,YWHAZ,CLASP1,EIF3D,RAP2C,RPS13,RAB6A,SLMAP,KIFAP3,KLHL2,YES1,PRDX5,PCM1,KPNA4,BAIAP2L1,NCKAP1,LATS1,CSNK2A2,POLR3B,FARSB,BCL10,PPP2CB,RALGAPA1,RPS23,YAP1,UBXN2B,TOM1L1,CLINT1,IRS1,EEF1B2,LSM6,REL,IPPK,CNOT2,SMG1,MAPKAP…
5.37e-06	12356	1727	1096	0.635	0.089	GO:0043226	CC	15	organelle	1	SMEK2,TBC1D14,PSMD7,NAA20,GPN1,FAN1,KIF5B,USO1,HNRNPH1,MKKS,SMG5,HDLBP,CCDC91,KDM5B,OGT,CSNK2A1,SEC63,PSME4,IWS1,HSP90B1,TBRG1,RABGAP1,ZMYM1,SGPP1,ZNF281,UIMC1,SFPQ,EDEM2,LRBA,STAMBP,APLP2,RPSA,RPP38,ZNF800,RPS6KB2,COPB1,MON2,DNAJA3,CDC42SE1,SENP6,GOLGA3,SF3B14,C2CD2,MYL12B,KDM1B,NUP54,ZNF451,KIF13A,MGAT5,NARG2,HCCS,ELF1,PRDX6,MLH3,RPL12,GATAD1,MTA2,SYNE1,CEP63,MORC4,SCFD1,MARK2,SRF,TOX4,FNBP4,CC…
0.00757	3645	1727	360	0.208	0.099	GO:0043228	CC	15	non-membrane-bounded organelle	2	SMEK2,KIF5B,HNRNPH1,MKKS,KDM5B,OGT,CSNK2A1,RABGAP1,RPSA,RPP38,RPS6KB2,DNAJA3,CDC42SE1,MYL12B,KIF13A,MLH3,RPL12,SYNE1,CEP63,SRF,TOX4,SETD2,IFT74,SRP72,LIN7C,TAF1B,SMG7,PTGES3,DDX21,YWHAZ,DPF2,CLASP1,SRPK2,PTPN21,ARPC5L,MYO1E,TAF13,MID2,RPS13,FBXO45,MBD2,SLMAP,ACADVL,SIRT1,KIFAP3,WRN,GAN,KLHL2,CAMSAP1,CTTNBP2NL,YES1,ZNF146,PCM1,LATS1,ADAM17,RBM34,PSD3,PIBF1,BCL10,PPP2CB,RPS23,SNX29,MPHOSPH6,PTPN4,D…
0.00214	16821	1727	1411	0.817	0.084	GO:0005623	CC	15	cell	1	SMEK2,TBC1D14,PSMD7,DCAF10,NAA20,GPN1,FAN1,KIF5B,USO1,TMEM123,HNRNPH1,MKKS,SMG5,FBXO21,HDLBP,CCDC91,KDM5B,OGT,CSNK2A1,SEC63,PSME4,EIF3F,ACVR1B,IWS1,RNPEP,HSP90B1,TBRG1,RABGAP1,ZMYM1,UGP2,SGPP1,AAGAB,ZNF281,UIMC1,MARK3,SFPQ,EDEM2,LRBA,STAMBP,APLP2,RPSA,EIF1AX,RPP38,ZNF800,RPS6KB2,COPB1,MON2,DNAJA3,CDC42SE1,SENP6,GOLGA3,SF3B14,C2CD2,MYL12B,KDM1B,NUP54,ZNF451,RIMKLB,KIF13A,MGAT5,NARG2,HCCS,RNF41,NGL…
0.00209	16820	1727	1411	0.817	0.084	GO:0044464	CC	15	cell part	2	SMEK2,TBC1D14,PSMD7,DCAF10,NAA20,GPN1,FAN1,KIF5B,USO1,TMEM123,HNRNPH1,MKKS,SMG5,FBXO21,HDLBP,CCDC91,KDM5B,OGT,CSNK2A1,SEC63,PSME4,EIF3F,ACVR1B,IWS1,RNPEP,HSP90B1,TBRG1,RABGAP1,ZMYM1,UGP2,SGPP1,AAGAB,ZNF281,UIMC1,MARK3,SFPQ,EDEM2,LRBA,STAMBP,APLP2,RPSA,EIF1AX,RPP38,ZNF800,RPS6KB2,COPB1,MON2,DNAJA3,CDC42SE1,SENP6,GOLGA3,SF3B14,C2CD2,MYL12B,KDM1B,NUP54,ZNF451,RIMKLB,KIF13A,MGAT5,NARG2,HCCS,RNF41,NGL…
0.00102	289	1727	49	0.028	0.17	GO:0031252	CC	15	cell leading edge	3	YWHAZ,KLHL2,NCKAP1,FRMD4B,PIP5K1A,EZR,RAB5A,RASA1,ACTN1,CDK6,SH3RF1,WASF2,LCP1,NDEL1,PLEKHA1,AMOTL1,S100A6,PRKCI,PTPN13,PHACTR4,MYH9,S100A11,DIAPH1,JMY,PXN,ATF4,BAIAP2,FAT1,PTPRK,FZD6,SH3YL1,MTSS1,FGD6,WASL,MYO6,RAB3IP,TNFRSF12A,PRKCZ,WWC1,DST,PTK6,PLA2G4F,PLEK2,PALLD,EPHA2,ARHGEF4,ITGB4,AJUBA,FERMT1
2.68e-16	14322	1727	1298	0.752	0.091	GO:0005622	CC	15	intracellular	3	SMEK2,TBC1D14,PSMD7,DCAF10,NAA20,GPN1,FAN1,KIF5B,USO1,HNRNPH1,MKKS,SMG5,FBXO21,HDLBP,CCDC91,KDM5B,OGT,CSNK2A1,SEC63,PSME4,EIF3F,IWS1,HSP90B1,TBRG1,RABGAP1,ZMYM1,UGP2,SGPP1,AAGAB,ZNF281,UIMC1,SFPQ,EDEM2,LRBA,STAMBP,APLP2,RPSA,EIF1AX,RPP38,ZNF800,RPS6KB2,COPB1,MON2,DNAJA3,CDC42SE1,SENP6,GOLGA3,SF3B14,C2CD2,MYL12B,KDM1B,NUP54,ZNF451,RIMKLB,KIF13A,MGAT5,NARG2,HCCS,RNF41,NGLY1,ELF1,PRDX6,MLH3,RPL12,NS…
2.06e-15	14124	1727	1280	0.741	0.091	GO:0044424	CC	15	intracellular part	3	SMEK2,TBC1D14,PSMD7,DCAF10,NAA20,GPN1,FAN1,KIF5B,USO1,HNRNPH1,MKKS,SMG5,FBXO21,HDLBP,CCDC91,KDM5B,OGT,CSNK2A1,SEC63,PSME4,EIF3F,IWS1,HSP90B1,TBRG1,RABGAP1,ZMYM1,UGP2,SGPP1,AAGAB,ZNF281,UIMC1,SFPQ,EDEM2,LRBA,STAMBP,APLP2,RPSA,EIF1AX,RPP38,ZNF800,RPS6KB2,COPB1,MON2,DNAJA3,CDC42SE1,SENP6,GOLGA3,SF3B14,C2CD2,MYL12B,KDM1B,NUP54,ZNF451,RIMKLB,KIF13A,MGAT5,NARG2,HCCS,RNF41,NGLY1,ELF1,PRDX6,MLH3,RPL12,NS…
2.62e-07	10544	1727	964	0.558	0.091	GO:0005737	CC	15	cytoplasm	4	SMEK2,TBC1D14,PSMD7,NAA20,GPN1,KIF5B,USO1,HNRNPH1,MKKS,SMG5,HDLBP,CCDC91,OGT,CSNK2A1,SEC63,PSME4,EIF3F,HSP90B1,RABGAP1,UGP2,SGPP1,AAGAB,SFPQ,EDEM2,LRBA,STAMBP,RPSA,EIF1AX,RPS6KB2,COPB1,DNAJA3,CDC42SE1,SENP6,GOLGA3,C2CD2,MYL12B,NUP54,RIMKLB,KIF13A,MGAT5,HCCS,RNF41,NGLY1,ELF1,PRDX6,RPL12,NSMAF,SYNE1,CEP63,SCFD1,MARK2,SRF,LZTFL1,CCDC90B,IFT74,SRP72,MKNK1,NXT1,ATL2,KLF6,PDE7A,SMG7,BZW1,PTGES3,ARIH1,D…
3.25e-06	12323	1727	1095	0.634	0.089	GO:0043229	CC	15	intracellular organelle	4	SMEK2,TBC1D14,PSMD7,NAA20,GPN1,FAN1,KIF5B,USO1,HNRNPH1,MKKS,SMG5,HDLBP,CCDC91,KDM5B,OGT,CSNK2A1,SEC63,PSME4,IWS1,HSP90B1,TBRG1,RABGAP1,ZMYM1,SGPP1,ZNF281,UIMC1,SFPQ,EDEM2,LRBA,STAMBP,APLP2,RPSA,RPP38,ZNF800,RPS6KB2,COPB1,MON2,DNAJA3,CDC42SE1,SENP6,GOLGA3,SF3B14,C2CD2,MYL12B,KDM1B,NUP54,ZNF451,KIF13A,MGAT5,NARG2,HCCS,ELF1,PRDX6,MLH3,RPL12,GATAD1,MTA2,SYNE1,CEP63,MORC4,SCFD1,MARK2,SRF,TOX4,FNBP4,CC…
0.00757	3645	1727	360	0.208	0.099	GO:0043232	CC	15	intracellular non-membrane-bounded organelle	5	SMEK2,KIF5B,HNRNPH1,MKKS,KDM5B,OGT,CSNK2A1,RABGAP1,RPSA,RPP38,RPS6KB2,DNAJA3,CDC42SE1,MYL12B,KIF13A,MLH3,RPL12,SYNE1,CEP63,SRF,TOX4,SETD2,IFT74,SRP72,LIN7C,TAF1B,SMG7,PTGES3,DDX21,YWHAZ,DPF2,CLASP1,SRPK2,PTPN21,ARPC5L,MYO1E,TAF13,MID2,RPS13,FBXO45,MBD2,SLMAP,ACADVL,SIRT1,KIFAP3,WRN,GAN,KLHL2,CAMSAP1,CTTNBP2NL,YES1,ZNF146,PCM1,LATS1,ADAM17,RBM34,PSD3,PIBF1,BCL10,PPP2CB,RPS23,SNX29,MPHOSPH6,PTPN4,D…
9.62e-09	2015	1727	245	0.142	0.122	GO:0005856	CC	15	cytoskeleton	6	SMEK2,KIF5B,HNRNPH1,MKKS,OGT,RABGAP1,CDC42SE1,MYL12B,KIF13A,SYNE1,CEP63,IFT74,LIN7C,SMG7,YWHAZ,DPF2,CLASP1,PTPN21,ARPC5L,MYO1E,MID2,FBXO45,SLMAP,KIFAP3,WRN,GAN,KLHL2,CAMSAP1,CTTNBP2NL,YES1,PCM1,LATS1,ADAM17,PSD3,PIBF1,BCL10,PPP2CB,SNX29,PTPN4,SH3PXD2A,MPRIP,TCHP,FRMD4B,BASP1,SBDS,PTPN3,CASK,HIP1R,TARS,KLHL21,PDLIM2,ARHGEF10,PTPN12,CBY1,HARBI1,PSEN1,EZR,SRC,TRIP10,RBBP6,CDH1,CEP120,STK38L,INTS6,AK…
3.81e-08	27	1727	16	0.009	0.593	GO:0001533	CC	15	cornified envelope	7	ANXA1,TGM1,CSTA,EVPL,SCEL,SPRR2F,IVL,SPRR1B,SPRR1A,DSP,CNFN,SPRR2G,SPRR2B,SPRR2E,SPRR2A,SPRR2D
0.00166	134	1727	29	0.017	0.216	GO:0001726	CC	15	ruffle	1	KLHL2,FRMD4B,PIP5K1A,EZR,RAB5A,RASA1,ACTN1,CDK6,WASF2,LCP1,PLEKHA1,S100A6,MYH9,S100A11,DIAPH1,BAIAP2,SH3YL1,MTSS1,FGD6,MYO6,TNFRSF12A,WWC1,DST,PTK6,PLA2G4F,PALLD,EPHA2,ARHGEF4,FERMT1
0.0279	1457	1727	161	0.093	0.111	GO:0044430	CC	15	cytoskeletal part	1	SMEK2,KIF5B,MKKS,OGT,RABGAP1,MYL12B,KIF13A,CEP63,IFT74,LIN7C,YWHAZ,DPF2,CLASP1,MYO1E,MID2,FBXO45,SLMAP,KIFAP3,WRN,GAN,CAMSAP1,YES1,PCM1,LATS1,PSD3,PIBF1,BCL10,PPP2CB,SNX29,SH3PXD2A,TCHP,SBDS,KLHL21,ARHGEF10,PTPN12,CBY1,HARBI1,PSEN1,EZR,RBBP6,CEP120,AKAP9,SMEK1,MAP2K1,PROCR,FLII,EIF6,CSNK1A1,DVL1,PPP2CA,LIMA1,ARL8B,BOD1,LCP1,RBM39,RANBP9,INO80,IQCB1,NDEL1,TTBK2,CEP170B,ACTN4,NFE2L2,HOMER2,KIAA0753…
1.38e-09	6792	1727	674	0.39	0.099	GO:0005634	CC	19	nucleus	1	SMEK2,PSMD7,NAA20,FAN1,HNRNPH1,SMG5,HDLBP,CCDC91,KDM5B,OGT,CSNK2A1,PSME4,IWS1,TBRG1,ZMYM1,ZNF281,UIMC1,SFPQ,STAMBP,APLP2,RPSA,RPP38,ZNF800,RPS6KB2,DNAJA3,SENP6,GOLGA3,SF3B14,C2CD2,KDM1B,NUP54,ZNF451,NARG2,ELF1,MLH3,GATAD1,MTA2,SYNE1,MORC4,MARK2,SRF,TOX4,FNBP4,SETD2,IFT74,ZNF337,SRP72,MKNK1,NXT1,KLF6,TAF1B,SMG7,PTGES3,KANSL2,PRDM4,DDX21,ZNF587B,ZNF121,YWHAZ,DPF2,NIPBL,ZNF606,RBM17,SRPK2,TRIM35,TAF…
7.43e-06	848	1727	117	0.068	0.138	GO:0030054	CC	5	cell junction	1	DNAJA3,LIN7C,MYO1E,FBXO45,BAIAP2L1,PSD3,EBAG9,SH3PXD2A,DENND1A,CLDN12,CASK,ASH1L,PDLIM2,TRIM25,PTPN12,CDH1,MAP2K1,IFI30,FLII,ACTN1,LIMA1,YBX3,LCP1,CXADR,AGRN,GRIP1,HOMER2,AMOTL1,CAMK2N1,ZYX,FSCN1,CNN2,NFIA,MYH9,STRN,ARHGAP32,DLG3,PXN,BAIAP2,PARD3,PVR,PVRL1,CCDC85C,DLG1,FAT1,PTPRK,NLGN4Y,GJA1,MINK1,PDLIM5,TNIP1,ITGA6,DLG5,SLC2A1,CLCA2,MAGI1,NDRG1,SIPA1L1,ANK3,DSG2,AMOTL2,TES,GABRP,MPP7,AQP3,TJP1,C…
1.29e-07	237	1727	51	0.03	0.215	GO:0070161	CC	5	anchoring junction	2	MYO1E,EBAG9,PDLIM2,CDH1,MAP2K1,FLII,ACTN1,LIMA1,CXADR,ZYX,MYH9,PXN,PARD3,PVRL1,DLG1,PTPRK,GJA1,DLG5,NDRG1,DSG2,TES,MPP7,TJP1,MLLT4,FBLIM1,ARHGAP26,SDC4,TJP2,SDC1,PERP,TGM1,DSG1,PKP3,EVPL,PALLD,EPHA2,PKP1,FLNB,DSG3,FAT2,DSC2,PKP2,AJUBA,PVRL4,DSC3,GRB7,PPL,TNS4,DSP,FERMT1,DSC1
0.000901	214	1727	40	0.023	0.187	GO:0005912	CC	5	adherens junction	3	MYO1E,EBAG9,PDLIM2,CDH1,MAP2K1,FLII,ACTN1,LIMA1,CXADR,ZYX,MYH9,PXN,PARD3,PVRL1,DLG1,PTPRK,GJA1,DLG5,NDRG1,TES,MPP7,TJP1,MLLT4,FBLIM1,ARHGAP26,SDC4,TJP2,SDC1,TGM1,PALLD,EPHA2,FLNB,FAT2,DSC2,PKP2,AJUBA,PVRL4,GRB7,TNS4,FERMT1
5.03e-09	313	1727	64	0.037	0.204	GO:0005911	CC	5	cell-cell junction	2	LIN7C,MYO1E,CLDN12,CASK,ASH1L,CDH1,ACTN1,YBX3,CXADR,AMOTL1,ZYX,CNN2,MYH9,STRN,DLG3,PARD3,PVRL1,CCDC85C,DLG1,FAT1,PTPRK,GJA1,DLG5,SLC2A1,MAGI1,NDRG1,ANK3,DSG2,AMOTL2,MPP7,AQP3,TJP1,PRKCZ,MARVELD3,MLLT4,PARD6B,GJB2,TJP2,PERP,TGM1,INADL,DSG1,PKP3,EVPL,GJB5,CRB3,GJB3,PKP1,DSG3,FAT2,DSC2,PCDH1,PKP2,CLDN1,AJUBA,CLDN7,DSC3,GJB6,PPL,TENM2,DSP,COL17A1,DSC1,EPCAM
0.013	110	1727	24	0.014	0.218	GO:0070160	CC	5	occluding junction	3	LIN7C,CLDN12,ASH1L,YBX3,CXADR,AMOTL1,STRN,DLG3,PARD3,CCDC85C,DLG1,MAGI1,AMOTL2,MPP7,TJP1,PRKCZ,MARVELD3,PARD6B,TJP2,INADL,CRB3,CLDN1,CLDN7,EPCAM
0.000166	28	1727	13	0.008	0.464	GO:0030057	CC	5	desmosome	3	DSG2,PERP,DSG1,PKP3,EVPL,PKP1,DSG3,DSC2,PKP2,DSC3,PPL,DSP,DSC1
0.0172	45	1727	14	0.008	0.311	GO:0005913	CC	5	cell-cell adherens junction	3	CDH1,ACTN1,ZYX,MYH9,PARD3,PVRL1,GJA1,DLG5,NDRG1,TJP1,MLLT4,TGM1,FAT2,DSC2
0.013	110	1727	24	0.014	0.218	GO:0005923	CC	5	tight junction	1	LIN7C,CLDN12,ASH1L,YBX3,CXADR,AMOTL1,STRN,DLG3,PARD3,CCDC85C,DLG1,MAGI1,AMOTL2,MPP7,TJP1,PRKCZ,MARVELD3,PARD6B,TJP2,INADL,CRB3,CLDN1,CLDN7,EPCAM
0.0278	453	1727	63	0.036	0.139	GO:0004674	MF	24	protein serine/threonine kinase activity	1	CSNK2A1,ACVR1B,MARK3,RPS6KB2,MARK2,MKNK1,SRPK2,LATS1,CSNK2A2,TLK1,BMP2K,SMG1,MAPKAPK3,CASK,HIPK3,ALPK1,STK17A,CLK4,CDKL1,STK38L,MAP2K1,CSNK2A3,CSNK1A1,SIK1,CDK6,SLK,TTBK2,MAP3K4,PRKCH,VRK2,PRKCI,CLK1,MAPK6,PLK2,STK24,PLK3,LMTK2,MLTK,NEK11,MINK1,CCNK,MAP3K8,BCR,RPS6KA1,STK3,MKNK2,MARK1,RIOK3,OXSR1,MST4,LIMK2,MAPK10,ERN1,HMGA2,PRKCZ,MAP3K9,MLK4,PTK6,MAST4,PIM1,PAK6,MAPK13,EGFR
0.0143	17538	1727	1457	0.844	0.083	GO:0003674	MF	10	molecular_function	1	TBC1D14,PSMD7,NAA20,GPN1,FAN1,KIF5B,USO1,USP24,TMEM123,NKTR,HNRNPH1,MKKS,SMG5,FBXO21,HDLBP,CCDC91,LRRFIP2,KDM5B,OGT,CSNK2A1,SEC63,PSME4,EIF3F,ACVR1B,IWS1,RNPEP,ZUFSP,ZC3H13,PRPSAP2,HSP90B1,TBRG1,RABGAP1,ZMYM1,UGP2,SGPP1,ZNF281,METTL4,UIMC1,MARK3,SFPQ,EDEM2,LRBA,STAMBP,APLP2,RPSA,TRAF3IP2,EIF1AX,RPP38,ZNF800,RPS6KB2,COPB1,MON2,DNAJA3,CDC42SE1,SENP6,GOLGA3,SF3B14,MYL12B,KDM1B,NUP54,ZNF451,RIMKLB,KI…
4.94e-11	13523	1727	1215	0.704	0.09	GO:0005488	MF	10	binding	2	TBC1D14,PSMD7,GPN1,FAN1,KIF5B,NKTR,HNRNPH1,MKKS,SMG5,FBXO21,HDLBP,CCDC91,LRRFIP2,KDM5B,OGT,CSNK2A1,PSME4,EIF3F,ACVR1B,IWS1,RNPEP,ZUFSP,ZC3H13,PRPSAP2,HSP90B1,TBRG1,RABGAP1,ZMYM1,UGP2,ZNF281,METTL4,UIMC1,MARK3,SFPQ,EDEM2,STAMBP,APLP2,RPSA,TRAF3IP2,EIF1AX,RPP38,ZNF800,RPS6KB2,COPB1,DNAJA3,SENP6,SF3B14,MYL12B,KDM1B,ZNF451,RIMKLB,KIF13A,SNX33,HCCS,RNF41,NGLY1,ELF1,PRDX6,MLH3,RPL12,NSMAF,GATAD1,MTA2,S…
3.31e-20	8502	1727	870	0.504	0.102	GO:0005515	MF	10	protein binding	3	TBC1D14,PSMD7,FAN1,KIF5B,HNRNPH1,MKKS,SMG5,CCDC91,LRRFIP2,KDM5B,OGT,CSNK2A1,PSME4,EIF3F,ACVR1B,ZC3H13,HSP90B1,TBRG1,RABGAP1,ZMYM1,UGP2,ZNF281,UIMC1,MARK3,SFPQ,STAMBP,APLP2,RPSA,TRAF3IP2,RPP38,COPB1,DNAJA3,SENP6,MYL12B,KIF13A,SNX33,RNF41,NGLY1,ELF1,PRDX6,MLH3,NSMAF,MTA2,SYNE1,CEP63,MORC4,SCFD1,MARK2,SRF,LZTFL1,TOX4,SETD2,MKNK1,NXT1,ATL2,LIN7C,TAF1B,RBM26,SMG7,PTGES3,ARIH1,DOCK1,TOMM34,YWHAZ,NIPBL,…
1.56e-06	733	1727	107	0.062	0.146	GO:0008092	MF	10	cytoskeletal protein binding	4	KIF5B,RABGAP1,KIF13A,SYNE1,LIN7C,CLASP1,ARPC5L,MYO1E,KIFAP3,KLHL2,CAMSAP1,BAIAP2L1,PTPN4,MPRIP,SBDS,PTPN3,HIP1R,ARFGEF1,ANXA2,RAB10,PDLIM2,ARHGEF10,CAPN2,EZR,GABARAPL2,CDH1,STK38L,RAE1,MKL2,FLII,WIPF2,ACTN1,TNKS1BP1,LIMA1,ARL8B,WHAMM,WASF2,SSH3,LCP1,INO80,NDEL1,ACTN4,HOMER2,S100A6,SPTBN2,KIF21A,FSCN1,CNN2,MYO1B,PHACTR2,DAAM1,DSTN,PHACTR4,MYH9,TNNT1,DIAPH1,JMY,PXN,BAIAP2,SMTN,LMTK2,KIF27,DLG1,GJA1…
0.0022	384	1727	59	0.034	0.154	GO:0003779	MF	10	actin binding	5	SYNE1,ARPC5L,MYO1E,KLHL2,BAIAP2L1,MPRIP,HIP1R,EZR,STK38L,MKL2,FLII,WIPF2,ACTN1,LIMA1,WHAMM,WASF2,SSH3,LCP1,INO80,ACTN4,HOMER2,SPTBN2,FSCN1,CNN2,MYO1B,PHACTR2,DAAM1,DSTN,PHACTR4,MYH9,DIAPH1,JMY,SMTN,TMSB4X,PLS1,PDLIM5,FMNL2,TMOD3,TAGLN,MTSS1,PAWR,COBLL1,WASL,MYO5C,CORO2A,MYO6,LIMCH1,DST,MICAL2,PALLD,PHACTR3,FLNB,HOOK1,AJUBA,MYO5B,TNS4,POF1B,ABLIM1,EGFR
0.00536	1268	1727	147	0.085	0.116	GO:0019899	MF	10	enzyme binding	4	TBC1D14,SMG5,ACVR1B,HSP90B1,DNAJA3,NXT1,SMG7,ARIH1,YWHAZ,NIPBL,PPP1R21,SIRT1,SCAF8,STRN3,YES1,LATS1,BCL10,CCNL2,IRS1,MDM4,PTPN3,KDM4C,CCNC,SMAD1,ANXA2,PIP5K1A,USP7,EPAS1,FOXO1,ZBTB7A,GABARAPL2,SPOP,RB1CC1,CDH1,AKAP8L,HMGA1,HES1,MAP2K1,RASA1,TRIB1,DVL1,PRKAB1,SIK1,NCOR2,CBS,TNKS1BP1,SMAD7,BICD2,YBX3,MALT1,PPP3CB,MDM2,SRGAP1,RANBP9,XPOT,SMAD3,PRKCH,CYLD,CAMK2N1,PPP1CB,GOLGA4,PTPN2,SIAH2,SH2D4A,ZNF6…
0.0082	152	1727	30	0.017	0.197	GO:0060090	MF	10	binding, bridging	3	BAIAP2L1,IRS1,SKAP2,SRC,CRKL,SH3RF1,ITSN2,RAD50,FSCN1,BAIAP2,HSPA5,TOB1,SH3BGR,MTSS1,ANK3,FLRT2,FLRT3,MPP7,ANXA1,WWC1,ARHGAP26,CSTA,EVPL,ADAP2,IVL,SH2D3A,SPRR1B,GRB7,SPRR1A,DSP
0.0133	140	1727	28	0.016	0.2	GO:0030674	MF	10	protein binding, bridging	4	BAIAP2L1,IRS1,SKAP2,SRC,CRKL,ITSN2,RAD50,FSCN1,BAIAP2,HSPA5,TOB1,SH3BGR,MTSS1,ANK3,FLRT2,FLRT3,ANXA1,WWC1,ARHGAP26,CSTA,EVPL,ADAP2,IVL,SH2D3A,SPRR1B,GRB7,SPRR1A,DSP
0.0381	544	1727	72	0.042	0.132	GO:0005543	MF	38	phospholipid binding	1	OGT,SNX33,MYO1E,PSD3,SNX29,SH3PXD2A,MPRIP,IRS1,PLCD3,OSBPL6,VAV2,HIP1R,ANXA7,SKAP2,ANXA2,ZFYVE9,OSBP,RASA1,PHLDA1,OSBPL3,AXL,ITSN2,ITPR3,PLEKHA1,PLD2,SPTBN2,MYO1B,DGKH,PLCD1,PRKCI,ARHGAP32,PARD3,CMIP,ARHGEF3,DOCK9,SNX15,NET1,SEC14L2,LPAR3,BCR,SH3YL1,PHLDA3,AFAP1L2,FCHO2,STAP2,MYOF,PHLDB2,MARK1,FGD6,ARHGEF5,ARAP2,ANXA1,ARHGEF28,OSBP2,TBC1D2,ARHGAP26,DEF6,PLEKHG5,ELMO3,DGKA,ANXA8L1,PLEK2,ARHGEF4,AD…
5.31e-28	7510	1727	927	0.537	0.123	BIOGRID:00000	bi	41	BioGRID interaction data	1	SMEK2,TBC1D14,PSMD7,DCAF10,NAA20,GPN1,FAN1,KIF5B,USO1,USP24,TMEM123,NKTR,HNRNPH1,MKKS,SMG5,FBXO21,HDLBP,CCDC91,LRRFIP2,KDM5B,OGT,CSNK2A1,GPATCH2L,SEC63,PSME4,EIF3F,ACVR1B,IWS1,RNPEP,ZUFSP,ZC3H13,RMND5B,PRPSAP2,HSP90B1,TBRG1,RABGAP1,ZMYM1,UGP2,SGPP1,AAGAB,ZNF281,METTL4,UIMC1,MARK3,SFPQ,EDEM2,LRBA,STAMBP,APLP2,RPSA,TRAF3IP2,EIF1AX,TMEM159,RPP38,ZNF800,RPS6KB2,NADKD1,COPB1,MON2,DNAJA3,CDC42SE1,SENP6…
0.0293	217	1716	35	0.02	0.161	HP:0002115	hp	21	Sparse or absent hair	1	WRN,DCAF17,HTRA1,RBBP8,TINF2,MAP2K1,CBS,VDR,TRAF6,PIGL,DOCK6,PVRL1,GJA1,OFD1,ABHD5,GJB2,TRPV3,KRT14,TGM1,KRT6B,KRT6A,SPINK5,GJB3,PKP1,NIPAL4,CLDN1,ST14,DSC3,GJB6,ABCA12,LAMC2,DSP,TP63,LAMB3,LAMA3
0.00393	126	1716	26	0.015	0.206	HP:0001596	hp	21	Alopecia	2	DCAF17,HTRA1,TINF2,VDR,DOCK6,PVRL1,GJA1,OFD1,ABHD5,GJB2,TRPV3,KRT14,TGM1,KRT6B,KRT6A,GJB3,PKP1,NIPAL4,CLDN1,GJB6,ABCA12,LAMC2,DSP,TP63,LAMB3,LAMA3
0.00315	5	1716	5	0.003	1	HP:0006089	hp	2	Palmar hyperhidrosis	1	ITGB4,LAMC2,COL17A1,LAMB3,LAMA3
0.0324	65	1716	16	0.009	0.246	HP:0011495	hp	18	Abnormality of corneal epithelium	1	PRDM5,XPC,GJB2,TGM1,COL4A5,NIPAL4,ITGB4,FGFR2,GJB6,ABCA12,LAMC2,SPINT2,COL17A1,TP63,LAMB3,LAMA3
6.93e-05	38	1716	15	0.009	0.395	HP:0200020	hp	18	Corneal erosions	2	PRDM5,GJB2,TGM1,COL4A5,NIPAL4,ITGB4,FGFR2,GJB6,ABCA12,LAMC2,SPINT2,COL17A1,TP63,LAMB3,LAMA3
0.00838	131	1716	26	0.015	0.198	HP:0000971	hp	20	Abnormality of the sweat gland	1	BCL10,TINF2,TRAF6,NFKBIA,PVRL1,CAV1,PRNP,KRT1,KRT4,DST,GJB2,TRPV3,KRT14,TGM1,KRT6B,KRT6A,GJB3,NIPAL4,ITGB4,GJB6,ABCA12,LAMC2,COL17A1,TP63,LAMB3,LAMA3
7.62e-05	260	1716	46	0.027	0.177	HP:0001597	hp	14	Abnormality of the nail	1	AAGAB,HCCS,ADAM17,TINF2,MAP2K1,PLCD1,PIGA,TRAF6,DOCK6,PVRL1,GJA1,FZD6,ITGA3,ITGA6,KRT10,OFD1,KRT1,EFNB1,KRT4,GJB2,TRPV3,KRT14,TGM1,DSG1,KRT6B,KRT6A,IL36RN,GJB3,PKP1,FLNB,NIPAL4,ITGB4,FGFR2,IRF6,PVRL4,ST14,GJB6,ABCA12,NLRP1,LAMC2,DSP,COL17A1,TP63,LAMB3,FERMT1,LAMA3
2.58e-05	51	1716	18	0.01	0.353	HP:0008404	hp	14	Nail dystrophy	2	TINF2,ITGA3,ITGA6,KRT4,GJB2,TRPV3,KRT14,TGM1,KRT6B,IL36RN,ITGB4,GJB6,NLRP1,LAMC2,DSP,TP63,LAMB3,LAMA3
0.0219	13	1716	7	0.004	0.538	HP:0100643	hp	14	Abnormality of nail color	2	PLCD1,GJB2,KRT14,KRT6B,KRT6A,GJB6,ABCA12
0.00212	93	1716	22	0.013	0.237	HP:0002164	hp	14	Nail dysplasia	2	TINF2,PLCD1,PVRL1,ITGA6,EFNB1,KRT4,GJB2,TRPV3,KRT14,TGM1,KRT6B,IL36RN,FLNB,ITGB4,GJB6,LAMC2,DSP,COL17A1,TP63,LAMB3,FERMT1,LAMA3
0.000165	14	1716	9	0.005	0.643	HP:0001056	hp	11	Milia	1	CYLD,ITGA6,OFD1,KRT4,KRT14,ITGB4,LAMC2,LAMB3,LAMA3
0.000743	50	1716	16	0.009	0.32	HP:0100872	hp	6	Abnormality of the plantar skin of foot	1	MAP2K1,EP300,PIGL,PVRL1,KRT10,KRT1,KRT4,GJB2,KRT14,KRT6B,KRT6A,ITGB4,FGFR2,GJB6,DSP,FERMT1
0.0302	624	1716	76	0.044	0.122	HP:0011121	hp	6	Abnormality of skin morphology	1	AAGAB,HCCS,GATAD1,WRN,PEX12,SBDS,FANCE,PSEN1,RBBP8,TINF2,MAP2K1,XPC,PEX13,CBS,EP300,SMAD3,TRAF6,STEAP3,PIGL,PVRL1,GJA1,CAV1,PYCR1,ITGA3,ITGA6,KRT10,OFD1,OSMR,ABHD5,KRT1,DSG2,CTGF,KITLG,CDKN2B,ELOVL4,HMGA2,KRT4,RIN2,DST,GJB2,IL1RN,TRPV3,KRT14,TGM1,DSG1,SEMA4A,FOXC1,KRT6B,CSTA,KRT6A,COL4A5,IL36RN,PITX2,SPINK5,GJB3,PKP1,NCF2,DSC2,NIPAL4,ITGB4,FGFR2,CLDN1,PVRL4,ST14,GJB6,ABCA12,ZNF750,NLRP1,LAMC2,DSP…
0.000248	58	1716	18	0.01	0.31	HP:0008066	hp	6	Abnormal blistering of the skin	2	TINF2,ITGA3,ITGA6,KRT10,KRT1,KRT4,KRT14,KRT6B,KRT6A,GJB3,PKP1,ITGB4,LAMC2,DSP,COL17A1,LAMB3,FERMT1,LAMA3
0.00315	5	1716	5	0.003	1	HP:0003341	hp	6	Junctional split	3	ITGA6,ITGB4,LAMC2,LAMB3,LAMA3
1.9e-07	282	1716	54	0.031	0.191	HP:0001072	hp	6	Thickened skin	2	AAGAB,GATAD1,WRN,PEX12,SBDS,PSEN1,TINF2,MAP2K1,PEX13,PIGL,PVRL1,GJA1,CAV1,KRT10,ABHD5,KRT1,DSG2,KITLG,ELOVL4,KRT4,RIN2,GJB2,IL1RN,TRPV3,KRT14,TGM1,DSG1,KRT6B,CSTA,KRT6A,COL4A5,IL36RN,SPINK5,GJB3,PKP1,DSC2,NIPAL4,ITGB4,FGFR2,CLDN1,PVRL4,ST14,GJB6,ABCA12,ZNF750,NLRP1,LAMC2,DSP,COL17A1,TP63,LAMB3,FERMT1,EXPH5,LAMA3
5.63e-09	259	1716	54	0.031	0.208	HP:0011368	hp	6	Epidermal thickening	3	AAGAB,GATAD1,WRN,PEX12,SBDS,PSEN1,TINF2,MAP2K1,PEX13,PIGL,PVRL1,GJA1,CAV1,KRT10,ABHD5,KRT1,DSG2,KITLG,ELOVL4,KRT4,RIN2,GJB2,IL1RN,TRPV3,KRT14,TGM1,DSG1,KRT6B,CSTA,KRT6A,COL4A5,IL36RN,SPINK5,GJB3,PKP1,DSC2,NIPAL4,ITGB4,FGFR2,CLDN1,PVRL4,ST14,GJB6,ABCA12,ZNF750,NLRP1,LAMC2,DSP,COL17A1,TP63,LAMB3,FERMT1,EXPH5,LAMA3
0.00014	87	1716	23	0.013	0.264	HP:0008064	hp	6	Ichthyosiform abnormality of the skin	4	PEX12,SBDS,MAP2K1,PEX13,PIGL,KRT10,ABHD5,KRT1,ELOVL4,RIN2,GJB2,KRT14,TGM1,KRT6B,KRT6A,COL4A5,SPINK5,NIPAL4,CLDN1,ST14,GJB6,ABCA12,FERMT1
0.0353	23	1716	9	0.005	0.391	HP:0007431	hp	6	Congenital ichthyosiform erythroderma	5	KRT10,ABHD5,KRT1,TGM1,SPINK5,NIPAL4,CLDN1,ST14,ABCA12
5.17e-07	201	1716	43	0.025	0.214	HP:0000962	hp	6	Hyperkeratosis	4	AAGAB,GATAD1,WRN,PSEN1,TINF2,MAP2K1,PIGL,PVRL1,GJA1,KRT10,KRT1,DSG2,KITLG,ELOVL4,KRT4,GJB2,IL1RN,TRPV3,KRT14,TGM1,DSG1,KRT6B,CSTA,KRT6A,GJB3,PKP1,DSC2,NIPAL4,ITGB4,FGFR2,PVRL4,GJB6,ABCA12,ZNF750,NLRP1,LAMC2,DSP,COL17A1,TP63,LAMB3,FERMT1,EXPH5,LAMA3
2.62e-08	32	1716	17	0.01	0.531	HP:0007556	hp	6	Plantar hyperkeratosis	5	PIGL,PVRL1,KRT10,KRT1,KRT4,GJB2,KRT14,KRT6B,KRT6A,ITGB4,GJB6,LAMC2,DSP,COL17A1,LAMB3,FERMT1,LAMA3
5.22e-05	28	1716	13	0.008	0.464	HP:0010765	hp	6	Palmar hyperkeratosis	5	PIGL,PVRL1,KRT10,KRT1,KRT4,GJB2,KRT14,KRT6B,KRT6A,PVRL4,GJB6,DSP,FERMT1
0.000189	26	1716	12	0.007	0.462	HP:0000972	hp	6	Palmoplantar hyperkeratosis	6	PIGL,PVRL1,KRT10,KRT1,KRT4,GJB2,KRT14,KRT6B,KRT6A,GJB6,DSP,FERMT1
0.00013	121	1716	28	0.016	0.231	HP:0000982	hp	6	Palmoplantar keratoderma	5	AAGAB,GATAD1,PSEN1,TINF2,MAP2K1,GJA1,KRT10,KRT1,DSG2,KRT4,GJB2,TRPV3,KRT14,TGM1,DSG1,KRT6B,KRT6A,GJB3,PKP1,DSC2,NIPAL4,FGFR2,GJB6,ABCA12,NLRP1,DSP,TP63,FERMT1
0.0118	36	1716	12	0.007	0.333	HP:0011830	hp	6	Abnormality of oral mucosa	1	TINF2,KRT13,KRT4,GJB2,IL1RN,KRT14,KRT6A,ITGB4,LAMC2,COL17A1,LAMB3,LAMA3
0.00315	5	1716	5	0.003	1	HP:0200097	hp	6	Oral mucusa blisters	2	ITGB4,LAMC2,COL17A1,LAMB3,LAMA3
0.00315	5	1716	5	0.003	1	HP:0100640	hp	39	Laryngeal cyst	1	ITGB4,LAMC2,COL17A1,LAMB3,LAMA3
0.00945	124	1716	25	0.015	0.202	HP:0200042	hp	36	Skin ulcer	1	WRN,GBE1,TINF2,PIGL,CAV1,ITGA6,KRT10,KRT1,ANTXR2,CTGF,KRT4,GJB2,TRPV3,KRT14,PKP1,NCF2,ITGB4,GJB6,LAMC2,DSP,COL17A1,TP63,LAMB3,FERMT1,LAMA3
0.000566	455	1716	65	0.038	0.143	HP:0000164	hp	4	Abnormality of the teeth	1	MKKS,HCCS,NIPBL,POLR3B,PRDM5,DCAF17,SBDS,RBBP8,TINF2,MAP2K1,CBS,VDR,EP300,ANKH,SMAD3,PTPN2,TRAF6,ANKRD11,EXT1,PIGL,NFKBIA,GALNT3,PVRL1,KDM6A,GJA1,CAV1,PYCR1,ITGA6,TGFB1,OFD1,PTHLH,EFNB1,CTGF,MAPK10,CHRNB1,HMGA2,KRT4,GJB2,TRPV3,KRT14,TGM1,FOXC1,KRT6B,KRT6A,PITX2,FLNB,NIPAL4,ITGB4,CA2,FGFR2,IRF6,CLDN1,PVRL4,ST14,GJB6,TGFA,POF1B,ABCA12,LAMC2,DSP,COL17A1,TP63,LAMB3,FERMT1,LAMA3
0.000424	135	1716	29	0.017	0.215	HP:0006483	hp	4	Abnormal number of teeth	2	MKKS,NIPBL,DCAF17,RBBP8,EP300,TRAF6,ANKRD11,PIGL,NFKBIA,PVRL1,KDM6A,GJA1,OFD1,PTHLH,HMGA2,TRPV3,FOXC1,PITX2,FLNB,ITGB4,FGFR2,IRF6,CLDN1,TGFA,LAMC2,COL17A1,TP63,LAMB3,LAMA3
0.000226	124	1716	28	0.016	0.226	HP:0009804	hp	4	Reduced number of teeth	3	MKKS,NIPBL,DCAF17,RBBP8,TRAF6,ANKRD11,PIGL,NFKBIA,PVRL1,KDM6A,GJA1,OFD1,PTHLH,HMGA2,TRPV3,FOXC1,PITX2,FLNB,ITGB4,FGFR2,IRF6,CLDN1,TGFA,LAMC2,COL17A1,TP63,LAMB3,LAMA3
0.00853	59	1716	16	0.009	0.271	HP:0000668	hp	4	Hypodontia	4	MKKS,NFKBIA,PVRL1,KDM6A,FOXC1,PITX2,FLNB,ITGB4,FGFR2,IRF6,CLDN1,LAMC2,COL17A1,TP63,LAMB3,LAMA3
0.00354	198	1716	35	0.02	0.177	HP:0011061	hp	4	Abnormality of dental structure	2	HCCS,SBDS,RBBP8,TINF2,VDR,EP300,ANKRD11,GALNT3,PVRL1,GJA1,CAV1,PYCR1,ITGA6,TGFB1,OFD1,CTGF,KRT4,GJB2,TRPV3,KRT14,KRT6B,KRT6A,FLNB,ITGB4,CA2,FGFR2,CLDN1,PVRL4,GJB6,LAMC2,COL17A1,TP63,LAMB3,FERMT1,LAMA3
0.0241	107	1716	22	0.013	0.206	HP:0000682	hp	4	Abnormality of dental enamel	3	HCCS,RBBP8,VDR,EP300,ANKRD11,GALNT3,PVRL1,GJA1,ITGA6,OFD1,KRT4,KRT14,FLNB,ITGB4,FGFR2,CLDN1,PVRL4,LAMC2,TP63,LAMB3,FERMT1,LAMA3
0.000132	107	1716	26	0.015	0.243	HP:0000670	hp	4	Carious teeth	3	SBDS,TINF2,VDR,EP300,PVRL1,GJA1,CAV1,PYCR1,TGFB1,OFD1,CTGF,GJB2,TRPV3,KRT14,KRT6B,KRT6A,ITGB4,CA2,FGFR2,GJB6,LAMC2,COL17A1,TP63,LAMB3,FERMT1,LAMA3
0.0127	48	1716	14	0.008	0.292	HP:0000685	hp	4	Hypoplasia of teeth	3	VDR,EP300,GALNT3,GJA1,ITGA6,OFD1,FLNB,ITGB4,FGFR2,CLDN1,PVRL4,LAMC2,LAMB3,LAMA3
0.00036	37	1716	14	0.008	0.378	HP:0006297	hp	4	Hypoplasia of dental enamel	4	VDR,EP300,GALNT3,GJA1,ITGA6,OFD1,FLNB,ITGB4,FGFR2,CLDN1,PVRL4,LAMC2,LAMB3,LAMA3
0.00965	265	1724	38	0.022	0.143	KEGG:04144	ke	33	Endocytosis	1	STAMBP,RNF41,IL2RG,PSD3,SMAP1,PIP5K1A,ZFYVE9,SRC,RAB5A,ITCH,SMAD7,EHD1,MDM2,VPS4B,CLTB,SMURF1,PLD2,EHD2,ARFGAP3,SMAD3,CHMP4A,PRKCI,TRAF6,PARD3,CAV1,MET,TGFB1,NEDD4,CAV2,RAB11FIP1,ARAP2,PRKCZ,PARD6B,ADRB2,FGFR2,CBLC,EGFR,CHMP4C
4.99e-05	82	1724	21	0.012	0.256	KEGG:04520	ke	32	Adherens junction	1	CSNK2A1,YES1,CSNK2A2,SRC,CDH1,ACTN1,WASF2,EP300,ACTN4,SMAD3,BAIAP2,PARD3,PVRL1,MET,LMO7,WASL,TJP1,PTPRF,MLLT4,PVRL4,EGFR
0.00138	225	1724	36	0.021	0.16	KEGG:04510	ke	25	Focal adhesion	1	MYL12B,DOCK1,VAV2,CAPN2,SRC,CRKL,MAP2K1,ACTN1,ACTN4,PPP1CB,ZYX,DIAPH1,PXN,CAV1,ITGA3,MET,ITGA6,CAV2,BIRC3,JUN,MAPK10,ITGA2,VEGFA,PDGFA,PDGFC,COL4A5,PAK6,FLNB,CCND2,THBS1,ITGB4,COL4A6,EGFR,LAMC2,LAMB3,LAMA3
0.00525	70	1724	16	0.009	0.229	KEGG:04115	ke	42	p53 signaling pathway	1	MDM4,CDK6,MDM2,TNFRSF10B,STEAP3,CDKN1A,PMAIP1,TP53AIP1,GADD45B,PERP,SESN2,SFN,SERPINB5,CCND2,THBS1,GADD45A
5.24e-06	149	1724	32	0.019	0.215	KEGG:04530	ke	13	Tight junction	1	CSNK2A1,MYL12B,YES1,CSNK2A2,PPP2CB,CASK,ASH1L,SRC,RRAS,ACTN1,PPP2CA,YBX3,ACTN4,AMOTL1,PRKCH,PRKCI,MYH9,PARD3,MLTK,PPP2R2A,MAGI1,TJP1,PPP2R2C,PRKCZ,MLLT4,PARD6B,TJP2,INADL,LLGL2,CRB3,CLDN1,CLDN7
0.0372	90	1724	17	0.01	0.189	KEGG:04350	ke	23	TGF-beta signaling pathway	1	ACVR1B,RPS6KB2,PPP2CB,SMAD1,ZFYVE9,PPP2CA,SMAD7,EP300,SMURF1,SMAD3,TGFB1,CDKN2B,ID1,FST,PITX2,THBS1,INHBA
4.02e-05	162	1724	32	0.019	0.198	KEGG:04390	ke	12	Hippo signaling pathway	1	YWHAZ,LATS1,PPP2CB,YAP1,SAV1,SMAD1,CDH1,DVL1,PPP2CA,SMAD7,SMAD3,PPP1CB,PRKCI,DLG3,PARD3,DLG1,FZD6,STK3,TGFB1,TEAD3,PPP2R2A,CTGF,PPP2R2C,PRKCZ,ID1,PARD6B,WWC1,INADL,LLGL2,CCND2,AJUBA,RASSF6
0.00545	221	1724	34	0.02	0.154	KEGG:04810	ke	8	Regulation of actin cytoskeleton	1	MYL12B,DOCK1,ARPC5L,NCKAP1,VAV2,PIP5K1A,EZR,SRC,CRKL,RRAS,MAP2K1,ACTN1,WASF2,SSH3,ACTN4,PPP1CB,MYH9,DIAPH1,PXN,BAIAP2,SLC9A1,TMSB4X,ITGA3,ITGA6,WASL,LIMK2,ITGA2,PDGFA,PDGFC,PAK6,ARHGEF4,ITGB4,FGFR2,EGFR
0.0406	52	1724	12	0.007	0.231	KEGG:00970	ke	43	Aminoacyl-tRNA biosynthesis	1	FARSB,TARS,PSTK,IARS,LARS,YARS,AARS,EPRS,MARS,SARS,GARS,CARS
0.000925	770	1726	105	0.061	0.136	MI:hsa-miR-19a	mi	7	MI:hsa-miR-19a	1	TMEM69,IWS1,HSP90B1,SFPQ,TMEM159,MON2,MYL12B,MLH3,IFT74,SRP72,TOMM34,PTPN21,FDXR,ING3,MPP6,MTIF2,RSL24D1,PPIG,RSRC2,ANXA7,TRMT11,ARFGEF1,HIPK3,TMEM170A,RNMT,ALPK1,HARBI1,ZFYVE9,ELK3,BCL7A,RAB21,RBBP8,ALKBH2,HES1,DENND1B,CD55,WBP4,FOXP2,GAR1,ACTN1,S100A10,CAST,AFTPH,TGIF1,B3GALNT2,LRIF1,VPS4B,TVP23B,SPRYD3,ZCCHC7,BNIP1,DUSP11,CWC22,CAMK2N1,SLTM,CLK1,FOXP1,DIAPH1,ZNF217,AP1G2,CCDC59,HIVEP2,MED30,JM…
5.06e-05	12	1724	8	0.005	0.667	REAC:351906	re	1	Apoptotic cleavage of cell adhesion proteins	1	CDH1,DSG2,TJP1,TJP2,DSG1,PKP1,DSG3,DSP
0.000169	27	1724	11	0.006	0.407	REAC:379716	re	28	Cytosolic tRNA aminoacylation	1	FARSB,TARS,IARS,LARS,YARS,AARS,EPRS,MARS,SARS,GARS,CARS
3.39e-06	8653	1726	961	0.557	0.111	TF:M00803_0	tf	30	Factor: E2F; motif: GGCGSG; match class: 0	1	SMEK2,TBC1D14,DCAF10,NAA20,GPN1,FAN1,TMEM123,HNRNPH1,FBXO21,HDLBP,KDM5B,SEC63,EIF3F,ACVR1B,IWS1,RMND5B,PRPSAP2,HSP90B1,UGP2,SGPP1,AAGAB,UIMC1,MARK3,SFPQ,EDEM2,LRBA,APLP2,RPSA,EIF1AX,TMEM159,RPP38,ZNF800,RPS6KB2,NADKD1,DNAJA3,GOLGA3,SF3B14,MYL12B,KDM1B,ZNF451,MANBAL,KIF13A,MGAT5,SNX33,PRDX6,KIAA1328,MLH3,NSMAF,C6ORF70,GATAD1,MTA2,SYNE1,CEP63,TTC4,SRF,LZTFL1,FNBP4,C1ORF27,ZNF337,MKNK1,NXT1,KLF6,TAF…
5.69e-05	5238	1726	610	0.353	0.116	TF:M00695_0	tf	35	Factor: ETF; motif: GVGGMGG; match class: 0	1	TBC1D14,PSMD7,NAA20,GPN1,KIF5B,HDLBP,KDM5B,PSME4,ACVR1B,RNPEP,ZC3H13,RMND5B,HSP90B1,UIMC1,LRBA,APLP2,ZNF800,NADKD1,MON2,CDC42SE1,GOLGA3,SF3B14,MYL12B,KDM1B,ZNF451,KIF13A,PRDX6,KIAA1328,C3ORF37,C1ORF27,ATL2,RBM26,SLC35E1,RABGGTA,C11ORF68,PTGES3,PRDM4,DOCK1,YWHAZ,NIPBL,AZI2,SRPK2,PTPN21,ARPC5L,LMBRD2,TRIM35,PPP4R1,TAF13,MID2,CLDND1,RNF185,MLL3,FBXO30,SLMAP,ZFC3H1,PPIL4,ATP11B,WRN,SCAF8,RPAP2,MLL5,K…
0.00289	8524	1726	924	0.535	0.108	TF:M00428_4	tf	29	Factor: E2F-1; motif: NKTSSCGC; match class: 4	1	SMEK2,TBC1D14,PSMD7,DCAF10,NAA20,GPN1,KIF5B,USO1,TMEM123,NKTR,HNRNPH1,MKKS,SMG5,FBXO21,HDLBP,OGT,CSNK2A1,SEC63,PSME4,ACVR1B,IWS1,RNPEP,ZC3H13,RMND5B,PRPSAP2,HSP90B1,RABGAP1,UGP2,SGPP1,AAGAB,ZNF281,METTL4,UIMC1,MARK3,EDEM2,LRBA,RPSA,EIF1AX,TMEM159,RPP38,ZNF800,RPS6KB2,NADKD1,DNAJA3,GOLGA3,C2CD2,MYL12B,KDM1B,NUP54,ZNF451,MANBAL,KIF13A,MGAT5,SNX33,NGLY1,PRDX6,KIAA1328,MLH3,C3ORF37,MTA2,CEP63,MARK2,S…
0.00118	7260	1726	803	0.465	0.111	TF:M00428_3	tf	29	Factor: E2F-1; motif: NKTSSCGC; match class: 3	2	SMEK2,TBC1D14,PSMD7,DCAF10,NAA20,GPN1,KIF5B,USO1,TMEM123,NKTR,HNRNPH1,MKKS,SMG5,FBXO21,HDLBP,CSNK2A1,SEC63,PSME4,ACVR1B,IWS1,RNPEP,RMND5B,PRPSAP2,HSP90B1,RABGAP1,UGP2,SGPP1,AAGAB,ZNF281,METTL4,UIMC1,MARK3,EDEM2,LRBA,RPSA,EIF1AX,TMEM159,RPP38,RPS6KB2,NADKD1,DNAJA3,GOLGA3,C2CD2,MYL12B,KDM1B,NUP54,ZNF451,MANBAL,KIF13A,MGAT5,SNX33,NGLY1,PRDX6,KIAA1328,MLH3,C3ORF37,MTA2,CEP63,MARK2,SRF,LZTFL1,FNBP4,C1…
0.0376	8180	1726	879	0.509	0.107	TF:M00008_3	tf	9	Factor: Sp1; motif: GGGGCGGGGT; match class: 3	1	SMEK2,TBC1D14,DCAF10,KIF5B,USO1,TMEM123,HDLBP,KDM5B,SEC63,PSME4,ACVR1B,RNPEP,RMND5B,PRPSAP2,HSP90B1,TBRG1,RABGAP1,ZMYM1,UGP2,SGPP1,AAGAB,ZNF281,LRBA,APLP2,RPSA,EIF1AX,ZNF800,COPB1,MON2,CDC42SE1,GOLGA3,SF3B14,MYL12B,KDM1B,KIF13A,NARG2,SNX33,RNF41,NGLY1,PRDX6,KIAA1328,RPL12,C3ORF37,GATAD1,MTA2,SYNE1,SCFD1,MARK2,SRF,TOX4,C1ORF27,IFT74,SRP72,MKNK1,NXT1,ATL2,LIN7C,RBM26,SLC35E1,SMG7,C11ORF68,BZW1,PTGE…
0.0277	6883	1726	752	0.436	0.109	TF:M00196_4	tf	34	Factor: Sp1; motif: NGGGGGCGGGGYN; match class: 4	1	TBC1D14,DCAF10,HDLBP,KDM5B,SEC63,PSME4,ACVR1B,RNPEP,PRPSAP2,HSP90B1,RABGAP1,ZMYM1,UGP2,SGPP1,AAGAB,LRBA,APLP2,EIF1AX,TMEM159,ZNF800,COPB1,MON2,CDC42SE1,GOLGA3,SF3B14,KIF13A,NARG2,SNX33,HCCS,RNF41,NGLY1,PRDX6,KIAA1328,RPL12,C3ORF37,MTA2,SYNE1,SCFD1,TOX4,C1ORF27,SRP72,MKNK1,ATL2,LIN7C,RBM26,SLC35E1,SMG7,C11ORF68,BZW1,PTGES3,ARIH1,DOCK1,PTER,ZNF121,PNPO,YWHAZ,NIPBL,AZI2,SLC3A2,SRPK2,PTPN21,ARPC5L,MY…

## Sheet: MC>FB
p-value	Term gene (number of genes in category	Query genes (number of genes in query)	Q&T - common genes (number of query genes in category)	Q&T/Q - percentage of annotated genes of query	Q&T/T - percentage of query genes in category)	term ID	term type	term group	term name	depht in group	gene names
0.0387	1072	1153	90	0.078	0.084	GO:0006259	BP	32	DNA metabolic process	1	HIST1H1A,NPM2,HIST1H2AA,CENPA,CDK2,HIST3H2BB,LEF1,BLM,CDK1,FANCD2,PTTG1,HIST1H2BB,CDC25C,MND1,NCAPH,HIST1H1B,NUSAP1,HIST1H2BH,MLF1IP,EXO1,POLQ,LIG1,CCNB1,RAD51AP1,HIST3H2A,OIP5,RFC3,CDCA5,H2AFZ,EME1,ASF1B,ESCO2,FANCI,CCNE2,UBE2T,MC1R,POLE2,BRCA1,CDC6,TYMS,KIF22,FEN1,CDC25A,CHAF1B,NEIL3,HIST1H2BN,PRIM1,RAD54B,CENPI,PARPBP,GINS1,POLB,CHAF1A,RAD51C,RNASEH2A,PCNA,H2AFJ,GINS3,IGHMBP2,PRMT7,DNMT3A,MCM8…
0.00769	38	1153	11	0.01	0.289	GO:0022616	BP	32	DNA strand elongation	2	LIG1,RFC3,FEN1,PRIM1,GINS1,PCNA,MCM8,MCM2,RPA3,DNA2,RPA1
0.00309	35	1153	11	0.01	0.314	GO:0006271	BP	32	DNA strand elongation involved in DNA replication	3	LIG1,RFC3,FEN1,PRIM1,GINS1,PCNA,MCM8,MCM2,RPA3,DNA2,RPA1
0.0334	300	1153	35	0.03	0.117	GO:0006260	BP	32	DNA replication	2	NPM2,CDK2,BLM,CDK1,CDC25C,POLQ,LIG1,RFC3,ESCO2,CCNE2,POLE2,BRCA1,CDC6,TYMS,FEN1,CDC25A,CHAF1B,PRIM1,GINS1,POLB,CHAF1A,RNASEH2A,PCNA,GINS3,IGHMBP2,MCM8,LIN9,DBF4,MCM2,FANCM,RPA3,POLE3,DNA2,RPA1,PINX1
0.0118	47	1153	12	0.01	0.255	GO:0044784	BP	18	metaphase/anaphase transition of cell cycle	1	PLK1,MAD2L1,BUB1,BUB1B,CDC20,ESPL1,UBE2C,CIT,CDC6,MAD1L1,ATM,CDC16
1.2e-09	16892	1153	992	0.86	0.059	GO:0008150	BP	18	biological_process	1	DAPL1,ST8SIA6,GCNT2,TYR,CYTL1,DCT,FABP7,S100B,IDI2,SLC45A2,SLC24A5,S100A8,NSG1,EOMES,TYRP1,CHRNA6,SHC4,CA8,EDNRB,OCA2,ABCC2,GPR126,GPR143,IGSF11,TFF3,RAB17,PLP1,CYSLTR2,EPHA5,FOXD3,PMEL,TRPM1,ST6GALNAC2,SCG2,FCRLA,PLA1A,ERBB3,MDGA2,PRDM7,IRF4,ST3GAL6,ABCB5,LPL,TRIM63,IFI27,CAPN3,SOX6,CD200,MYEF2,TUBB2B,MCF2,KIAA1598,MAL,SNX10,ESR2,IL12RB2,BEX1,HIST1H1A,MMP8,GLB1L2,ANO5,KYNU,GATM,DUSP4,SLC1A4,TPD5…
6.99e-05	12461	1153	755	0.655	0.061	GO:0044699	BP	18	single-organism process	2	DAPL1,GCNT2,TYR,CYTL1,DCT,FABP7,S100B,SLC45A2,SLC24A5,S100A8,NSG1,EOMES,TYRP1,CHRNA6,SHC4,CA8,EDNRB,OCA2,ABCC2,GPR126,GPR143,IGSF11,TFF3,RAB17,PLP1,CYSLTR2,EPHA5,FOXD3,PMEL,TRPM1,SCG2,FCRLA,ERBB3,MDGA2,IRF4,ST3GAL6,ABCB5,LPL,TRIM63,IFI27,CAPN3,SOX6,MYEF2,TUBB2B,MCF2,KIAA1598,MAL,SNX10,ESR2,IL12RB2,BEX1,HIST1H1A,MMP8,ANO5,GATM,DUSP4,SLC1A4,TPD52,RGS20,CDH3,SOX10,BCL2A1,MCF2L,GPR19,PIR,SLC16A10,TCN…
5.17e-09	101	1153	27	0.023	0.267	GO:0043473	BP	18	pigmentation	3	TYR,DCT,SLC45A2,TYRP1,EDNRB,OCA2,GPR143,RAB17,FOXD3,PMEL,SOX10,LEF1,MREG,MLPH,MITF,RAB27A,MYO5A,HPS4,PAX3,KIT,MC1R,LYST,C10ORF11,HPS5,MYC,BCL2,HPS3
3.01e-09	53	1153	20	0.017	0.377	GO:0048066	BP	18	developmental pigmentation	4	TYR,DCT,SLC45A2,TYRP1,EDNRB,OCA2,GPR143,FOXD3,SOX10,LEF1,MREG,MLPH,MITF,RAB27A,MYO5A,HPS4,PAX3,KIT,C10ORF11,BCL2
5.28e-13	14918	1153	915	0.794	0.061	GO:0009987	BP	18	cellular process	2	DAPL1,ST8SIA6,GCNT2,TYR,CYTL1,DCT,FABP7,S100B,IDI2,SLC45A2,SLC24A5,S100A8,NSG1,EOMES,TYRP1,CHRNA6,SHC4,CA8,EDNRB,OCA2,ABCC2,GPR126,GPR143,IGSF11,RAB17,PLP1,CYSLTR2,EPHA5,FOXD3,PMEL,TRPM1,ST6GALNAC2,SCG2,FCRLA,PLA1A,ERBB3,MDGA2,PRDM7,IRF4,ST3GAL6,ABCB5,LPL,TRIM63,IFI27,CAPN3,SOX6,MYEF2,TUBB2B,MCF2,KIAA1598,MAL,SNX10,ESR2,IL12RB2,BEX1,HIST1H1A,MMP8,ANO5,KYNU,GATM,DUSP4,SLC1A4,TPD52,RGS20,CDH3,SOX10…
1.38e-05	11241	1153	696	0.604	0.062	GO:0044763	BP	18	single-organism cellular process	3	DAPL1,CYTL1,DCT,FABP7,S100B,SLC24A5,S100A8,NSG1,EOMES,TYRP1,CHRNA6,SHC4,CA8,EDNRB,OCA2,ABCC2,GPR126,GPR143,IGSF11,RAB17,PLP1,CYSLTR2,EPHA5,FOXD3,PMEL,TRPM1,SCG2,FCRLA,ERBB3,MDGA2,IRF4,ST3GAL6,ABCB5,LPL,TRIM63,IFI27,CAPN3,SOX6,MYEF2,TUBB2B,MCF2,KIAA1598,MAL,SNX10,ESR2,IL12RB2,BEX1,HIST1H1A,MMP8,ANO5,DUSP4,SLC1A4,TPD52,RGS20,CDH3,SOX10,BCL2A1,MCF2L,GPR19,PIR,SLC16A10,BST2,GNAL,KCNAB2,GAPDHS,S100A9,…
3.02e-11	541	1153	76	0.066	0.14	GO:0051301	BP	18	cell division	4	DCT,ROPN1B,CDK2,LEF1,BLM,CDK1,RAB11FIP4,PTTG1,PLK1,PARD6G,FAM64A,CDC25C,SGOL1,INCENP,NCAPH,NUSAP1,MAD2L1,BUB1,BUB1B,CDC20,CABLES1,CKS2,NUF2,CCNF,LIG1,ESPL1,UBE2C,NEK2,PRC1,KIF2C,SPAG5,CCNB1,CDCA8,ETV5,CCNA2,OIP5,CDCA5,BIRC5,CDCA2,FAM83D,BIN3,GAREM,CCNE2,MASTL,PIK3CB,AURKA,CIT,CDC6,ANLN,RCC2,CDC25A,PSRC1,RACGAP1,UBE2S,KNSTRN,TACC1,NCAPD3,KLHL42,MYC,MAD1L1,ITGB3BP,KIF20B,VRK1,CLASP2,CHMP1B,CCND3,EC…
0.0121	517	1153	53	0.046	0.103	GO:0007017	BP	18	microtubule-based process	4	TUBB2B,SNCA,CENPA,CDK2,CDK1,TUBB4A,GTSE1,UGT8,PLK1,KIF13B,SGOL1,NUSAP1,BUB1B,CKS2,CCNF,GAS2L3,AUNIP,ESPL1,UBE2C,NEK2,PRC1,KIF2C,SPAG5,CCNB1,PLK4,CEP72,BIRC5,KIF21A,MAP3K11,PLK2,AURKA,BRCA1,KIF22,PSRC1,LYST,RACGAP1,CCSAP,KIF24,KNSTRN,AP3M2,TACC1,KLHL42,KIF20B,CLASP2,RANBP10,CTNNB1,DAG1,GPSM2,ECT2,FKBP4,LRPPRC,HAUS6,SKA2
0.00827	116	1153	20	0.017	0.172	GO:0032886	BP	18	regulation of microtubule-based process	5	SNCA,CCNF,NEK2,SPAG5,CCNB1,PLK4,PLK2,AURKA,BRCA1,PSRC1,RACGAP1,CCSAP,KNSTRN,TACC1,KLHL42,CLASP2,CTNNB1,ECT2,FKBP4,SKA2
1.76e-06	173	1153	32	0.028	0.185	GO:0007059	BP	18	chromosome segregation	4	PTTG1,PLK1,SGOL1,INCENP,NCAPH,NUSAP1,MAD2L1,BUB1,NUF2,GSG2,ESPL1,NEK2,KIF2C,SPAG5,CCNB1,CDCA5,BIRC5,BRCA1,CIT,CDC6,PSRC1,RACGAP1,RAD51C,KNSTRN,NCAPD3,MAD1L1,SLC25A5,CTNNB1,FANCM,ECT2,PINX1,SKA2
1.22e-06	28	1153	13	0.011	0.464	GO:0051983	BP	18	regulation of chromosome segregation	5	BUB1,ESPL1,NEK2,KIF2C,SPAG5,CCNB1,CDCA5,CDC6,RACGAP1,KNSTRN,MAD1L1,CTNNB1,ECT2
2.53e-11	1653	1153	163	0.141	0.099	GO:0007049	BP	18	cell cycle	4	NPM2,HPGD,C10ORF90,ROPN1B,LZTS1,CENPA,PDE3A,CDK2,LEF1,HERC5,HMG20B,PBK,BLM,RUNX3,CDK1,TUBB4A,RAB11FIP4,PYHIN1,GAS7,FANCD2,GTSE1,PTTG1,PLK1,PARD6G,FAM64A,CDC25C,MND1,SGOL1,INCENP,NCAPH,NUSAP1,MAD2L1,BUB1,BUB1B,CDC20,CABLES1,CKS2,MLF1IP,HES1,NUF2,CCNF,GSG2,EXO1,GAS2L3,KAT2B,LIG1,AUNIP,ESPL1,UBE2C,NEK2,PRC1,KIF2C,SPAG5,CCNB1,CDCA8,PLK4,CENPM,CEP72,CCNA2,OIP5,RFC3,CDCA5,BIRC5,CDCA2,FAM83D,BIN3,SFN,ES…
1.14e-11	910	1153	108	0.094	0.119	GO:0000278	BP	18	mitotic cell cycle	5	NPM2,C10ORF90,CENPA,CDK2,PBK,BLM,CDK1,TUBB4A,GTSE1,PTTG1,PLK1,FAM64A,CDC25C,SGOL1,INCENP,NCAPH,NUSAP1,MAD2L1,BUB1,BUB1B,CDC20,MLF1IP,HES1,NUF2,CCNF,GSG2,LIG1,ESPL1,UBE2C,NEK2,PRC1,KIF2C,SPAG5,CCNB1,CDCA8,PLK4,CENPM,CEP72,CCNA2,OIP5,RFC3,CDCA5,BIRC5,CDCA2,FAM83D,ESCO2,CCNE2,MAP3K11,PLK2,MASTL,POLE2,AURKA,CIT,CDC6,ANLN,TYMS,KIF22,MELK,FEN1,RCC2,CDC25A,PRIM1,PSRC1,CENPI,GINS1,RACGAP1,PTPN3,DHFR,PCNA…
6.72e-09	1272	1153	128	0.111	0.101	GO:0022402	BP	18	cell cycle process	4	NPM2,C10ORF90,ROPN1B,CENPA,PDE3A,CDK2,LEF1,PBK,BLM,CDK1,TUBB4A,RAB11FIP4,GAS7,FANCD2,GTSE1,PTTG1,PLK1,FAM64A,CDC25C,MND1,SGOL1,INCENP,NCAPH,NUSAP1,MAD2L1,BUB1,BUB1B,CDC20,CKS2,NUF2,CCNF,GSG2,EXO1,GAS2L3,KAT2B,LIG1,AUNIP,ESPL1,UBE2C,NEK2,PRC1,KIF2C,SPAG5,CCNB1,CDCA8,PLK4,CEP72,CCNA2,OIP5,RFC3,CDCA5,BIRC5,CDCA2,FAM83D,BIN3,CCNE2,IRF6,MAP3K11,PLK2,MASTL,POLE2,AURKA,BRCA1,CIT,CDC6,ANLN,TYMS,KIF22,MEL…
2.72e-07	5086	1153	365	0.317	0.072	GO:0071840	BP	18	cellular component organization or biogenesis	2	S100B,S100A8,NSG1,EOMES,TYRP1,GPR143,RAB17,EPHA5,FOXD3,PMEL,IRF4,LPL,CAPN3,SOX6,TUBB2B,MCF2,KIAA1598,MAL,SNX10,ESR2,HIST1H1A,MMP8,CDH3,BST2,KCNAB2,S100A9,NPM2,C10ORF90,PRKCB,SNCA,BCAN,VAMP8,SRGN,TIAM1,ROPN1B,CDH1,LZTS1,PDLIM3,RAB38,HIST1H2AA,PTPRZ1,GJB1,CENPA,CDK2,HIST3H2BB,LEF1,IL1RAP,COL11A1,HSF4,FMN1,KRT6C,MBP,HMG20B,BMPR1B,PBK,OAS1,SH3TC2,CTSL2,CADM3,BLM,RUNX3,CDK1,NRP2,SCARB1,AKAP6,CXADR,TUB…
3.29e-07	4958	1153	357	0.31	0.072	GO:0016043	BP	18	cellular component organization	3	S100B,S100A8,NSG1,EOMES,TYRP1,GPR143,RAB17,EPHA5,FOXD3,PMEL,IRF4,LPL,CAPN3,SOX6,TUBB2B,MCF2,KIAA1598,MAL,SNX10,ESR2,HIST1H1A,MMP8,CDH3,BST2,KCNAB2,S100A9,NPM2,C10ORF90,PRKCB,SNCA,BCAN,VAMP8,SRGN,TIAM1,ROPN1B,CDH1,LZTS1,PDLIM3,RAB38,HIST1H2AA,PTPRZ1,GJB1,CENPA,CDK2,HIST3H2BB,LEF1,IL1RAP,COL11A1,HSF4,FMN1,KRT6C,MBP,HMG20B,BMPR1B,PBK,OAS1,SH3TC2,CTSL2,CADM3,BLM,RUNX3,CDK1,NRP2,SCARB1,AKAP6,CXADR,TUB…
1.71e-12	2685	1153	238	0.206	0.089	GO:0006996	BP	18	organelle organization	4	S100A8,NSG1,TYRP1,GPR143,EPHA5,PMEL,IRF4,CAPN3,SNX10,HIST1H1A,BST2,S100A9,NPM2,PRKCB,SNCA,VAMP8,SRGN,PDLIM3,RAB38,HIST1H2AA,CENPA,CDK2,HIST3H2BB,LEF1,HSF4,FMN1,KRT6C,HMG20B,PBK,BLM,CDK1,CXADR,TUBB4A,GAS7,FANCD2,RPS6KA5,PTTG1,HIST1H2BB,CHCHD6,UGT8,BAIAP2L2,NLGN1,SEMA6A,PLK1,SORBS1,FAM64A,CDC25C,SGOL1,SORT1,TDRD3,INCENP,NCAPH,HIST1H1B,HOPX,NUSAP1,HIST1H2BH,MAD2L1,BUB1,BUB1B,CDC20,SLC25A4,CKS2,MLF1I…
2.08e-10	406	1153	62	0.054	0.153	GO:0048285	BP	18	organelle fission	5	NPM2,CDK2,PBK,CDK1,PTTG1,PLK1,FAM64A,CDC25C,SGOL1,INCENP,NCAPH,NUSAP1,MAD2L1,BUB1,BUB1B,CDC20,NUF2,CCNF,GSG2,ESPL1,UBE2C,NEK2,KIF2C,SPAG5,CCNB1,CDCA8,CCNA2,OIP5,CDCA5,BIRC5,CDCA2,FAM83D,MASTL,AURKA,CIT,CDC6,ANLN,KIF22,RCC2,CDC25A,PSRC1,RACGAP1,UBE2S,KNSTRN,NCAPD3,KLHL42,MAD1L1,ITGB3BP,KIF20B,VRK1,CLASP2,GDAP1,ARPP19,NOLC1,PINX1,DCLRE1A,ATM,MAPRE2,HAUS6,CDC16,SKA2,PBRM1
2.03e-11	376	1153	61	0.053	0.162	GO:0000280	BP	18	nuclear division	6	NPM2,CDK2,PBK,CDK1,PTTG1,PLK1,FAM64A,CDC25C,SGOL1,INCENP,NCAPH,NUSAP1,MAD2L1,BUB1,BUB1B,CDC20,NUF2,CCNF,GSG2,ESPL1,UBE2C,NEK2,KIF2C,SPAG5,CCNB1,CDCA8,CCNA2,OIP5,CDCA5,BIRC5,CDCA2,FAM83D,MASTL,AURKA,CIT,CDC6,ANLN,KIF22,RCC2,CDC25A,PSRC1,RACGAP1,UBE2S,KNSTRN,NCAPD3,KLHL42,MAD1L1,ITGB3BP,KIF20B,VRK1,CLASP2,ARPP19,NOLC1,PINX1,DCLRE1A,ATM,MAPRE2,HAUS6,CDC16,SKA2,PBRM1
2.03e-11	376	1153	61	0.053	0.162	GO:0007067	BP	18	mitosis	7	NPM2,CDK2,PBK,CDK1,PTTG1,PLK1,FAM64A,CDC25C,SGOL1,INCENP,NCAPH,NUSAP1,MAD2L1,BUB1,BUB1B,CDC20,NUF2,CCNF,GSG2,ESPL1,UBE2C,NEK2,KIF2C,SPAG5,CCNB1,CDCA8,CCNA2,OIP5,CDCA5,BIRC5,CDCA2,FAM83D,MASTL,AURKA,CIT,CDC6,ANLN,KIF22,RCC2,CDC25A,PSRC1,RACGAP1,UBE2S,KNSTRN,NCAPD3,KLHL42,MAD1L1,ITGB3BP,KIF20B,VRK1,CLASP2,ARPP19,NOLC1,PINX1,DCLRE1A,ATM,MAPRE2,HAUS6,CDC16,SKA2,PBRM1
0.0297	644	1153	61	0.053	0.095	GO:0033043	BP	18	regulation of organelle organization	5	S100A8,EPHA5,BST2,S100A9,NPM2,SNCA,FMN1,RPS6KA5,BAIAP2L2,PLK1,CDC25C,NUSAP1,MAD2L1,BUB1,BUB1B,CDC20,CCNF,GPM6B,ESPL1,UBE2C,NEK2,SPAG5,CCNB1,PLK4,CDCA5,BIRC5,SFN,PLK2,AURKA,BRCA1,CDC6,ANLN,BAIAP2L1,P2RX7,PSRC1,RACGAP1,PPIF,KNSTRN,MAP3K1,PFN2,MYC,BCL2,MAD1L1,KIF20B,JARID2,SLC25A5,CLASP2,CTNNB1,RDX,ARRB1,ECT2,C1QBP,PRKCE,FKBP4,ATM,LRPPRC,PRKCD,MTF2,CDC16,SKA2,TBC1D14
0.021	113	1153	19	0.016	0.168	GO:0051783	BP	18	regulation of nuclear division	6	NPM2,PLK1,CDC25C,NUSAP1,MAD2L1,BUB1,BUB1B,CDC20,ESPL1,UBE2C,NEK2,BIRC5,AURKA,CDC6,ANLN,MAD1L1,KIF20B,ATM,CDC16
0.021	113	1153	19	0.016	0.168	GO:0007088	BP	18	regulation of mitosis	7	NPM2,PLK1,CDC25C,NUSAP1,MAD2L1,BUB1,BUB1B,CDC20,ESPL1,UBE2C,NEK2,BIRC5,AURKA,CDC6,ANLN,MAD1L1,KIF20B,ATM,CDC16
0.000426	877	1153	84	0.073	0.096	GO:0051276	BP	18	chromosome organization	5	IRF4,HIST1H1A,NPM2,PRKCB,SNCA,HIST1H2AA,CENPA,CDK2,HIST3H2BB,LEF1,HSF4,HMG20B,BLM,CDK1,FANCD2,RPS6KA5,PTTG1,HIST1H2BB,PLK1,TDRD3,NCAPH,HIST1H1B,HOPX,NUSAP1,HIST1H2BH,MAD2L1,BUB1,MLF1IP,GSG2,KAT2B,LIG1,ESPL1,NEK2,SPAG5,CCNB1,CDCA8,HIST3H2A,OIP5,RFC3,CDCA5,H2AFZ,ASF1B,POLE2,BRCA1,CIT,FEN1,CHAF1B,HIST1H2BN,PRIM1,PSRC1,CENPI,CHAF1A,RAD51C,HDAC4,PCNA,H2AFJ,PRMT7,KNSTRN,DNMT3A,HIST1H2BD,HIST1H1E,NCAPD3…
0.00133	61	1153	15	0.013	0.246	GO:0000819	BP	18	sister chromatid segregation	6	PLK1,NCAPH,NUSAP1,MAD2L1,GSG2,ESPL1,NEK2,SPAG5,CCNB1,CDCA5,CIT,PSRC1,KNSTRN,NCAPD3,PINX1
0.000655	58	1153	15	0.013	0.259	GO:0000070	BP	18	mitotic sister chromatid segregation	7	PLK1,NCAPH,NUSAP1,MAD2L1,GSG2,ESPL1,NEK2,SPAG5,CCNB1,CDCA5,CIT,PSRC1,KNSTRN,NCAPD3,PINX1
0.000197	931	1153	89	0.077	0.096	GO:0007010	BP	18	cytoskeleton organization	5	S100A8,EPHA5,CAPN3,BST2,S100A9,SNCA,PDLIM3,CENPA,CDK2,FMN1,KRT6C,CDK1,CXADR,TUBB4A,GAS7,UGT8,BAIAP2L2,NLGN1,SEMA6A,PLK1,SORBS1,SGOL1,NUSAP1,BUB1B,CKS2,CCNF,RAC3,GAS2L3,GPM6B,AUNIP,PTPN1,ESPL1,UBE2C,NEK2,PRC1,KIF2C,SPAG5,CCNB1,PLK4,CEP72,BIRC5,BIN3,FARP2,KIT,PLK2,AURKA,BRCA1,ANLN,BAIAP2L1,RHOJ,STRIP2,P2RX7,PSRC1,PKP1,RACGAP1,KIF24,SYNE2,TESK2,PHACTR1,KNSTRN,PARVB,TACC1,EZR,MAP3K1,PFN2,BCL2,OPHN1,D…
0.0104	346	1153	40	0.035	0.116	GO:0000226	BP	18	microtubule cytoskeleton organization	6	SNCA,CENPA,CDK2,CDK1,TUBB4A,PLK1,SGOL1,NUSAP1,BUB1B,CKS2,CCNF,GAS2L3,AUNIP,ESPL1,UBE2C,NEK2,PRC1,KIF2C,SPAG5,CCNB1,PLK4,CEP72,BIRC5,PLK2,AURKA,BRCA1,PSRC1,RACGAP1,KIF24,KNSTRN,TACC1,CLASP2,RANBP10,CTNNB1,DAG1,GPSM2,ECT2,FKBP4,HAUS6,SKA2
2.24e-05	10924	1153	678	0.588	0.062	GO:0008152	BP	18	metabolic process	2	ST8SIA6,GCNT2,TYR,CYTL1,DCT,IDI2,SLC45A2,S100A8,EOMES,TYRP1,CA8,EDNRB,OCA2,GPR143,PLP1,EPHA5,FOXD3,PMEL,ST6GALNAC2,PLA1A,ERBB3,PRDM7,IRF4,ST3GAL6,LPL,TRIM63,IFI27,CAPN3,SOX6,MYEF2,TUBB2B,ESR2,IL12RB2,BEX1,HIST1H1A,MMP8,GLB1L2,KYNU,GATM,DUSP4,RGS20,SOX10,QPCT,MCF2L,PIR,TCN1,HPDL,GNAL,GAPDHS,S100A9,ASB9,NPM2,HPGD,C10ORF90,HES6,BHLHE41,PRKCB,SNCA,BCAN,VAMP8,SRGN,ST3GAL5,CDH1,GMPR,LZTS1,ST6GALNAC3,RA…
0.00232	10095	1153	620	0.538	0.061	GO:0044238	BP	18	primary metabolic process	3	ST8SIA6,GCNT2,TYR,CYTL1,DCT,IDI2,S100A8,EOMES,TYRP1,EDNRB,PLP1,EPHA5,FOXD3,ST6GALNAC2,PLA1A,ERBB3,PRDM7,IRF4,ST3GAL6,LPL,TRIM63,CAPN3,SOX6,MYEF2,TUBB2B,ESR2,IL12RB2,BEX1,HIST1H1A,MMP8,GLB1L2,KYNU,GATM,DUSP4,RGS20,SOX10,QPCT,MCF2L,PIR,HPDL,GNAL,GAPDHS,S100A9,ASB9,NPM2,HPGD,HES6,BHLHE41,PRKCB,SNCA,BCAN,SRGN,ST3GAL5,CDH1,GMPR,LZTS1,ST6GALNAC3,RAB38,GYG2,BCHE,TBC1D7,HIST1H2AA,PTPRZ1,AGPAT9,CSTA,ESRP1…
5.22e-05	10403	1153	648	0.562	0.062	GO:0071704	BP	18	organic substance metabolic process	3	ST8SIA6,GCNT2,TYR,CYTL1,DCT,IDI2,SLC45A2,S100A8,EOMES,TYRP1,EDNRB,OCA2,PLP1,EPHA5,FOXD3,PMEL,ST6GALNAC2,PLA1A,ERBB3,PRDM7,IRF4,ST3GAL6,LPL,TRIM63,CAPN3,SOX6,MYEF2,TUBB2B,ESR2,IL12RB2,BEX1,HIST1H1A,MMP8,GLB1L2,KYNU,GATM,DUSP4,RGS20,SOX10,QPCT,MCF2L,PIR,TCN1,HPDL,GNAL,GAPDHS,S100A9,ASB9,NPM2,HPGD,C10ORF90,HES6,BHLHE41,PRKCB,SNCA,BCAN,SRGN,ST3GAL5,CDH1,GMPR,LZTS1,ST6GALNAC3,RAB38,GYG2,BCHE,TBC1D7,HI…
2.19e-05	1485	1153	131	0.114	0.088	GO:1901135	BP	18	carbohydrate derivative metabolic process	4	ST8SIA6,GCNT2,CYTL1,EDNRB,EPHA5,ST6GALNAC2,PLA1A,ST3GAL6,RGS20,GNAL,BCAN,ST3GAL5,ST6GALNAC3,RAB38,TBC1D7,RAP1GAP,PDE3A,MGAT5B,COL11A1,ST8SIA1,BLM,AKAP6,ARAP2,ITGB8,OAS2,UGT8,ST3GAL4,NPL,ST6GAL1,PDE4B,HMMR,PDE4D,CPEB2,CHST11,CMPK2,GALNT3,RAC3,SERINC5,KAT2B,CSGALNACT1,PDE7B,RFC3,KIT,MC1R,CSPG4,ADCY2,TYMS,B4GALT6,BACE2,B3GNT5,RHOJ,SLC25A13,PLSCR1,MX2,UPP1,GALNT18,ALG6,RACGAP1,ASAH1,PNP,NEU3,GM2A,CRE…
1.29e-08	1911	1153	172	0.149	0.09	GO:1901564	BP	18	organonitrogen compound metabolic process	4	ST8SIA6,GCNT2,TYR,CYTL1,DCT,EDNRB,EPHA5,PLA1A,ST3GAL6,KYNU,GATM,RGS20,TCN1,HPDL,GNAL,SNCA,BCAN,ST3GAL5,GMPR,ST6GALNAC3,RAB38,BCHE,TBC1D7,RAP1GAP,PDE3A,OAS1,SLC19A2,ST8SIA1,BLM,SCARB1,AKAP6,ARAP2,ITGB8,OAS2,UGT8,ST3GAL4,SAT1,PDE4B,HMMR,PDE4D,CPEB2,FABP5,SEC11C,SLC7A5,CHST11,CMPK2,RAC3,GPHN,SLC19A3,SERINC5,ABCB6,CSGALNACT1,ASPA,PDE7B,RFC3,ACSL3,KIT,PSAT1,SLC19A1,MC1R,WARS,CSPG4,SMS,ACP5,SPTSSA,ADCY…
2.07e-07	694	1153	80	0.069	0.115	GO:1901566	BP	18	organonitrogen compound biosynthetic process	5	ST8SIA6,GCNT2,CYTL1,EDNRB,ST3GAL6,KYNU,GATM,GNAL,SNCA,BCAN,ST3GAL5,GMPR,OAS1,ST8SIA1,AKAP6,OAS2,UGT8,ST3GAL4,SAT1,FABP5,CHST11,CMPK2,GPHN,ABCB6,CSGALNACT1,ACSL3,PSAT1,MC1R,CSPG4,SMS,SPTSSA,ADCY2,TYMS,B4GALT6,CPS1,SLC25A13,PLSCR1,MOCOS,UPP1,P2RX7,PSPH,DMD,PNP,GGCT,PPM1L,QDPR,AGPAT6,DHFR,ARG2,B3GNT1,MGST2,CTH,PFAS,LPCAT2,GOT2,PAICS,COASY,APOE,QTRTD1,CHKA,MMACHC,AK2,SLC26A2,UGCG,PPAT,SDC3,SLC25A15,M…
0.00318	892	1153	82	0.071	0.092	GO:0005975	BP	18	carbohydrate metabolic process	4	ST8SIA6,GCNT2,ST6GALNAC2,ST3GAL6,GLB1L2,GAPDHS,SNCA,BCAN,ST3GAL5,ST6GALNAC3,GYG2,MGAT5B,ST8SIA1,OAS2,ST3GAL4,SORBS1,NPL,ST6GAL1,PDK3,HMMR,FABP5,CHST11,GALNT3,KAT2B,SORD,CSGALNACT1,ISYNA1,PASK,CSPG4,TYMS,B4GALT6,B3GNT5,CPS1,SLC25A13,GALNT18,ALG6,ACN9,NEU3,GM2A,COQ3,HDAC4,PC,B3GNT1,XYLB,PYGL,SLC23A2,PFKP,GALE,MYC,GOT2,PFKFB4,MAN2A2,SLC3A2,DCXR,EPM2A,B3GALTL,SLC26A2,GALM,MLEC,GPI,PARP2,NUP205,NUP35,…
0.00172	643	1153	65	0.056	0.101	GO:0044723	BP	18	single-organism carbohydrate metabolic process	5	ST8SIA6,GCNT2,ST6GALNAC2,ST3GAL6,GAPDHS,SNCA,ST3GAL5,ST6GALNAC3,GYG2,MGAT5B,ST8SIA1,OAS2,ST3GAL4,SORBS1,ST6GAL1,PDK3,FABP5,CHST11,GALNT3,KAT2B,SORD,CSGALNACT1,ISYNA1,PASK,B4GALT6,B3GNT5,CPS1,SLC25A13,GALNT18,ALG6,ACN9,GM2A,HDAC4,PC,B3GNT1,XYLB,PYGL,SLC23A2,PFKP,GALE,MYC,GOT2,PFKFB4,MAN2A2,DCXR,B3GALTL,GALM,MLEC,GPI,PARP2,GK,ARPP19,P2RY1,SLC25A11,DHTKD1,PRKCE,PYGB,ALG10B,ABHD10,ALG8,TKT,GSTO1,PFKM…
1.51e-12	3510	1153	292	0.253	0.083	GO:0044710	BP	18	single-organism metabolic process	3	ST8SIA6,GCNT2,TYR,CYTL1,DCT,IDI2,SLC45A2,TYRP1,CA8,EDNRB,OCA2,GPR143,PLP1,EPHA5,PMEL,PLA1A,ST3GAL6,LPL,MMP8,KYNU,GATM,RGS20,TCN1,HPDL,GNAL,GAPDHS,HPGD,SNCA,BCAN,ST3GAL5,GMPR,ST6GALNAC3,RAB38,GYG2,BCHE,TBC1D7,AGPAT9,RAP1GAP,PDE3A,COL11A1,HSF4,OAS1,SLC19A2,ST8SIA1,BLM,SCARB1,AKAP6,ARAP2,ITGB8,LIPE,OAS2,UGT8,ST3GAL4,SORBS1,SAT1,NPL,MYO5A,PDK3,PDE4B,HMMR,PDE4D,CPEB2,ITPKB,FABP5,PECR,SLC25A4,SLC7A5,PI…
0.00133	61	1153	15	0.013	0.246	GO:0042440	BP	18	pigment metabolic process	4	TYR,DCT,SLC45A2,TYRP1,OCA2,GPR143,PMEL,MYO5A,MC1R,BCL2,PAICS,PPAT,CPOX,FECH,COX15
0.000318	48	1153	14	0.012	0.292	GO:0046148	BP	18	pigment biosynthetic process	5	TYR,DCT,SLC45A2,TYRP1,OCA2,GPR143,PMEL,MYO5A,MC1R,PAICS,PPAT,CPOX,FECH,COX15
0.000417	501	1153	56	0.049	0.112	GO:0044711	BP	18	single-organism biosynthetic process	4	TYR,DCT,IDI2,SLC45A2,TYRP1,OCA2,PLP1,PMEL,LPL,KYNU,GATM,HPGD,SNCA,BCAN,MYO5A,FABP5,PECR,BDH1,ACSL3,ISYNA1,PSAT1,MC1R,CSPG4,BRCA1,ELOVL6,CPS1,PLSCR1,ACSS1,PSPH,PNP,GGCT,COQ3,AGPAT6,DHFR,TECR,CYP27A1,MGST2,CTH,FAM213B,LPCAT2,GOT2,SCD,SIGMAR1,APOE,CHKA,PDSS1,CBR1,OXSM,MMACHC,P2RY1,ALDH4A1,PTPLAD1,NDUFAB1,GLUD2,PCCB,MTAP
7.05e-12	2900	1153	250	0.217	0.086	GO:0044281	BP	18	small molecule metabolic process	4	TYR,CYTL1,DCT,IDI2,TYRP1,CA8,EDNRB,PLP1,EPHA5,PLA1A,ST3GAL6,LPL,KYNU,GATM,RGS20,TCN1,HPDL,GNAL,GAPDHS,HPGD,SNCA,BCAN,GMPR,RAB38,GYG2,BCHE,TBC1D7,AGPAT9,RAP1GAP,PDE3A,OAS1,SLC19A2,BLM,SCARB1,AKAP6,ARAP2,LIPE,OAS2,ST3GAL4,SAT1,NPL,MYO5A,PDK3,PDE4B,HMMR,PDE4D,CPEB2,ITPKB,FABP5,PECR,SLC25A4,SLC7A5,PIK3C2B,CHST11,CMPK2,RAC3,GPHN,SLC19A3,SERINC5,BDH1,PIK3CD,ACOT7,SORD,CSGALNACT1,CRYL1,ASPA,PDE7B,RFC3,A…
0.0189	2397	1153	176	0.153	0.073	GO:0009056	BP	18	catabolic process	3	S100A8,EPHA5,PLA1A,LPL,TRIM63,MMP8,KYNU,RGS20,GAPDHS,S100A9,ASB9,BCAN,VAMP8,LZTS1,RAB38,GYG2,TBC1D7,RAP1GAP,PDE3A,CDK2,COL11A1,HERC5,BLM,CDK1,SCARB1,ARAP2,LIPE,OAS2,PTTG1,PLK1,SAT1,NPL,PDE4B,HMMR,PDE4D,CPEB2,MAD2L1,NEDD4L,BUB1B,CDC20,CCNF,RAC3,USP18,BDH1,UBE2C,CCNB1,ACOT7,SORD,DAPK1,ASPA,PDE7B,RFC3,PLCD4,CSPG4,ISG15,PIK3CB,AURKA,HACL1,TRIB2,RNF144B,FEN1,RHOJ,CPS1,PLSCR1,MX2,UPP1,PNLIPRP3,P2RX7,TY…
0.0363	2148	1153	159	0.138	0.074	GO:1901575	BP	18	organic substance catabolic process	4	EPHA5,PLA1A,LPL,TRIM63,KYNU,RGS20,GAPDHS,ASB9,BCAN,RAB38,GYG2,TBC1D7,RAP1GAP,PDE3A,CDK2,HERC5,BLM,CDK1,SCARB1,ARAP2,LIPE,OAS2,PTTG1,PLK1,SAT1,NPL,PDE4B,HMMR,PDE4D,CPEB2,MAD2L1,NEDD4L,BUB1B,CDC20,CCNF,RAC3,USP18,UBE2C,CCNB1,ACOT7,SORD,ASPA,PDE7B,RFC3,PLCD4,CSPG4,ISG15,AURKA,HACL1,TRIB2,RNF144B,FEN1,RHOJ,CPS1,PLSCR1,MX2,UPP1,PNLIPRP3,P2RX7,TYSND1,USP54,RACGAP1,FOXRED2,PNP,PTPN3,NEU3,GM2A,CTSH,RNASE…
3.94e-06	9933	1153	630	0.546	0.063	GO:0044237	BP	18	cellular metabolic process	3	ST8SIA6,GCNT2,TYR,CYTL1,DCT,IDI2,SLC45A2,S100A8,EOMES,TYRP1,CA8,EDNRB,OCA2,PLP1,EPHA5,FOXD3,PMEL,ST6GALNAC2,PLA1A,ERBB3,PRDM7,IRF4,ST3GAL6,LPL,TRIM63,CAPN3,SOX6,MYEF2,TUBB2B,ESR2,IL12RB2,BEX1,HIST1H1A,KYNU,GATM,DUSP4,RGS20,SOX10,QPCT,MCF2L,PIR,TCN1,HPDL,GNAL,GAPDHS,S100A9,ASB9,NPM2,HPGD,HES6,BHLHE41,PRKCB,SNCA,BCAN,VAMP8,ST3GAL5,CDH1,GMPR,LZTS1,ST6GALNAC3,RAB38,GYG2,BCHE,TBC1D7,HIST1H2AA,PTPRZ1,A…
8.49e-05	2775	1153	212	0.184	0.076	GO:0006793	BP	18	phosphorus metabolic process	4	IDI2,EDNRB,EPHA5,PLA1A,ERBB3,LPL,IL12RB2,KYNU,DUSP4,RGS20,GNAL,PRKCB,SNCA,GMPR,RAB38,TBC1D7,PTPRZ1,AGPAT9,RAP1GAP,PDE3A,CDK2,HERC5,BMPR1B,PBK,OAS1,MOK,BLM,RUNX3,CDK1,SCARB1,AKAP6,ARAP2,RPS6KA5,LIPE,OAS2,EFNA1,TNFRSF14,PLK1,ITGA6,CDC25C,PDK3,PDE4B,PDE4D,CPEB2,ITPKB,FABP5,CKS2,HES1,PIK3C2B,CMPK2,RAC3,GPHN,SERINC5,GSG2,KAT2B,PTPN1,NEK2,CCNB1,PIK3CD,CSGALNACT1,DAPK1,PRKD3,PLK4,PDE7B,CCNA2,RFC3,BIRC5,…
0.000131	2726	1153	208	0.18	0.076	GO:0006796	BP	18	phosphate-containing compound metabolic process	5	IDI2,EDNRB,EPHA5,PLA1A,ERBB3,LPL,IL12RB2,KYNU,DUSP4,RGS20,GNAL,PRKCB,SNCA,GMPR,RAB38,TBC1D7,PTPRZ1,AGPAT9,RAP1GAP,PDE3A,CDK2,HERC5,BMPR1B,PBK,OAS1,MOK,BLM,RUNX3,CDK1,SCARB1,AKAP6,ARAP2,RPS6KA5,LIPE,OAS2,EFNA1,TNFRSF14,PLK1,ITGA6,CDC25C,PDK3,PDE4B,PDE4D,CPEB2,ITPKB,FABP5,CKS2,HES1,PIK3C2B,CMPK2,RAC3,GPHN,SERINC5,GSG2,KAT2B,PTPN1,NEK2,CCNB1,PIK3CD,CSGALNACT1,DAPK1,PRKD3,PLK4,PDE7B,CCNA2,RFC3,BIRC5,…
0.000222	1307	1153	115	0.1	0.088	GO:0019637	BP	18	organophosphate metabolic process	5	IDI2,EDNRB,EPHA5,PLA1A,LPL,KYNU,RGS20,GNAL,SNCA,GMPR,RAB38,TBC1D7,AGPAT9,RAP1GAP,PDE3A,OAS1,BLM,SCARB1,AKAP6,ARAP2,OAS2,PDE4B,PDE4D,CPEB2,ITPKB,FABP5,PIK3C2B,CMPK2,RAC3,GPHN,SERINC5,PIK3CD,CSGALNACT1,PDE7B,RFC3,ACSL3,ISYNA1,MC1R,PIK3CB,ADCY2,TYMS,RHOJ,CPS1,SLC25A13,PLSCR1,MOCOS,MX2,UPP1,LYST,AGPAT5,RACGAP1,PNP,PPIF,AGPAT6,DHFR,PLA2G16,PYGL,ITPK1,INPP5F,EZH2,PFKP,PFAS,LPCAT2,ATP6V1B2,DCTPP1,PAICS,…
3.76e-06	1130	1153	109	0.095	0.096	GO:0006082	BP	18	organic acid metabolic process	4	TYR,CYTL1,DCT,TYRP1,PLP1,PLA1A,ST3GAL6,LPL,KYNU,GATM,HPDL,HPGD,SNCA,BCAN,LIPE,ST3GAL4,NPL,MYO5A,PDK3,PECR,SLC7A5,CHST11,SERINC5,ACOT7,CSGALNACT1,CRYL1,ASPA,ACSL3,PSAT1,SLC19A1,WARS,CSPG4,SMS,HACL1,BRCA1,ELOVL6,TYMS,B4GALT6,CPS1,PLSCR1,ACSS1,NQO1,TYSND1,PSPH,ME2,PNP,GGCT,MARS2,QDPR,AGPAT6,DHFR,ARG2,PC,TECR,B3GNT1,CYP27A1,SLC5A6,FAH,ACSF2,DNMT3A,PLA2G16,MGST2,CTH,SCLY,SLC23A2,L2HGDH,BTD,NARS2,FAM21…
3.39e-06	1114	1153	108	0.094	0.097	GO:0043436	BP	18	oxoacid metabolic process	5	TYR,CYTL1,DCT,TYRP1,PLP1,PLA1A,ST3GAL6,LPL,KYNU,GATM,HPDL,HPGD,SNCA,BCAN,LIPE,ST3GAL4,NPL,MYO5A,PDK3,PECR,SLC7A5,CHST11,SERINC5,ACOT7,CSGALNACT1,CRYL1,ASPA,ACSL3,PSAT1,SLC19A1,WARS,CSPG4,SMS,HACL1,BRCA1,ELOVL6,TYMS,B4GALT6,CPS1,PLSCR1,ACSS1,NQO1,TYSND1,PSPH,ME2,GGCT,MARS2,QDPR,AGPAT6,DHFR,ARG2,PC,TECR,B3GNT1,CYP27A1,SLC5A6,FAH,ACSF2,DNMT3A,PLA2G16,MGST2,CTH,SCLY,SLC23A2,L2HGDH,BTD,NARS2,FAM213B,P…
1.97e-05	996	1153	97	0.084	0.097	GO:0019752	BP	18	carboxylic acid metabolic process	6	TYR,DCT,TYRP1,PLP1,PLA1A,LPL,KYNU,GATM,HPDL,HPGD,SNCA,BCAN,LIPE,NPL,MYO5A,PDK3,PECR,SLC7A5,SERINC5,ACOT7,CSGALNACT1,CRYL1,ASPA,ACSL3,PSAT1,SLC19A1,WARS,CSPG4,SMS,HACL1,BRCA1,ELOVL6,TYMS,CPS1,PLSCR1,ACSS1,NQO1,TYSND1,PSPH,ME2,GGCT,MARS2,QDPR,AGPAT6,DHFR,ARG2,PC,TECR,CYP27A1,SLC5A6,FAH,ACSF2,DNMT3A,PLA2G16,MGST2,CTH,SCLY,SLC23A2,L2HGDH,BTD,NARS2,FAM213B,PFAS,GOT2,SCD,PCYOX1L,ENOSF1,COASY,GSTP1,BPHL…
0.009	88	1153	17	0.015	0.193	GO:0002065	BP	18	columnar/cuboidal epithelial cell differentiation	1	TYRP1,EDNRB,OCA2,FOXD3,SOX10,MREG,MLPH,MITF,RAB27A,MYO5A,HES1,HPS4,KIT,TYMS,AGPAT6,C10ORF11,BCL2
2.89e-05	47	1153	15	0.013	0.319	GO:0060563	BP	18	neuroepithelial cell differentiation	2	TYRP1,EDNRB,OCA2,FOXD3,SOX10,MREG,MLPH,MITF,RAB27A,MYO5A,HES1,HPS4,KIT,C10ORF11,BCL2
1.57e-05	39	1153	14	0.012	0.359	GO:0050931	BP	18	pigment cell differentiation	1	TYRP1,EDNRB,OCA2,FOXD3,SOX10,MREG,MLPH,MITF,RAB27A,MYO5A,HPS4,KIT,C10ORF11,BCL2
2.95e-06	35	1153	14	0.012	0.4	GO:0030318	BP	18	melanocyte differentiation	2	TYRP1,EDNRB,OCA2,FOXD3,SOX10,MREG,MLPH,MITF,RAB27A,MYO5A,HPS4,KIT,C10ORF11,BCL2
0.0319	576	1153	56	0.049	0.097	GO:0090407	BP	18	organophosphate biosynthetic process	1	IDI2,EDNRB,KYNU,GNAL,SNCA,AGPAT9,OAS1,AKAP6,OAS2,FABP5,PIK3C2B,CMPK2,GPHN,SERINC5,PIK3CD,ACSL3,ISYNA1,MC1R,PIK3CB,ADCY2,TYMS,CPS1,SLC25A13,PLSCR1,MOCOS,UPP1,AGPAT5,PNP,AGPAT6,DHFR,PLA2G16,PYGL,PFAS,LPCAT2,PAICS,COASY,APOE,PLD1,CHKA,PNPLA3,AK2,SLC26A2,PPAT,GK,GPD1L,P2RY1,ATM,CTPS2,PIGA,TKT,AGPAT3,CDS2,PIGB,LCLAT1,ATP5B,ATP5G3
0.0384	706	1153	65	0.056	0.092	GO:1901137	BP	18	carbohydrate derivative biosynthetic process	1	ST8SIA6,GCNT2,CYTL1,EDNRB,ST6GALNAC2,ST3GAL6,GNAL,BCAN,ST3GAL5,ST6GALNAC3,MGAT5B,ST8SIA1,AKAP6,OAS2,UGT8,ST3GAL4,ST6GAL1,CHST11,CMPK2,GALNT3,KAT2B,CSGALNACT1,MC1R,CSPG4,ADCY2,TYMS,B4GALT6,BACE2,B3GNT5,SLC25A13,PLSCR1,UPP1,GALNT18,ALG6,B3GNT1,PYGL,PFAS,BCL2,PAICS,COASY,APOE,MAN2A2,QTRTD1,CTNNB1,AK2,B3GALTL,SLC26A2,UGCG,PPAT,MLEC,SOAT1,PARP2,GK,SDC3,ALG10B,CTPS2,PIGA,ALG8,TKT,MTAP,PIGB,EXTL3,B4GALT…
0.000163	13	1153	8	0.007	0.615	GO:0044550	BP	18	secondary metabolite biosynthetic process	1	TYR,DCT,SLC45A2,TYRP1,OCA2,PMEL,MYO5A,MC1R
0.0325	29	1153	9	0.008	0.31	GO:0046189	BP	18	phenol-containing compound biosynthetic process	1	TYR,DCT,SLC45A2,TYRP1,OCA2,PMEL,SNCA,MYO5A,MC1R
0.000121	977	1153	93	0.081	0.095	GO:0044255	BP	18	cellular lipid metabolic process	1	ST8SIA6,IDI2,TYRP1,PLP1,PLA1A,ST3GAL6,LPL,HPGD,SNCA,ST3GAL5,ST6GALNAC3,AGPAT9,PDE3A,ST8SIA1,SCARB1,ITGB8,LIPE,UGT8,MYO5A,PDK3,FABP5,PECR,PIK3C2B,SERINC5,BDH1,PIK3CD,ACOT7,CRYL1,ACSL3,ISYNA1,KIT,HELZ2,RETSAT,PIK3CB,SPTSSA,HACL1,BRCA1,ELOVL6,B3GNT5,CPS1,PLSCR1,ACSS1,P2RX7,TYSND1,LYST,AGPAT5,ASAH1,NEU3,GM2A,CREM,PPM1L,AGPAT6,TECR,ACSF2,PLA2G16,MGST2,INPP5F,FAM213B,LPCAT2,OXCT1,SCD,LRP8,APOE,PLD1,CHK…
0.0352	117	1153	19	0.016	0.162	GO:0006664	BP	18	glycolipid metabolic process	1	ST8SIA6,ST3GAL6,ST3GAL5,ST6GALNAC3,ST8SIA1,ITGB8,UGT8,KIT,B3GNT5,ASAH1,NEU3,GM2A,CREM,CLN6,UGCG,PIGA,PRKCD,SMPD2,PIGB
1.64e-06	12	1153	9	0.008	0.75	GO:0006582	BP	18	melanin metabolic process	1	TYR,DCT,SLC45A2,TYRP1,OCA2,PMEL,MYO5A,MC1R,BCL2
2.31e-05	11	1153	8	0.007	0.727	GO:0042438	BP	18	melanin biosynthetic process	2	TYR,DCT,SLC45A2,TYRP1,OCA2,PMEL,MYO5A,MC1R
0.0213	75	1153	15	0.013	0.2	GO:0006687	BP	18	glycosphingolipid metabolic process	1	ST8SIA6,ST3GAL5,ST6GALNAC3,ST8SIA1,ITGB8,UGT8,KIT,ASAH1,NEU3,GM2A,CREM,CLN6,UGCG,PRKCD,SMPD2
0.0118	47	1153	12	0.01	0.255	GO:0007091	BP	18	metaphase/anaphase transition of mitotic cell cycle	1	PLK1,MAD2L1,BUB1,BUB1B,CDC20,ESPL1,UBE2C,CIT,CDC6,MAD1L1,ATM,CDC16
0.0404	98	1153	17	0.015	0.173	GO:0070507	BP	18	regulation of microtubule cytoskeleton organization	1	SNCA,CCNF,NEK2,SPAG5,CCNB1,PLK4,PLK2,AURKA,BRCA1,PSRC1,RACGAP1,KNSTRN,CLASP2,CTNNB1,ECT2,FKBP4,SKA2
0.0235	28	1153	9	0.008	0.321	GO:0033260	BP	18	nuclear cell cycle DNA replication	1	LIG1,RFC3,POLE2,FEN1,PRIM1,PCNA,RPA3,DNA2,RPA1
0.00805	25	1153	9	0.008	0.36	GO:0032201	BP	18	telomere maintenance via semi-conservative replication	2	LIG1,RFC3,POLE2,FEN1,PRIM1,PCNA,RPA3,DNA2,RPA1
0.00144	8	1153	6	0.005	0.75	GO:0051988	BP	18	regulation of attachment of spindle microtubules to kinetochore	1	NEK2,SPAG5,CCNB1,RACGAP1,KNSTRN,ECT2
0.0299	226	1153	29	0.025	0.128	GO:1901605	BP	44	alpha-amino acid metabolic process	1	TYR,DCT,KYNU,GATM,ASPA,PSAT1,SLC19A1,SMS,TYMS,CPS1,PSPH,QDPR,DHFR,ARG2,FAH,DNMT3A,CTH,PFAS,GOT2,PPAT,EGLN1,GCSH,ALDH4A1,CTPS2,HIBCH,GLUD2,PCMT1,MTAP,AHCY
0.00574	37	1153	11	0.01	0.297	GO:0006312	BP	28	mitotic recombination	1	BLM,LIG1,RFC3,POLE2,FEN1,PRIM1,RAD54B,PCNA,RPA3,DNA2,RPA1
0.0167	27	1153	9	0.008	0.333	GO:0000722	BP	28	telomere maintenance via recombination	1	LIG1,RFC3,POLE2,FEN1,PRIM1,PCNA,RPA3,DNA2,RPA1
0.0196	93	1153	17	0.015	0.183	GO:0006767	BP	11	water-soluble vitamin metabolic process	1	TCN1,SLC19A2,GPHN,SLC19A3,PSAT1,SLC19A1,ACP5,MOCOS,DHFR,PC,SLC5A6,SLC23A2,BTD,COASY,MMACHC,PCCB,GSTO1
0.0118	47	1153	12	0.01	0.255	GO:0031577	BP	34	spindle checkpoint	1	PLK1,MAD2L1,BUB1,BUB1B,CDC20,GSG2,UBE2C,CCNB1,BIRC5,MAD1L1,ATM,CDC16
3.99e-06	115	1153	25	0.022	0.217	GO:0048770	CC	39	pigment granule	1	TYR,DCT,SLC45A2,SLC24A5,MLANA,TYRP1,OCA2,GPR143,RAB17,PMEL,SLC1A4,RAB38,MLPH,TRPV2,RAB27A,MYO5A,HPS4,ATP6V0A1,SYNGR1,ATP6V1B2,SYTL2,SLC3A2,TMEM33,SDCBP,AHCY
3.99e-06	115	1153	25	0.022	0.217	GO:0042470	CC	39	melanosome	2	TYR,DCT,SLC45A2,SLC24A5,MLANA,TYRP1,OCA2,GPR143,RAB17,PMEL,SLC1A4,RAB38,MLPH,TRPV2,RAB27A,MYO5A,HPS4,ATP6V0A1,SYNGR1,ATP6V1B2,SYTL2,SLC3A2,TMEM33,SDCBP,AHCY
0.00144	8	1153	6	0.005	0.75	GO:0045009	CC	39	chitosome	1	TYR,DCT,SLC45A2,TYRP1,OCA2,GPR143
0.00144	8	1153	6	0.005	0.75	GO:0033162	CC	39	melanosome membrane	1	TYR,DCT,SLC45A2,TYRP1,OCA2,GPR143
2.86e-06	12356	1153	758	0.657	0.061	GO:0043226	CC	4	organelle	1	ST8SIA6,GCNT2,TYR,DCT,FABP7,S100B,IDI2,SLC45A2,SLC24A5,S100A8,NSG1,MLANA,EOMES,TYRP1,EDNRB,OCA2,GPR143,TFF3,RAB17,EPHA5,FOXD3,PMEL,ST6GALNAC2,SCG2,AIF1L,PRDM7,IRF4,ST3GAL6,ABCB5,TRIM63,IFI27,CAPN3,SOX6,MYEF2,MLIP,TUBB2B,MCF2,MAL,SNX10,ESR2,BEX1,HIST1H1A,ANO5,KYNU,GATM,DUSP4,FAM69C,SLC1A4,TPD52,RGS20,SOX10,PIR,BST2,GAPDHS,S100A9,ASB9,NPM2,HPGD,C10ORF90,HES6,BHLHE41,PRKCB,PLEKHH1,SNCA,BCAN,VAMP8,SR…
0.000766	3645	1153	260	0.225	0.071	GO:0043228	CC	4	non-membrane-bounded organelle	2	S100A8,FOXD3,AIF1L,PRDM7,IRF4,TRIM63,CAPN3,TUBB2B,MCF2,HIST1H1A,SLC1A4,S100A9,NPM2,C10ORF90,PLEKHH1,SNCA,CDH1,FRMD4B,LZTS1,PDLIM3,HIST1H2AA,CSTA,CENPA,OASL,CDK2,HIST3H2BB,FMN1,KRT6C,HMG20B,PKNOX2,BLM,RUNX3,CDK1,SORBS2,TUBB4A,MLPH,FRMD5,GAS7,FANCD2,RPS6KA5,GTSE1,HIST1H2BB,NLGN1,SLC7A11,PLK1,SORBS1,FAM64A,KIF13B,TAF4B,KRT6B,MYO5A,RPS6KL1,SGOL1,PDE4B,PDE4D,INCENP,NCAPH,HIST1H1B,NUSAP1,HIST1H2BH,S100…
3.29e-06	11264	1153	701	0.608	0.062	GO:0043227	CC	4	membrane-bounded organelle	2	ST8SIA6,GCNT2,TYR,DCT,FABP7,S100B,IDI2,SLC45A2,SLC24A5,NSG1,MLANA,EOMES,TYRP1,EDNRB,OCA2,GPR143,TFF3,RAB17,EPHA5,FOXD3,PMEL,ST6GALNAC2,SCG2,PRDM7,IRF4,ST3GAL6,ABCB5,TRIM63,IFI27,CAPN3,SOX6,MYEF2,MLIP,MAL,SNX10,ESR2,BEX1,HIST1H1A,ANO5,KYNU,GATM,DUSP4,FAM69C,SLC1A4,TPD52,RGS20,SOX10,PIR,BST2,GAPDHS,S100A9,ASB9,NPM2,HPGD,HES6,BHLHE41,PRKCB,SNCA,BCAN,VAMP8,SRGN,ROPN1B,LGI3,ST3GAL5,CDH1,LZTS1,ST6GALNA…
0.00157	16821	1153	963	0.835	0.057	GO:0005623	CC	4	cell	1	ST8SIA6,GCNT2,TYR,DCT,FABP7,S100B,IDI2,SLC45A2,SLC24A5,S100A8,NSG1,MLANA,EOMES,TYRP1,CHRNA6,SHC4,CA8,EDNRB,OCA2,ABCC2,GPR126,GPR143,IGSF11,TFF3,RAB17,PLP1,CYSLTR2,EPHA5,FOXD3,PMEL,TRPM1,ST6GALNAC2,SCG2,AIF1L,FCRLA,ERBB3,MDGA2,PRDM7,IRF4,ST3GAL6,ABCB5,LPL,TRIM63,TTYH2,IFI27,CAPN3,SOX6,CD200,MYEF2,MLIP,TUBB2B,MCF2,KIAA1598,MAL,SNX10,ESR2,FAM84B,IL12RB2,BEX1,HIST1H1A,ANO5,KYNU,GATM,DUSP4,FAM69C,SLC1…
0.00154	16820	1153	963	0.835	0.057	GO:0044464	CC	4	cell part	2	ST8SIA6,GCNT2,TYR,DCT,FABP7,S100B,IDI2,SLC45A2,SLC24A5,S100A8,NSG1,MLANA,EOMES,TYRP1,CHRNA6,SHC4,CA8,EDNRB,OCA2,ABCC2,GPR126,GPR143,IGSF11,TFF3,RAB17,PLP1,CYSLTR2,EPHA5,FOXD3,PMEL,TRPM1,ST6GALNAC2,SCG2,AIF1L,FCRLA,ERBB3,MDGA2,PRDM7,IRF4,ST3GAL6,ABCB5,LPL,TRIM63,TTYH2,IFI27,CAPN3,SOX6,CD200,MYEF2,MLIP,TUBB2B,MCF2,KIAA1598,MAL,SNX10,ESR2,FAM84B,IL12RB2,BEX1,HIST1H1A,ANO5,KYNU,GATM,DUSP4,FAM69C,SLC1…
0.000262	951	1153	90	0.078	0.095	GO:0031975	CC	4	envelope	3	EDNRB,IFI27,MLIP,GATM,SOX10,SNCA,BCHE,AKAP6,CHCHD6,SORT1,SLC25A4,GSG2,BDH1,ABCB6,SORD,ACSL3,BRI3BP,RETSAT,TYMS,RNF144B,CPS1,SLC25A13,MX2,P2RX7,HIPK2,ACN9,AGPAT5,SYNE2,PC,OSBPL6,PSEN2,GRAMD4,CYP27A1,MAOA,TIMM50,SLC22A18,MGST2,L2HGDH,LGALS3,RRP12,BCL2,GOT2,SIGMAR1,TMPO,COASY,SFXN4,PNPT1,SLC25A5,DAG1,AK2,TRAP1,HSPD1,TIMM8B,NDUFAF6,SLC25A30,GDAP1,SFXN1,NUP205,NUP35,GK,SLC25A11,AIFM1,SLC25A15,CPT2,NDU…
8.14e-10	14322	1153	874	0.758	0.061	GO:0005622	CC	4	intracellular	3	ST8SIA6,GCNT2,TYR,DCT,FABP7,S100B,IDI2,SLC45A2,SLC24A5,S100A8,NSG1,MLANA,EOMES,TYRP1,CA8,EDNRB,OCA2,GPR143,TFF3,RAB17,EPHA5,FOXD3,PMEL,ST6GALNAC2,SCG2,AIF1L,FCRLA,PRDM7,IRF4,ST3GAL6,ABCB5,TRIM63,IFI27,CAPN3,SOX6,MYEF2,MLIP,TUBB2B,MCF2,MAL,SNX10,ESR2,FAM84B,BEX1,HIST1H1A,ANO5,KYNU,GATM,DUSP4,FAM69C,SLC1A4,TPD52,RGS20,SOX10,BCL2A1,MCF2L,PIR,BST2,GNAL,KCNAB2,GAPDHS,S100A9,ASB9,NPM2,HPGD,C10ORF90,HES…
2.09e-10	14124	1153	867	0.752	0.061	GO:0044424	CC	4	intracellular part	3	ST8SIA6,GCNT2,TYR,DCT,FABP7,S100B,IDI2,SLC45A2,SLC24A5,S100A8,NSG1,MLANA,EOMES,TYRP1,CA8,EDNRB,OCA2,GPR143,TFF3,RAB17,EPHA5,FOXD3,PMEL,ST6GALNAC2,SCG2,AIF1L,FCRLA,PRDM7,IRF4,ST3GAL6,ABCB5,TRIM63,IFI27,CAPN3,SOX6,MYEF2,MLIP,TUBB2B,MCF2,MAL,SNX10,ESR2,FAM84B,BEX1,HIST1H1A,ANO5,KYNU,GATM,DUSP4,FAM69C,SLC1A4,TPD52,RGS20,SOX10,BCL2A1,MCF2L,PIR,BST2,GNAL,KCNAB2,GAPDHS,S100A9,ASB9,NPM2,HPGD,C10ORF90,HES…
5.53e-22	10544	1153	733	0.636	0.07	GO:0005737	CC	4	cytoplasm	4	ST8SIA6,GCNT2,TYR,DCT,FABP7,S100B,IDI2,SLC45A2,SLC24A5,S100A8,NSG1,MLANA,TYRP1,CA8,OCA2,GPR143,TFF3,RAB17,EPHA5,PMEL,ST6GALNAC2,SCG2,AIF1L,FCRLA,IRF4,ST3GAL6,ABCB5,TRIM63,IFI27,CAPN3,MYEF2,TUBB2B,MCF2,MAL,SNX10,ESR2,FAM84B,BEX1,ANO5,KYNU,GATM,FAM69C,SLC1A4,TPD52,RGS20,SOX10,BCL2A1,MCF2L,PIR,BST2,KCNAB2,GAPDHS,S100A9,ASB9,NPM2,HPGD,C10ORF90,PRKCB,SNCA,BCAN,VAMP8,SRGN,TIAM1,ROPN1B,LGI3,ST3GAL5,CDH1…
4.79e-06	12323	1153	755	0.655	0.061	GO:0043229	CC	4	intracellular organelle	4	ST8SIA6,GCNT2,TYR,DCT,FABP7,S100B,IDI2,SLC45A2,SLC24A5,S100A8,NSG1,MLANA,EOMES,TYRP1,EDNRB,OCA2,GPR143,TFF3,RAB17,EPHA5,FOXD3,PMEL,ST6GALNAC2,SCG2,AIF1L,PRDM7,IRF4,ST3GAL6,ABCB5,TRIM63,IFI27,CAPN3,SOX6,MYEF2,MLIP,TUBB2B,MCF2,MAL,SNX10,ESR2,BEX1,HIST1H1A,ANO5,KYNU,GATM,DUSP4,FAM69C,SLC1A4,TPD52,RGS20,SOX10,PIR,BST2,GAPDHS,S100A9,ASB9,NPM2,HPGD,C10ORF90,HES6,BHLHE41,PRKCB,PLEKHH1,SNCA,BCAN,VAMP8,SR…
0.000766	3645	1153	260	0.225	0.071	GO:0043232	CC	4	intracellular non-membrane-bounded organelle	5	S100A8,FOXD3,AIF1L,PRDM7,IRF4,TRIM63,CAPN3,TUBB2B,MCF2,HIST1H1A,SLC1A4,S100A9,NPM2,C10ORF90,PLEKHH1,SNCA,CDH1,FRMD4B,LZTS1,PDLIM3,HIST1H2AA,CSTA,CENPA,OASL,CDK2,HIST3H2BB,FMN1,KRT6C,HMG20B,PKNOX2,BLM,RUNX3,CDK1,SORBS2,TUBB4A,MLPH,FRMD5,GAS7,FANCD2,RPS6KA5,GTSE1,HIST1H2BB,NLGN1,SLC7A11,PLK1,SORBS1,FAM64A,KIF13B,TAF4B,KRT6B,MYO5A,RPS6KL1,SGOL1,PDE4B,PDE4D,INCENP,NCAPH,HIST1H1B,NUSAP1,HIST1H2BH,S100…
0.000264	771	1153	77	0.067	0.1	GO:0005694	CC	4	chromosome	6	FOXD3,PRDM7,IRF4,HIST1H1A,NPM2,HIST1H2AA,CENPA,CDK2,HIST3H2BB,HMG20B,BLM,RUNX3,FANCD2,HIST1H2BB,PLK1,SGOL1,INCENP,NCAPH,HIST1H1B,NUSAP1,HIST1H2BH,MAD2L1,BUB1,BUB1B,MLF1IP,NUF2,GSG2,KAT2B,LIG1,NEK2,KIF2C,SPAG5,CCNB1,CDCA8,HIST3H2A,CENPM,OIP5,RFC3,CDCA5,BIRC5,H2AFZ,ASF1B,ESCO2,POLE2,BRCA1,KIF22,RCC2,HIST1H2BN,PRIM1,CENPI,PARPBP,FAM60A,PCNA,PSEN2,H2AFJ,KNSTRN,DNMT3A,HIST1H2BD,HIST1H1E,NCAPD3,MAD1L1,…
0.000254	190	1153	30	0.026	0.158	GO:0000793	CC	4	condensed chromosome	7	CENPA,CDK2,BLM,FANCD2,PLK1,SGOL1,INCENP,NCAPH,MAD2L1,BUB1,BUB1B,MLF1IP,NUF2,NEK2,KIF2C,SPAG5,CCNB1,CENPM,BIRC5,BRCA1,KNSTRN,NCAPD3,MAD1L1,ITGB3BP,CLASP2,RGS12,RPA1,PINX1,LRPPRC,SKA2
0.000546	2015	1153	160	0.139	0.079	GO:0005856	CC	4	cytoskeleton	6	S100A8,AIF1L,TRIM63,TUBB2B,MCF2,SLC1A4,S100A9,C10ORF90,PLEKHH1,SNCA,CDH1,FRMD4B,LZTS1,PDLIM3,CSTA,CDK2,FMN1,KRT6C,PKNOX2,CDK1,SORBS2,TUBB4A,MLPH,FRMD5,GAS7,GTSE1,NLGN1,SLC7A11,PLK1,SORBS1,KIF13B,KRT6B,MYO5A,SGOL1,PDE4D,INCENP,NCAPH,NUSAP1,S100A14,MAD2L1,BUB1B,CDC20,MLF1IP,CCNF,RAC3,GPHN,KRT6A,GSG2,GAS2L3,KAT2B,AUNIP,ESPL1,NEK2,PRC1,KIF2C,SPAG5,CCNB1,CDCA8,DAPK1,PLK4,CEP72,TFAP2A,BIRC5,FAM83D,BIN3…
1.86e-05	981	1153	96	0.083	0.098	GO:0015630	CC	4	microtubule cytoskeleton	7	TRIM63,TUBB2B,C10ORF90,CDK2,PKNOX2,CDK1,TUBB4A,MLPH,GTSE1,PLK1,SORBS1,KIF13B,MYO5A,SGOL1,PDE4D,INCENP,NCAPH,NUSAP1,S100A14,MAD2L1,BUB1B,CDC20,MLF1IP,CCNF,GSG2,GAS2L3,AUNIP,ESPL1,NEK2,PRC1,KIF2C,SPAG5,CCNB1,CDCA8,PLK4,CEP72,TFAP2A,BIRC5,FAM83D,KIF21A,MC1R,MAP3K11,PLK2,MASTL,AURKA,BRCA1,CDC6,KIF22,RCC2,RPS6KA1,PSRC1,HIPK2,LYST,POLB,RACGAP1,CCSAP,KIF24,RTTN,LRRC45,RASSF3,PCNA,PSEN2,KNSTRN,TACC1,EZR,…
3.37e-06	11227	1153	699	0.606	0.062	GO:0043231	CC	4	intracellular membrane-bounded organelle	5	ST8SIA6,GCNT2,TYR,DCT,FABP7,S100B,IDI2,SLC45A2,SLC24A5,NSG1,MLANA,EOMES,TYRP1,EDNRB,OCA2,GPR143,TFF3,RAB17,EPHA5,FOXD3,PMEL,ST6GALNAC2,SCG2,PRDM7,IRF4,ST3GAL6,ABCB5,TRIM63,IFI27,CAPN3,SOX6,MYEF2,MLIP,MAL,SNX10,ESR2,BEX1,HIST1H1A,ANO5,KYNU,GATM,DUSP4,FAM69C,SLC1A4,TPD52,RGS20,SOX10,PIR,BST2,GAPDHS,S100A9,ASB9,NPM2,HPGD,HES6,BHLHE41,PRKCB,SNCA,BCAN,VAMP8,SRGN,ROPN1B,LGI3,ST3GAL5,CDH1,LZTS1,ST6GALNA…
9.61e-16	7820	1153	562	0.487	0.072	GO:0044444	CC	4	cytoplasmic part	4	ST8SIA6,GCNT2,TYR,DCT,S100B,IDI2,SLC45A2,SLC24A5,S100A8,NSG1,MLANA,TYRP1,OCA2,GPR143,TFF3,RAB17,EPHA5,PMEL,ST6GALNAC2,SCG2,IRF4,ST3GAL6,ABCB5,TRIM63,IFI27,CAPN3,MYEF2,MCF2,MAL,SNX10,ESR2,ANO5,KYNU,GATM,FAM69C,SLC1A4,TPD52,SOX10,MCF2L,BST2,GAPDHS,S100A9,ASB9,NPM2,HPGD,PRKCB,SNCA,BCAN,VAMP8,SRGN,TIAM1,LGI3,ST3GAL5,CDH1,GMPR,LZTS1,ST6GALNAC3,PDLIM3,RAB38,GYG2,BCHE,TBC1D7,MT1A,AGPAT9,GJB1,RAP1GAP,CEN…
4.9e-05	2852	1153	218	0.189	0.076	GO:0005829	CC	4	cytosol	5	DCT,IDI2,S100A8,IRF4,CAPN3,MCF2,KYNU,MCF2L,GAPDHS,S100A9,HPGD,PRKCB,SNCA,TIAM1,GMPR,LZTS1,GYG2,RAP1GAP,CENPA,OASL,PDE3A,CDK2,HERC5,POLR3G,OAS1,MX1,DEPDC1B,CDK1,TUBB4A,ARAP2,LIPE,OAS2,PTTG1,ICA1,PLK1,OSTM1,PARD6G,SORBS1,SAT1,CDC25C,SGOL1,PDE4B,PDE4D,PHLPP1,ITPKB,INCENP,NCAPH,MAD2L1,NEDD4L,BUB1,BUB1B,CDC20,CABLES1,MLF1IP,SLC7A5,PIK3C2B,NUF2,RAC3,USP18,DSG3,OAS3,PTPN1,ESPL1,UBE2C,NEK2,KIF2C,CCNB1,PI…
4.3e-08	1763	1153	160	0.139	0.091	GO:0005739	CC	4	mitochondrion	5	IFI27,ESR2,KYNU,GATM,SOX10,ASB9,SNCA,VAMP8,OAS1,TSTD1,CDK1,OAS2,CHCHD6,PDK3,PECR,SLC25A4,CMPK2,LIG1,BDH1,ACOT7,ABCB6,SORD,IFI6,TDRD7,ACSL3,ABHD6,BRI3BP,TYMS,RNF144B,FEN1,CLYBL,CPS1,SLC25A13,ACSS1,ACN9,AGPAT5,ME2,SGK1,SYNE2,GM2A,RAD51C,PPIF,MARS2,STXBP1,QDPR,COQ3,ARG2,PC,PSEN2,GRAMD4,CYP27A1,ACSF2,MAOA,TIMM50,MRPL44,MRPL35,L2HGDH,COA6,LGALS3,NARS2,RPP25,BCL2,RAB32,GOT2,OXCT1,MAD1L1,ENOSF1,FLVCR1,C…
6.37e-08	7497	1153	507	0.44	0.068	GO:0044422	CC	4	organelle part	1	ST8SIA6,GCNT2,TYR,DCT,SLC45A2,NSG1,MLANA,TYRP1,EDNRB,OCA2,GPR143,RAB17,FOXD3,PMEL,ST6GALNAC2,IRF4,ST3GAL6,ABCB5,TRIM63,IFI27,CAPN3,MLIP,TUBB2B,SNX10,ESR2,BEX1,HIST1H1A,ANO5,GATM,DUSP4,FAM69C,SLC1A4,SOX10,NPM2,C10ORF90,HES6,SNCA,BCAN,VAMP8,SRGN,ST3GAL5,LZTS1,ST6GALNAC3,PDLIM3,RAB38,BCHE,HIST1H2AA,AGPAT9,GJB1,RAP1GAP,CENPA,OASL,CDK2,MGAT5B,FAM69B,HIST3H2BB,LEF1,COL11A1,FMN1,POLR3G,KRT6C,HMG20B,ST8S…
0.000514	2905	1153	216	0.187	0.074	GO:0031090	CC	4	organelle membrane	2	ST8SIA6,GCNT2,TYR,DCT,SLC45A2,NSG1,MLANA,TYRP1,EDNRB,OCA2,GPR143,RAB17,PMEL,ST6GALNAC2,ST3GAL6,ABCB5,IFI27,SNX10,ANO5,GATM,FAM69C,SOX10,SNCA,VAMP8,ST3GAL5,ST6GALNAC3,RAB38,AGPAT9,GJB1,RAP1GAP,MGAT5B,FAM69B,ST8SIA1,MX1,SCARB1,AKAP6,TMC6,RAB11FIP4,TPCN2,CHCHD6,ICA1,BAIAP2L2,TLR1,RAB27A,ST3GAL4,OSTM1,ST6GAL1,SORT1,PECR,SEC11C,SLC25A4,CHST11,GALNT3,SERINC5,GSG2,BDH1,PTPN1,ABCB6,SORD,CSGALNACT1,AP1S3,…
4.06e-07	7381	1153	496	0.43	0.067	GO:0044446	CC	4	intracellular organelle part	2	ST8SIA6,GCNT2,TYR,DCT,SLC45A2,NSG1,MLANA,TYRP1,EDNRB,OCA2,GPR143,RAB17,FOXD3,PMEL,ST6GALNAC2,IRF4,ST3GAL6,ABCB5,TRIM63,IFI27,MLIP,TUBB2B,SNX10,ESR2,BEX1,HIST1H1A,ANO5,GATM,DUSP4,FAM69C,SLC1A4,SOX10,NPM2,C10ORF90,HES6,SNCA,BCAN,VAMP8,SRGN,ST3GAL5,LZTS1,ST6GALNAC3,RAB38,BCHE,HIST1H2AA,AGPAT9,GJB1,RAP1GAP,CENPA,OASL,CDK2,MGAT5B,FAM69B,HIST3H2BB,LEF1,COL11A1,FMN1,POLR3G,KRT6C,HMG20B,ST8SIA1,CTSL2,MX1…
0.000402	946	1153	89	0.077	0.094	GO:0031967	CC	4	organelle envelope	3	EDNRB,IFI27,MLIP,GATM,SOX10,SNCA,BCHE,AKAP6,CHCHD6,SORT1,SLC25A4,GSG2,BDH1,ABCB6,SORD,ACSL3,BRI3BP,RETSAT,TYMS,RNF144B,CPS1,SLC25A13,MX2,P2RX7,HIPK2,ACN9,AGPAT5,SYNE2,PC,OSBPL6,PSEN2,GRAMD4,CYP27A1,MAOA,TIMM50,SLC22A18,MGST2,L2HGDH,LGALS3,RRP12,BCL2,GOT2,SIGMAR1,TMPO,COASY,SFXN4,PNPT1,SLC25A5,AK2,TRAP1,HSPD1,TIMM8B,NDUFAF6,SLC25A30,GDAP1,SFXN1,NUP205,NUP35,GK,SLC25A11,AIFM1,SLC25A15,CPT2,NDUFB1,L…
0.00518	450	1153	49	0.042	0.109	GO:0019866	CC	4	organelle inner membrane	4	GATM,CHCHD6,SLC25A4,BDH1,TYMS,CPS1,SLC25A13,P2RX7,PC,PSEN2,CYP27A1,TIMM50,L2HGDH,LGALS3,GOT2,SIGMAR1,TMPO,SLC25A5,AK2,TRAP1,HSPD1,TIMM8B,NDUFAF6,SLC25A30,SFXN1,SLC25A11,AIFM1,SLC25A15,CPT2,NDUFB1,LRPPRC,ALDH3A2,AFG3L2,SLC25A40,MRS2,NDUFAB1,MT-ND2,SLC25A33,COX11,CPOX,FECH,COX15,PMPCA,CDS2,CHCHD3,SDHB,SAMM50,ATP5B,ATP5G3
0.000354	655	1153	68	0.059	0.104	GO:0044427	CC	4	chromosomal part	3	FOXD3,IRF4,HIST1H1A,NPM2,HIST1H2AA,CENPA,CDK2,HIST3H2BB,BLM,RUNX3,HIST1H2BB,PLK1,SGOL1,INCENP,NCAPH,HIST1H1B,HIST1H2BH,MAD2L1,BUB1,BUB1B,MLF1IP,NUF2,KAT2B,NEK2,KIF2C,SPAG5,CCNB1,CDCA8,HIST3H2A,CENPM,OIP5,RFC3,CDCA5,BIRC5,H2AFZ,ASF1B,ESCO2,POLE2,KIF22,RCC2,HIST1H2BN,PRIM1,CENPI,PARPBP,FAM60A,PCNA,PSEN2,H2AFJ,KNSTRN,DNMT3A,HIST1H2BD,HIST1H1E,NCAPD3,MAD1L1,ITGB3BP,TMPO,MCM2,EXOSC5,CLASP2,UCHL5,RPA3,…
2.58e-07	161	1153	32	0.028	0.199	GO:0000775	CC	4	chromosome, centromeric region	4	CENPA,PLK1,SGOL1,INCENP,MAD2L1,BUB1,BUB1B,MLF1IP,NUF2,KAT2B,NEK2,KIF2C,SPAG5,CCNB1,CDCA8,CENPM,OIP5,CDCA5,BIRC5,KIF22,RCC2,CENPI,PSEN2,KNSTRN,DNMT3A,NCAPD3,MAD1L1,ITGB3BP,CLASP2,PINX1,SKA2,PBRM1
2.09e-05	90	1153	21	0.018	0.233	GO:0000779	CC	4	condensed chromosome, centromeric region	5	CENPA,PLK1,SGOL1,INCENP,MAD2L1,BUB1,BUB1B,MLF1IP,NUF2,NEK2,KIF2C,SPAG5,CCNB1,CENPM,BIRC5,KNSTRN,MAD1L1,ITGB3BP,CLASP2,PINX1,SKA2
1.1e-07	106	1153	26	0.023	0.245	GO:0000776	CC	4	kinetochore	4	CENPA,PLK1,SGOL1,INCENP,MAD2L1,BUB1,BUB1B,MLF1IP,NUF2,KAT2B,NEK2,KIF2C,SPAG5,CCNB1,CENPM,BIRC5,KIF22,CENPI,PSEN2,KNSTRN,MAD1L1,ITGB3BP,CLASP2,PINX1,SKA2,PBRM1
8.68e-06	86	1153	21	0.018	0.244	GO:0000777	CC	4	condensed chromosome kinetochore	5	CENPA,PLK1,SGOL1,INCENP,MAD2L1,BUB1,BUB1B,MLF1IP,NUF2,NEK2,KIF2C,SPAG5,CCNB1,CENPM,BIRC5,KNSTRN,MAD1L1,ITGB3BP,CLASP2,PINX1,SKA2
3.9e-08	861	1153	95	0.082	0.11	GO:0044429	CC	4	mitochondrial part	3	IFI27,GATM,SOX10,CHCHD6,PDK3,SLC25A4,BDH1,ABCB6,SORD,TDRD7,ACSL3,BRI3BP,TYMS,RNF144B,CPS1,SLC25A13,ACSS1,ACN9,AGPAT5,ME2,SYNE2,PPIF,MARS2,COQ3,ARG2,PC,PSEN2,GRAMD4,CYP27A1,MAOA,TIMM50,MRPL35,L2HGDH,LGALS3,NARS2,BCL2,GOT2,OXCT1,COASY,SFXN4,PNPT1,SLC25A5,PDSS1,PPM1K,AK2,TRAP1,HSPD1,TIMM8B,DNA2,NDUFAF6,SLC25A30,GDAP1,SFXN1,TUFM,GK,SLC25A11,AIFM1,C1QBP,MRPL34,SLC25A15,MRPS26,CPT2,MRP63,ALDH4A1,NDUFB1…
0.000179	604	1153	65	0.056	0.108	GO:0005740	CC	4	mitochondrial envelope	4	IFI27,GATM,SOX10,CHCHD6,SLC25A4,BDH1,ABCB6,SORD,ACSL3,BRI3BP,TYMS,RNF144B,CPS1,SLC25A13,ACN9,AGPAT5,PC,PSEN2,GRAMD4,CYP27A1,MAOA,TIMM50,L2HGDH,LGALS3,BCL2,GOT2,COASY,SFXN4,PNPT1,SLC25A5,AK2,TRAP1,HSPD1,TIMM8B,NDUFAF6,SLC25A30,GDAP1,SFXN1,GK,SLC25A11,AIFM1,SLC25A15,CPT2,NDUFB1,ALDH3A2,AFG3L2,SLC25A40,MRS2,NDUFAB1,NDUFAF4,MT-ND2,SLC25A33,C19ORF12,COX11,CPOX,FECH,COX15,PMPCA,CDS2,CHCHD3,SDHB,TOMM7,S…
0.000763	336	1153	42	0.036	0.125	GO:0005759	CC	4	mitochondrial matrix	4	PDK3,BDH1,TDRD7,TYMS,CPS1,ACSS1,ME2,PPIF,MARS2,COQ3,ARG2,PC,CYP27A1,MRPL35,NARS2,GOT2,OXCT1,SLC25A5,PDSS1,PPM1K,TRAP1,HSPD1,DNA2,TUFM,C1QBP,MRPL34,MRPS26,MRP63,ALDH4A1,PPA2,LRPPRC,MTERFD3,HIBCH,HADH,NDUFAB1,PCCB,MRPS12,FECH,PMPCA,DHX30,GRSF1,ATP5B
0.00013	573	1153	63	0.055	0.11	GO:0031966	CC	4	mitochondrial membrane	4	IFI27,GATM,SOX10,CHCHD6,SLC25A4,BDH1,ABCB6,SORD,ACSL3,BRI3BP,TYMS,RNF144B,CPS1,SLC25A13,AGPAT5,PC,PSEN2,GRAMD4,CYP27A1,MAOA,TIMM50,L2HGDH,LGALS3,BCL2,GOT2,COASY,SFXN4,SLC25A5,AK2,TRAP1,HSPD1,TIMM8B,NDUFAF6,SLC25A30,GDAP1,SFXN1,GK,SLC25A11,AIFM1,SLC25A15,CPT2,NDUFB1,ALDH3A2,AFG3L2,SLC25A40,MRS2,NDUFAB1,NDUFAF4,MT-ND2,SLC25A33,C19ORF12,COX11,CPOX,FECH,COX15,PMPCA,CDS2,CHCHD3,SDHB,TOMM7,SAMM50,ATP5B…
0.0102	409	1153	45	0.039	0.11	GO:0005743	CC	4	mitochondrial inner membrane	5	GATM,CHCHD6,SLC25A4,BDH1,TYMS,CPS1,SLC25A13,PC,PSEN2,CYP27A1,TIMM50,L2HGDH,LGALS3,GOT2,SLC25A5,AK2,TRAP1,HSPD1,TIMM8B,NDUFAF6,SLC25A30,SFXN1,SLC25A11,AIFM1,SLC25A15,CPT2,NDUFB1,ALDH3A2,AFG3L2,SLC25A40,MRS2,NDUFAB1,MT-ND2,SLC25A33,COX11,CPOX,FECH,COX15,PMPCA,CDS2,CHCHD3,SDHB,SAMM50,ATP5B,ATP5G3
2.09e-08	258	1153	44	0.038	0.171	GO:0005819	CC	4	spindle	1	CDK1,PLK1,SGOL1,INCENP,NUSAP1,MAD2L1,BUB1B,CDC20,GSG2,AUNIP,NEK2,PRC1,SPAG5,CCNB1,CDCA8,BIRC5,FAM83D,AURKA,CDC6,KIF22,RCC2,RPS6KA1,PSRC1,POLB,RACGAP1,CCSAP,KNSTRN,KLHL42,CEP85,MYC,MAD1L1,KIF20B,SLC25A5,VRK1,CLASP2,CTNNB1,ECT2,PINX1,ATM,HAUS6,CDC16,SKA2,MZT1,MAEA
0.0364	44	1153	11	0.01	0.25	GO:0005876	CC	4	spindle microtubule	2	CDK1,PLK1,NUSAP1,PRC1,SPAG5,BIRC5,AURKA,POLB,CLASP2,CDC16,SKA2
2.32e-07	3044	1153	241	0.209	0.079	GO:0043168	MF	10	anion binding	1	S100A8,ABCC2,GPR143,RAB17,EPHA5,ERBB3,ABCB5,LPL,STK32A,TUBB2B,MCF2,SNX10,KYNU,MCF2L,GNAL,S100A9,HPGD,PRKCB,PLEKHH1,SNCA,TIAM1,RAB38,OASL,PDE3A,CDK2,ARL9,BMPR1B,PBK,OAS1,MOK,SLC19A2,MX1,BLM,RUNX3,CDK1,NRP2,SCARB1,TUBB4A,ARAP2,PLEKHG3,DNAJA4,RPS6KA5,OAS2,BAIAP2L2,RAB27A,PLK1,KIF13B,MYO5A,PDK3,RPS6KL1,PDE4B,PDE4D,PHLPP1,ITPKB,FABP5,BUB1,BUB1B,PIK3C2B,CMPK2,RAC3,GPHN,SLC19A3,GSG2,POLQ,OAS3,LIG1,BDH1,…
0.00144	2604	1153	195	0.169	0.075	GO:1901265	MF	10	nucleoside phosphate binding	1	ABCC2,RAB17,EPHA5,ERBB3,ABCB5,STK32A,MYEF2,TUBB2B,GNAL,GAPDHS,HPGD,PRKCB,RAB38,ESRP1,OASL,PDE3A,CDK2,ARL9,BMPR1B,PBK,OAS1,MOK,MX1,BLM,RUNX3,CDK1,TUBB4A,DNAJA4,RPS6KA5,OAS2,RAB27A,PLK1,KIF13B,MYO5A,PDK3,RPS6KL1,PDE4B,PDE4D,CPEB2,ITPKB,BUB1,BUB1B,PIK3C2B,CMPK2,RAC3,GPHN,GSG2,POLQ,OAS3,LIG1,MSI2,UBE2C,NEK2,KIF2C,PIK3CD,ABCB6,SORD,DAPK1,CRYL1,PRKD3,PLK4,RFC3,RAB20,PRKCH,ACSL3,KIF21A,ADRBK2,KIT,HELZ2,…
0.000673	2053	1153	162	0.141	0.079	GO:0035639	MF	10	purine ribonucleoside triphosphate binding	2	ABCC2,RAB17,EPHA5,ERBB3,ABCB5,STK32A,TUBB2B,GNAL,PRKCB,RAB38,OASL,CDK2,ARL9,BMPR1B,PBK,OAS1,MOK,MX1,BLM,RUNX3,CDK1,TUBB4A,DNAJA4,RPS6KA5,OAS2,RAB27A,PLK1,KIF13B,MYO5A,PDK3,RPS6KL1,ITPKB,BUB1,BUB1B,PIK3C2B,CMPK2,RAC3,GPHN,GSG2,POLQ,OAS3,LIG1,UBE2C,NEK2,KIF2C,PIK3CD,ABCB6,DAPK1,PRKD3,PLK4,RAB20,PRKCH,ACSL3,KIF21A,ADRBK2,KIT,HELZ2,PASK,RRAGD,UBE2T,MAP3K11,WARS,PLK2,MASTL,PIK3CB,AURKA,CIT,ADCY2,CDC6,…
0.00012	2755	1153	210	0.182	0.076	GO:0036094	MF	10	small molecule binding	1	ABCC2,RAB17,EPHA5,ERBB3,ABCB5,STK32A,MYEF2,TUBB2B,TCN1,GNAL,GAPDHS,HPGD,PRKCB,RAB38,ESRP1,OASL,PDE3A,CDK2,ARL9,BMPR1B,PBK,OAS1,MOK,SLC19A2,MX1,BLM,RUNX3,CDK1,TUBB4A,DNAJA4,RPS6KA5,OAS2,RAB27A,PLK1,KIF13B,MYO5A,PDK3,RPS6KL1,PDE4B,PDE4D,CPEB2,ITPKB,PAEP,BUB1,BUB1B,PIK3C2B,CMPK2,RAC3,GPHN,SLC19A3,GSG2,POLQ,OAS3,LIG1,MSI2,UBE2C,NEK2,KIF2C,PIK3CD,ABCB6,SORD,DAPK1,CRYL1,PRKD3,PLK4,RFC3,RAB20,PRKCH,ACSL…
0.000522	2076	1153	164	0.142	0.079	GO:0001882	MF	10	nucleoside binding	2	ABCC2,RAB17,EPHA5,ERBB3,ABCB5,STK32A,TUBB2B,GNAL,PRKCB,RAB38,OASL,CDK2,ARL9,BMPR1B,PBK,OAS1,MOK,MX1,BLM,RUNX3,CDK1,TUBB4A,DNAJA4,RPS6KA5,OAS2,RAB27A,PLK1,KIF13B,MYO5A,PDK3,RPS6KL1,ITPKB,BUB1,BUB1B,PIK3C2B,CMPK2,RAC3,GPHN,GSG2,POLQ,OAS3,LIG1,UBE2C,NEK2,KIF2C,PIK3CD,ABCB6,DAPK1,PRKD3,PLK4,RAB20,PRKCH,ACSL3,KIF21A,ADRBK2,KIT,HELZ2,PASK,RRAGD,UBE2T,MAP3K11,WARS,PLK2,MASTL,PIK3CB,AURKA,CIT,ADCY2,CDC6,…
0.000621	2066	1153	163	0.141	0.079	GO:0032549	MF	10	ribonucleoside binding	3	ABCC2,RAB17,EPHA5,ERBB3,ABCB5,STK32A,TUBB2B,GNAL,PRKCB,RAB38,OASL,CDK2,ARL9,BMPR1B,PBK,OAS1,MOK,MX1,BLM,RUNX3,CDK1,TUBB4A,DNAJA4,RPS6KA5,OAS2,RAB27A,PLK1,KIF13B,MYO5A,PDK3,RPS6KL1,ITPKB,BUB1,BUB1B,PIK3C2B,CMPK2,RAC3,GPHN,GSG2,POLQ,OAS3,LIG1,UBE2C,NEK2,KIF2C,PIK3CD,ABCB6,DAPK1,PRKD3,PLK4,RAB20,PRKCH,ACSL3,KIF21A,ADRBK2,KIT,HELZ2,PASK,RRAGD,UBE2T,MAP3K11,WARS,PLK2,MASTL,PIK3CB,AURKA,CIT,ADCY2,CDC6,…
0.000971	2065	1153	162	0.141	0.078	GO:0001883	MF	10	purine nucleoside binding	3	ABCC2,RAB17,EPHA5,ERBB3,ABCB5,STK32A,TUBB2B,GNAL,PRKCB,RAB38,OASL,CDK2,ARL9,BMPR1B,PBK,OAS1,MOK,MX1,BLM,RUNX3,CDK1,TUBB4A,DNAJA4,RPS6KA5,OAS2,RAB27A,PLK1,KIF13B,MYO5A,PDK3,RPS6KL1,ITPKB,BUB1,BUB1B,PIK3C2B,CMPK2,RAC3,GPHN,GSG2,POLQ,OAS3,LIG1,UBE2C,NEK2,KIF2C,PIK3CD,ABCB6,DAPK1,PRKD3,PLK4,RAB20,PRKCH,ACSL3,KIF21A,ADRBK2,KIT,HELZ2,PASK,RRAGD,UBE2T,MAP3K11,WARS,PLK2,MASTL,PIK3CB,AURKA,CIT,ADCY2,CDC6,…
0.000887	2062	1153	162	0.141	0.079	GO:0032550	MF	10	purine ribonucleoside binding	4	ABCC2,RAB17,EPHA5,ERBB3,ABCB5,STK32A,TUBB2B,GNAL,PRKCB,RAB38,OASL,CDK2,ARL9,BMPR1B,PBK,OAS1,MOK,MX1,BLM,RUNX3,CDK1,TUBB4A,DNAJA4,RPS6KA5,OAS2,RAB27A,PLK1,KIF13B,MYO5A,PDK3,RPS6KL1,ITPKB,BUB1,BUB1B,PIK3C2B,CMPK2,RAC3,GPHN,GSG2,POLQ,OAS3,LIG1,UBE2C,NEK2,KIF2C,PIK3CD,ABCB6,DAPK1,PRKD3,PLK4,RAB20,PRKCH,ACSL3,KIF21A,ADRBK2,KIT,HELZ2,PASK,RRAGD,UBE2T,MAP3K11,WARS,PLK2,MASTL,PIK3CB,AURKA,CIT,ADCY2,CDC6,…
0.0014	2603	1153	195	0.169	0.075	GO:0000166	MF	10	nucleotide binding	2	ABCC2,RAB17,EPHA5,ERBB3,ABCB5,STK32A,MYEF2,TUBB2B,GNAL,GAPDHS,HPGD,PRKCB,RAB38,ESRP1,OASL,PDE3A,CDK2,ARL9,BMPR1B,PBK,OAS1,MOK,MX1,BLM,RUNX3,CDK1,TUBB4A,DNAJA4,RPS6KA5,OAS2,RAB27A,PLK1,KIF13B,MYO5A,PDK3,RPS6KL1,PDE4B,PDE4D,CPEB2,ITPKB,BUB1,BUB1B,PIK3C2B,CMPK2,RAC3,GPHN,GSG2,POLQ,OAS3,LIG1,MSI2,UBE2C,NEK2,KIF2C,PIK3CD,ABCB6,SORD,DAPK1,CRYL1,PRKD3,PLK4,RFC3,RAB20,PRKCH,ACSL3,KIF21A,ADRBK2,KIT,HELZ2,…
0.000833	2107	1153	165	0.143	0.078	GO:0032553	MF	10	ribonucleotide binding	3	ABCC2,RAB17,EPHA5,ERBB3,ABCB5,STK32A,TUBB2B,GNAL,PRKCB,RAB38,OASL,PDE3A,CDK2,ARL9,BMPR1B,PBK,OAS1,MOK,MX1,BLM,RUNX3,CDK1,TUBB4A,DNAJA4,RPS6KA5,OAS2,RAB27A,PLK1,KIF13B,MYO5A,PDK3,RPS6KL1,PDE4B,PDE4D,ITPKB,BUB1,BUB1B,PIK3C2B,CMPK2,RAC3,GPHN,GSG2,POLQ,OAS3,LIG1,UBE2C,NEK2,KIF2C,PIK3CD,ABCB6,DAPK1,PRKD3,PLK4,RAB20,PRKCH,ACSL3,KIF21A,ADRBK2,KIT,HELZ2,PASK,RRAGD,UBE2T,MAP3K11,WARS,PLK2,MASTL,PIK3CB,AUR…
0.000207	2109	1153	168	0.146	0.08	GO:0017076	MF	10	purine nucleotide binding	3	ABCC2,RAB17,EPHA5,ERBB3,ABCB5,STK32A,TUBB2B,GNAL,PRKCB,RAB38,OASL,PDE3A,CDK2,ARL9,BMPR1B,PBK,OAS1,MOK,MX1,BLM,RUNX3,CDK1,TUBB4A,DNAJA4,RPS6KA5,OAS2,RAB27A,PLK1,KIF13B,MYO5A,PDK3,RPS6KL1,PDE4B,PDE4D,ITPKB,BUB1,BUB1B,PIK3C2B,CMPK2,RAC3,GPHN,GSG2,POLQ,OAS3,LIG1,UBE2C,NEK2,KIF2C,PIK3CD,ABCB6,DAPK1,PRKD3,PLK4,RAB20,PRKCH,ACSL3,KIF21A,ADRBK2,KIT,HELZ2,PASK,RRAGD,UBE2T,MAP3K11,WARS,PLK2,MASTL,PIK3CB,AUR…
0.000511	2091	1153	165	0.143	0.079	GO:0032555	MF	10	purine ribonucleotide binding	4	ABCC2,RAB17,EPHA5,ERBB3,ABCB5,STK32A,TUBB2B,GNAL,PRKCB,RAB38,OASL,PDE3A,CDK2,ARL9,BMPR1B,PBK,OAS1,MOK,MX1,BLM,RUNX3,CDK1,TUBB4A,DNAJA4,RPS6KA5,OAS2,RAB27A,PLK1,KIF13B,MYO5A,PDK3,RPS6KL1,PDE4B,PDE4D,ITPKB,BUB1,BUB1B,PIK3C2B,CMPK2,RAC3,GPHN,GSG2,POLQ,OAS3,LIG1,UBE2C,NEK2,KIF2C,PIK3CD,ABCB6,DAPK1,PRKD3,PLK4,RAB20,PRKCH,ACSL3,KIF21A,ADRBK2,KIT,HELZ2,PASK,RRAGD,UBE2T,MAP3K11,WARS,PLK2,MASTL,PIK3CB,AUR…
1.4e-05	1726	1153	148	0.128	0.086	GO:0030554	MF	10	adenyl nucleotide binding	4	ABCC2,EPHA5,ERBB3,ABCB5,STK32A,PRKCB,OASL,PDE3A,CDK2,BMPR1B,PBK,OAS1,MOK,BLM,RUNX3,CDK1,DNAJA4,RPS6KA5,OAS2,PLK1,KIF13B,MYO5A,PDK3,RPS6KL1,PDE4B,PDE4D,ITPKB,BUB1,BUB1B,PIK3C2B,CMPK2,GPHN,GSG2,POLQ,OAS3,LIG1,UBE2C,NEK2,KIF2C,PIK3CD,ABCB6,DAPK1,PRKD3,PLK4,PRKCH,ACSL3,KIF21A,ADRBK2,KIT,HELZ2,PASK,UBE2T,MAP3K11,WARS,PLK2,MASTL,PIK3CB,AURKA,CIT,ADCY2,CDC6,TRIB2,KIF22,MELK,CPS1,MAP2K6,ACSS1,RPS6KA1,RAD…
4.2e-05	1710	1153	145	0.126	0.085	GO:0032559	MF	10	adenyl ribonucleotide binding	5	ABCC2,EPHA5,ERBB3,ABCB5,STK32A,PRKCB,OASL,PDE3A,CDK2,BMPR1B,PBK,OAS1,MOK,BLM,RUNX3,CDK1,DNAJA4,RPS6KA5,OAS2,PLK1,KIF13B,MYO5A,PDK3,RPS6KL1,PDE4B,PDE4D,ITPKB,BUB1,BUB1B,PIK3C2B,CMPK2,GPHN,GSG2,POLQ,OAS3,LIG1,UBE2C,NEK2,KIF2C,PIK3CD,ABCB6,DAPK1,PRKD3,PLK4,PRKCH,ACSL3,KIF21A,ADRBK2,KIT,HELZ2,PASK,UBE2T,MAP3K11,WARS,PLK2,MASTL,PIK3CB,AURKA,CIT,ADCY2,CDC6,TRIB2,KIF22,MELK,CPS1,MAP2K6,ACSS1,RPS6KA1,RAD…
0.000119	1678	1153	141	0.122	0.084	GO:0005524	MF	10	ATP binding	6	ABCC2,EPHA5,ERBB3,ABCB5,STK32A,PRKCB,OASL,CDK2,BMPR1B,PBK,OAS1,MOK,BLM,RUNX3,CDK1,DNAJA4,RPS6KA5,OAS2,PLK1,KIF13B,MYO5A,PDK3,RPS6KL1,ITPKB,BUB1,BUB1B,PIK3C2B,CMPK2,GPHN,GSG2,POLQ,OAS3,LIG1,UBE2C,NEK2,KIF2C,PIK3CD,ABCB6,DAPK1,PRKD3,PLK4,PRKCH,ACSL3,KIF21A,ADRBK2,KIT,HELZ2,PASK,UBE2T,MAP3K11,WARS,PLK2,MASTL,PIK3CB,AURKA,CIT,ADCY2,CDC6,TRIB2,KIF22,MELK,CPS1,MAP2K6,ACSS1,RPS6KA1,RAD54B,P2RX7,HIPK2,PK…
2.53e-13	6029	1153	449	0.389	0.074	GO:0003824	MF	23	catalytic activity	1	ST8SIA6,GCNT2,TYR,DCT,IDI2,TYRP1,CA8,ABCC2,EPHA5,ST6GALNAC2,PLA1A,ERBB3,PRDM7,IRF4,ST3GAL6,ABCB5,LPL,TRIM63,CAPN3,PPM1H,STK32A,TUBB2B,MMP8,GLB1L2,KYNU,GATM,DUSP4,QPCT,PIR,HPDL,GNAL,GAPDHS,HPGD,PRKCB,SNCA,ST3GAL5,GMPR,ST6GALNAC3,RAB38,GYG2,BCHE,PTPRZ1,AGPAT9,RAP1GAP,PDE3A,CDK2,MGAT5B,HERC5,POLR3G,BMPR1B,PBK,OAS1,MOK,ST8SIA1,CTSL2,MX1,BLM,CDK1,NRP2,TUBB4A,RPS6KA5,LIPE,OAS2,TMPRSS5,UGT8,RAB27A,ST3GA…
9.2e-09	1918	1153	173	0.15	0.09	GO:0016740	MF	23	transferase activity	2	ST8SIA6,GCNT2,EPHA5,ST6GALNAC2,ERBB3,PRDM7,IRF4,ST3GAL6,STK32A,GATM,QPCT,PRKCB,ST3GAL5,ST6GALNAC3,GYG2,AGPAT9,CDK2,MGAT5B,POLR3G,BMPR1B,PBK,OAS1,MOK,ST8SIA1,CDK1,NRP2,RPS6KA5,OAS2,UGT8,ST3GAL4,PLK1,SAT1,ST6GAL1,PDK3,RPS6KL1,ITPKB,BUB1,BUB1B,PIK3C2B,CHST11,CMPK2,GALNT3,GPHN,GSG2,POLQ,OAS3,KAT2B,NEK2,CCNB1,PIK3CD,CSGALNACT1,DAPK1,PRKD3,PLK4,PRKCH,ADRBK2,KIT,ESCO2,PASK,PSAT1,MAP3K11,SMS,PLK2,MASTL,P…
0.000127	281	1153	39	0.034	0.139	GO:0016757	MF	23	transferase activity, transferring glycosyl groups	3	ST8SIA6,GCNT2,ST6GALNAC2,ST3GAL6,ST3GAL5,ST6GALNAC3,GYG2,MGAT5B,ST8SIA1,UGT8,ST3GAL4,ST6GAL1,GALNT3,CSGALNACT1,B4GALT6,B3GNT5,UPP1,GALNT18,ALG6,PNP,B3GNT1,PYGL,PARP8,DPY19L2,QTRTD1,CLASP2,B3GALTL,UGCG,PPAT,PLOD3,PARP2,PYGB,ALG10B,PIGA,ALG8,MTAP,PIGB,EXTL3,B4GALT5
0.0114	20	1153	8	0.007	0.4	GO:0008373	MF	23	sialyltransferase activity	4	ST8SIA6,ST6GALNAC2,ST3GAL6,ST3GAL5,ST6GALNAC3,ST8SIA1,ST3GAL4,ST6GAL1
0.0198	4	1153	4	0.003	1	GO:0090482	MF	43	vitamin transmembrane transporter activity	1	SLC19A2,SLC19A3,SLC5A6,SLC23A2
4.47e-07	8502	1153	558	0.484	0.066	GO:0005515	MF	19	protein binding	1	TYR,CYTL1,S100B,S100A8,NSG1,MLANA,EOMES,TYRP1,SHC4,EDNRB,OCA2,ABCC2,GPR143,ITM2A,FOXD3,PMEL,SCG2,AIF1L,ERBB3,IRF4,LPL,TRIM63,TTYH2,CAPN3,SOX6,CD200,TUBB2B,MCF2,KIAA1598,MAL,SNX10,ESR2,FAM84B,IL12RB2,BEX1,KYNU,TPD52,RGS20,SOX10,BCL2A1,PIR,BST2,GNAL,GAPDHS,S100A9,ASB9,NPM2,HPGD,C10ORF90,HES6,BHLHE41,PRKCB,SNCA,VAMP8,SRGN,TIAM1,ROPN1B,CDH1,LZTS1,PDLIM3,BCHE,TBC1D7,HIST1H2AA,GJB1,CSTA,RAP1GAP,CENPA,K…
0.000306	733	1153	74	0.064	0.101	GO:0008092	MF	19	cytoskeletal protein binding	2	S100B,S100A8,AIF1L,TRIM63,CAPN3,S100A9,SNCA,CDH1,PDLIM3,KCNN2,FMN1,PKNOX2,SORBS2,MLPH,FRMD5,GAS7,BAIAP2L2,RAB27A,PLK1,SORBS1,KIF13B,NRCAM,MYO5A,NUSAP1,CLMN,PLS1,GAS2L3,PRC1,KIF2C,BIRC5,BIN3,KIF21A,FARP2,BRCA1,ANLN,MARCKSL1,KIF22,BAIAP2L1,PSRC1,DMD,POLB,HOMER2,RACGAP1,KIF24,PTPN3,SYNE2,PHACTR1,PARVB,EZR,PFN2,MYO10,OPHN1,KIF20B,APOE,CLASP2,RANBP10,DAG1,TTLL4,HIP1R,RDX,NCALD,SDC3,PRKCE,MICAL1,FBXO25…
0.000843	267	1153	36	0.031	0.135	GO:0048037	MF	5	cofactor binding	1	KYNU,GAPDHS,HPGD,ACOT7,SORD,CRYL1,BIRC5,PSAT1,HACL1,TYMS,MOCOS,ME2,FOXRED2,QDPR,DHFR,PYGL,CTH,SCLY,GALE,GOT2,TGDS,ILVBL,SOAT1,GPD1L,AIFM1,DHTKD1,DUS2L,PYGB,MICAL1,TKT,HADH,NDUFAB1,AGPS,AHCY,SDHB,PDXDC1
2.27e-12	5879	1153	487	0.422	0.083	BIOGRID:00000	bi	38	BioGRID interaction data	1	ST8SIA6,TYR,DCT,S100B,IDI2,S100A8,MLANA,EOMES,TYRP1,CA8,EDNRB,OCA2,ABCC2,GPR126,GPR143,PKIB,ITM2A,IGSF11,TFF3,RAB17,PLP1,EPHA5,FOXD3,TRPM1,ST6GALNAC2,SCG2,AIF1L,PLA1A,ERBB3,MDGA2,IRF4,ST3GAL6,LPL,TRIM63,TTYH2,IFI27,CAPN3,SOX6,CD200,MYEF2,MLIP,TUBB2B,MCF2,KIAA1598,MAL,SNX10,ESR2,FAM84B,IL12RB2,BEX1,HIST1H1A,MMP8,GLB1L2,ANO5,KYNU,GATM,DUSP4,SLC1A4,TPD52,RGS20,CDH3,SOX10,QPCT,BCL2A1,MCF2L,PIR,SLC16A…
0.05	3	1151	3	0.003	1	CORUM:1120	co	26	Chromosomal passenger complex CPC (INCENP, CDCA8, BIRC5)	1	INCENP,CDCA8,BIRC5
0.05	3	1151	3	0.003	1	CORUM:5559	co	1	CDC2-CCNA2-CDK2 complex	1	CDK2,CDK1,CCNA2
0.05	3	1151	3	0.003	1	CORUM:5550	co	42	CDC2-CCNB1-CCNF complex	1	CDK1,CCNF,CCNB1
0.00806	57	1149	14	0.012	0.246	HP:0008034	hp	30	Abnormal iris pigmentation	1	TYR,SLC45A2,TYRP1,EDNRB,OCA2,GPR143,SOX10,MLPH,MITF,RAB27A,MYO5A,PAX3,KIT,LYST
0.0424	17	1149	7	0.006	0.412	HP:0000635	hp	30	Blue irides	2	TYR,SLC45A2,EDNRB,OCA2,SOX10,MITF,PAX3
1.19e-05	17	1149	10	0.009	0.588	HP:0007730	hp	30	Iris hypopigmentation	2	TYR,SLC45A2,TYRP1,OCA2,GPR143,SOX10,MLPH,RAB27A,MYO5A,LYST
2.19e-07	13	1149	10	0.009	0.769	HP:0001107	hp	30	Ocular albinism	3	TYR,SLC45A2,TYRP1,OCA2,GPR143,SOX10,MLPH,RAB27A,MYO5A,LYST
8.76e-06	72	1149	20	0.017	0.278	HP:0009887	hp	31	Abnormality of hair pigmentation	1	TYR,SLC45A2,TYRP1,EDNRB,OCA2,SOX10,MLPH,MITF,RAB27A,MYO5A,PAX3,TFAP2A,KIT,ESCO2,LYST,EZH2,LPAR6,ATM,NHP2,MTAP
1.89e-05	68	1149	19	0.017	0.279	HP:0005599	hp	31	Hypopigmentation of hair	2	TYR,SLC45A2,EDNRB,OCA2,SOX10,MLPH,MITF,RAB27A,MYO5A,PAX3,TFAP2A,KIT,ESCO2,LYST,EZH2,LPAR6,ATM,NHP2,MTAP
0.000132	42	1149	14	0.012	0.333	HP:0011358	hp	31	Generalized hypopigmentation of hair	3	TYR,EDNRB,SOX10,MLPH,MITF,RAB27A,MYO5A,PAX3,TFAP2A,ESCO2,LPAR6,ATM,NHP2,MTAP
0.00029	27	1149	11	0.01	0.407	HP:0002216	hp	31	Premature graying of hair	4	TYR,EDNRB,SOX10,MITF,RAB27A,MYO5A,PAX3,TFAP2A,ATM,NHP2,MTAP
0.00467	13	1149	7	0.006	0.538	HP:0011365	hp	31	Patchy hypopigmentation of hair	3	TYR,EDNRB,SOX10,MITF,PAX3,TFAP2A,KIT
0.00467	13	1149	7	0.006	0.538	HP:0002211	hp	31	White forelock	4	TYR,EDNRB,SOX10,MITF,PAX3,TFAP2A,KIT
0.0321	107	1149	19	0.017	0.178	HP:0001034	hp	13	Hypermelanotic macule	1	TYR,SOX10,BLM,TMC6,FANCD2,MITF,BUB1B,KIT,ESCO2,FANCI,ACP5,RAD51C,FANCB,FANCM,ATM,NHP2,FANCL,PMS2,SDHB
0.0402	65	1149	14	0.012	0.215	HP:0000957	hp	13	Cafe-au-lait spot	2	SOX10,BLM,TMC6,FANCD2,BUB1B,ESCO2,FANCI,RAD51C,FANCB,FANCM,ATM,FANCL,PMS2,SDHB
0.00167	169	1149	28	0.024	0.166	HP:0000980	hp	29	Pallor	1	TYR,SLC45A2,TYRP1,EDNRB,OCA2,SNX10,SOX10,BLM,MLPH,TMC6,FANCD2,MITF,RAB27A,OSTM1,MYO5A,PAX3,KIT,FANCI,ACP5,LYST,RAD51C,DHFR,CLCN7,FANCB,FANCM,NHP2,FANCL,SDHB
0.0018	132	1149	24	0.021	0.182	HP:0001010	hp	29	Hypopigmentation of the skin	1	TYR,SLC45A2,TYRP1,EDNRB,OCA2,SOX10,BLM,MLPH,TMC6,FANCD2,MITF,RAB27A,MYO5A,PAX3,KIT,FANCI,ACP5,LYST,RAD51C,FANCB,FANCM,NHP2,FANCL,SDHB
0.0281	97	1149	18	0.016	0.186	HP:0001053	hp	29	Hypopigmented skin patches	2	TYR,EDNRB,SOX10,BLM,TMC6,FANCD2,MITF,RAB27A,PAX3,KIT,FANCI,ACP5,RAD51C,FANCB,FANCM,NHP2,FANCL,SDHB
0.000403	7	1149	6	0.005	0.857	HP:0011125	hp	41	Abnormality of dermal melanosomes	1	TYR,GPR143,MITF,RAB27A,MYO5A,LYST
0.0153	4	1149	4	0.003	1	HP:0005592	hp	41	Giant melanosomes in melanocytes	2	TYR,GPR143,MITF,LYST
0.00022	53	1149	14	0.012	0.264	KEGG:03460	ke	27	Fanconi anemia pathway	1	BLM,FANCD2,HES1,EME1,FANCI,UBE2T,BRCA1,RAD51C,FANCB,FANCM,RPA3,RPA1,FANCL,PMS2
9.95e-07	1297	1149	127	0.111	0.098	KEGG:01100	ke	14	Metabolic pathways	1	GCNT2,TYR,DCT,IDI2,TYRP1,ST3GAL6,KYNU,GATM,GAPDHS,ST3GAL5,ST6GALNAC3,AGPAT9,MGAT5B,POLR3G,ST8SIA1,UGT8,ST3GAL4,SAT1,ST6GAL1,ITPKB,PIK3C2B,CMPK2,GALNT3,BDH1,ACOT7,SORD,CSGALNACT1,CRYL1,ACSL3,PLCD4,ISYNA1,PSAT1,SMS,POLE2,TYMS,B4GALT6,B3GNT5,CPS1,ATP6V0A1,UPP1,ACSS1,PRIM1,PNLIPRP3,GALNT18,ALG6,PSPH,POLR3K,ASAH1,PNP,QDPR,COQ3,AGPAT6,DHFR,ARG2,PC,B3GNT1,CYP27A1,FAH,MAOA,XYLB,DNMT3A,PLA2G16,PYGL,CTH,IT…
0.000106	37	1149	12	0.01	0.324	KEGG:03030	ke	35	DNA replication	1	LIG1,RFC3,POLE2,FEN1,PRIM1,RNASEH2A,PCNA,MCM2,RPA3,POLE3,DNA2,RPA1
7.75e-05	129	1149	24	0.021	0.186	KEGG:04110	ke	36	Cell cycle	1	CDK2,CDK1,PTTG1,PLK1,CDC25C,MAD2L1,BUB1,BUB1B,CDC20,ESPL1,CCNB1,CCNA2,SFN,CCNE2,CDC6,CDC25A,PCNA,MYC,MAD1L1,DBF4,MCM2,CCND3,ATM,CDC16
0.0107	91	1149	16	0.014	0.176	KEGG:04914	ke	37	Progesterone-mediated oocyte maturation	1	PDE3A,CDK2,CDK1,PLK1,CDC25C,MAD2L1,BUB1,CCNB1,PIK3CD,CCNA2,PIK3CB,ADCY2,CDC25A,RPS6KA1,MAD1L1,CDC16
0.00941	22	1147	8	0.007	0.364	REAC:113510	re	21	E2F mediated regulation of DNA replication	1	CCNB1,CDC6,TYMS,CDC25A,PRIM1,DHFR,PCNA,MCM8
0.000683	39	1147	12	0.01	0.308	REAC:69481	re	2	G2/M Checkpoints	1	CDK2,CDC25C,CCNB1,RFC3,CDC6,CDC25A,MCM8,DBF4,MCM2,RPA3,RPA1,ATM
0.00782	34	1147	10	0.009	0.294	REAC:176187	re	2	Activation of ATR in response to replication stress	2	CDK2,CDC25C,RFC3,CDC6,CDC25A,MCM8,DBF4,MCM2,RPA3,RPA1
0.0137	23	1147	8	0.007	0.348	REAC:180786	re	16	Extension of Telomeres	1	RFC3,POLE2,FEN1,PRIM1,PCNA,RPA3,DNA2,RPA1
0.00941	22	1147	8	0.007	0.364	REAC:174417	re	16	Telomere C-strand (Lagging Strand) Synthesis	2	RFC3,POLE2,FEN1,PRIM1,PCNA,RPA3,DNA2,RPA1
2.65e-07	313	1147	48	0.042	0.153	REAC:69278	re	20	Cell Cycle, Mitotic	1	CENPA,CDK2,PTTG1,PLK1,CDC25C,SGOL1,INCENP,MAD2L1,BUB1,BUB1B,CDC20,MLF1IP,NUF2,UBE2C,NEK2,KIF2C,CCNB1,CDCA8,PLK4,CENPM,CEP72,CCNA2,RFC3,BIRC5,CCNE2,POLE2,AURKA,CDC6,TYMS,FEN1,RCC2,CDC25A,PRIM1,CENPI,GINS1,DHFR,PCNA,MCM8,MAD1L1,DBF4,ITGB3BP,MCM2,CLASP2,RPA3,DNA2,RPA1,CDC16,SKA2
0.000101	90	1147	20	0.017	0.222	REAC:68886	re	20	M Phase	2	CENPA,PLK1,SGOL1,INCENP,MAD2L1,BUB1,BUB1B,CDC20,MLF1IP,NUF2,KIF2C,CDCA8,CENPM,BIRC5,RCC2,CENPI,MAD1L1,ITGB3BP,CLASP2,SKA2
4.55e-05	86	1147	20	0.017	0.233	REAC:68877	re	20	Mitotic Prometaphase	3	CENPA,PLK1,SGOL1,INCENP,MAD2L1,BUB1,BUB1B,CDC20,MLF1IP,NUF2,KIF2C,CDCA8,CENPM,BIRC5,RCC2,CENPI,MAD1L1,ITGB3BP,CLASP2,SKA2
9.75e-06	79	1147	20	0.017	0.253	REAC:375302	re	20	Kinetochore capture of astral microtubules	4	CENPA,PLK1,SGOL1,INCENP,MAD2L1,BUB1,BUB1B,CDC20,MLF1IP,NUF2,KIF2C,CDCA8,CENPM,BIRC5,RCC2,CENPI,MAD1L1,ITGB3BP,CLASP2,SKA2
0.0032	25	1147	9	0.008	0.36	REAC:68962	re	6	Activation of the pre-replicative complex	1	CDK2,POLE2,CDC6,PRIM1,MCM8,DBF4,MCM2,RPA3,RPA1
0.0185	18	1147	7	0.006	0.389	REAC:68916	re	6	DNA Replication Factor A (RPA) associates with the pre-replicative complex at the origin	2	CDK2,CDC6,MCM8,DBF4,MCM2,RPA3,RPA1
0.00223	30	1147	10	0.009	0.333	REAC:69190	re	15	DNA strand elongation	1	RFC3,FEN1,PRIM1,GINS1,PCNA,MCM8,MCM2,RPA3,DNA2,RPA1
0.0405	20	1147	7	0.006	0.35	REAC:69186	re	15	Lagging Strand Synthesis	2	RFC3,FEN1,PRIM1,PCNA,RPA3,DNA2,RPA1
0.0342	14	1147	6	0.005	0.429	REAC:69183	re	15	Processive synthesis on the lagging strand	3	FEN1,PRIM1,PCNA,RPA3,DNA2,RPA1
0.0342	14	1147	6	0.005	0.429	REAC:69166	re	15	Removal of the Flap Intermediate	4	FEN1,PRIM1,PCNA,RPA3,DNA2,RPA1
0.00768	8524	1153	638	0.553	0.075	TF:M00428_4	tf	33	Factor: E2F-1; motif: NKTSSCGC; match class: 4	1	DAPL1,GCNT2,NSG1,PKIB,IGSF11,EPHA5,PMEL,ST6GALNAC2,ERBB3,IRF4,ST3GAL6,CD200,STK32A,TUBB2B,KIAA1598,MAL,SNX10,FAM84B,HIST1H1A,GLB1L2,GATM,DUSP4,SLC1A4,RGS20,CDH3,QPCT,MCF2L,PIR,SLC16A10,HPDL,GNAL,SLCO4A1,HPGD,FXYD3,HES6,TSPAN15,BHLHE41,PLEKHH1,SNCA,SRGN,TIAM1,ROPN1,ROPN1B,ST3GAL5,GMPR,TMEM169,GREB1,ST6GALNAC3,GYG2,BCHE,TBC1D7,SLC22A18AS,MT1A,MFSD12,PTPRZ1,GJB1,RAP1GAP,CENPA,KCNN2,GPR56,MGAT5B,FAM6…
0.000702	6810	1153	531	0.461	0.078	TF:M00915_4	tf	7	Factor: AP-2; motif: SNNNCCNCAGGCN; match class: 4	1	S100B,SLC45A2,NSG1,CHRNA6,CA8,EDNRB,OCA2,PKIB,RAB17,PMEL,TRPM1,ST6GALNAC2,AIF1L,PLA1A,IRF4,LPL,TTYH2,CAPN3,STK32A,TUBB2B,KIAA1598,MAL,SNX10,FAM84B,BEX1,GLB1L2,ANO5,DUSP4,SLC1A4,RGS20,MCF2L,SLC16A10,HPDL,KCNAB2,GAPDHS,SLCO4A1,HPGD,HES6,TSPAN15,PLEKHH1,SNCA,BCAN,SRGN,TIAM1,ROPN1,ST3GAL5,SLC18B1,CDH1,GMPR,TMEM169,ST6GALNAC3,THEMIS2,SLC22A18AS,PAQR8,PTPRZ1,AGPAT9,ESRP1,RAP1GAP,KCNN2,CDK2,MGAT5B,FAM69…
0.0188	5869	1153	455	0.395	0.078	TF:M00915_3	tf	7	Factor: AP-2; motif: SNNNCCNCAGGCN; match class: 3	2	S100B,SLC45A2,NSG1,CA8,EDNRB,OCA2,PKIB,RAB17,PMEL,TRPM1,ST6GALNAC2,AIF1L,PLA1A,IRF4,LPL,TTYH2,CAPN3,STK32A,TUBB2B,KIAA1598,SNX10,FAM84B,BEX1,GLB1L2,ANO5,DUSP4,SLC1A4,MCF2L,SLC16A10,HPDL,KCNAB2,GAPDHS,SLCO4A1,HPGD,TSPAN15,SNCA,BCAN,SRGN,TIAM1,ROPN1,ST3GAL5,SLC18B1,CDH1,GMPR,TMEM169,ST6GALNAC3,THEMIS2,SLC22A18AS,PAQR8,AGPAT9,ESRP1,KCNN2,CDK2,MGAT5B,FAM69B,PRRG4,HIST3H2BB,IL1RAP,APOLD1,POLR3G,FAXC,H…
0.00174	2426	1153	216	0.187	0.089	TF:M00470_4	tf	17	Factor: AP-2gamma; motif: GCCYNNGGS; match class: 4	1	S100B,EDNRB,TRPM1,ST6GALNAC2,TUBB2B,KIAA1598,MAL,DUSP4,SLC1A4,RGS20,QPCT,HES6,PRKCB,PLEKHH1,LGI3,ST3GAL5,GMPR,LZTS1,SLC22A18AS,MFSD12,PTPRZ1,ESRP1,MGAT5B,FAM69B,HIST3H2BB,FAXC,MBP,HMG20B,ST8SIA1,CTSL2,DEPDC1B,HOXD8,RUNX3,IGSF3,NRP2,SCARB1,FRMD5,TMC6,PLEKHG3,GAS7,LIPE,TMPRSS5,TNFRSF14,STXBP6,TMEM51,FAM64A,SAT1,BAMBI,KRTDAP,SOX5,MYO5A,SORT1,TBC1D16,LGALS3BP,ANKRD39,HIST1H1B,NUSAP1,NEDD4L,CKS2,MLF1I…
0.00174	2426	1153	216	0.187	0.089	TF:M00470_2	tf	17	Factor: AP-2gamma; motif: GCCYNNGGS; match class: 2	2	S100B,EDNRB,TRPM1,ST6GALNAC2,TUBB2B,KIAA1598,MAL,DUSP4,SLC1A4,RGS20,QPCT,HES6,PRKCB,PLEKHH1,LGI3,ST3GAL5,GMPR,LZTS1,SLC22A18AS,MFSD12,PTPRZ1,ESRP1,MGAT5B,FAM69B,HIST3H2BB,FAXC,MBP,HMG20B,ST8SIA1,CTSL2,DEPDC1B,HOXD8,RUNX3,IGSF3,NRP2,SCARB1,FRMD5,TMC6,PLEKHG3,GAS7,LIPE,TMPRSS5,TNFRSF14,STXBP6,TMEM51,FAM64A,SAT1,BAMBI,KRTDAP,SOX5,MYO5A,SORT1,TBC1D16,LGALS3BP,ANKRD39,HIST1H1B,NUSAP1,NEDD4L,CKS2,MLF1I…
0.0159	2106	1153	186	0.161	0.088	TF:M00469_4	tf	25	Factor: AP-2alpha; motif: GCCNNNRGS; match class: 4	1	S100B,TRPM1,ST6GALNAC2,TUBB2B,KIAA1598,MAL,SLC1A4,RGS20,QPCT,HES6,PRKCB,PLEKHH1,LGI3,ST3GAL5,GMPR,LZTS1,MFSD12,PTPRZ1,ESRP1,MGAT5B,FAM69B,HIST3H2BB,FAXC,MBP,HMG20B,ST8SIA1,CTSL2,DEPDC1B,HOXD8,RUNX3,IGSF3,NRP2,SCARB1,FRMD5,TMC6,PLEKHG3,GAS7,LIPE,TNFRSF14,STXBP6,TMEM51,FAM64A,SAT1,BAMBI,KRTDAP,SOX5,MYO5A,SORT1,TBC1D16,LGALS3BP,ANKRD39,HIST1H1B,NUSAP1,NEDD4L,MLF1IP,CMPK2,CCNF,RAC3,SLC19A3,HPS4,FKBP5…
0.0159	2106	1153	186	0.161	0.088	TF:M00469_0	tf	25	Factor: AP-2alpha; motif: GCCNNNRGS; match class: 0	2	S100B,TRPM1,ST6GALNAC2,TUBB2B,KIAA1598,MAL,SLC1A4,RGS20,QPCT,HES6,PRKCB,PLEKHH1,LGI3,ST3GAL5,GMPR,LZTS1,MFSD12,PTPRZ1,ESRP1,MGAT5B,FAM69B,HIST3H2BB,FAXC,MBP,HMG20B,ST8SIA1,CTSL2,DEPDC1B,HOXD8,RUNX3,IGSF3,NRP2,SCARB1,FRMD5,TMC6,PLEKHG3,GAS7,LIPE,TNFRSF14,STXBP6,TMEM51,FAM64A,SAT1,BAMBI,KRTDAP,SOX5,MYO5A,SORT1,TBC1D16,LGALS3BP,ANKRD39,HIST1H1B,NUSAP1,NEDD4L,MLF1IP,CMPK2,CCNF,RAC3,SLC19A3,HPS4,FKBP5…
6e-07	8653	1153	675	0.585	0.078	TF:M00803_0	tf	40	Factor: E2F; motif: GGCGSG; match class: 0	1	NSG1,EDNRB,OCA2,PKIB,IGSF11,EPHA5,ST6GALNAC2,AIF1L,ERBB3,IRF4,ST3GAL6,TTYH2,TUBB2B,KIAA1598,SNX10,FAM84B,HIST1H1A,GATM,DUSP4,SLC1A4,TPD52,RGS20,SLC16A10,HPDL,GNAL,KCNAB2,ASB9,NPM2,SLCO4A1,HES6,TSPAN15,BHLHE41,PRKCB,SNCA,SRGN,TIAM1,MCAM,ROPN1,ROPN1B,LGI3,ST3GAL5,GMPR,PDLIM3,GYG2,TBC1D7,PAQR8,MFSD12,PTPRZ1,AGPAT9,ESRP1,RAP1GAP,KCNN2,OASL,PDE3A,MGAT5B,FAM69B,PRRG4,HIST3H2BB,LEF1,TSPAN10,IL1RAP,HERC5…
3.18e-06	6883	1153	552	0.479	0.08	TF:M00196_4	tf	24	Factor: Sp1; motif: NGGGGGCGGGGYN; match class: 4	1	FABP7,NSG1,SHC4,CA8,EDNRB,OCA2,PKIB,TFF3,RAB17,EPHA5,PMEL,ST6GALNAC2,ERBB3,IRF4,ST3GAL6,TTYH2,TUBB2B,KIAA1598,MAL,FAM84B,GLB1L2,ANO5,DUSP4,SLC1A4,RGS20,CDH3,SLC16A10,S100A9,NPM2,SLCO4A1,HPGD,FXYD3,HES6,TSPAN15,BHLHE41,PRKCB,PLEKHH1,SNCA,BCAN,VAMP8,MCAM,ST3GAL5,SLC18B1,TMEM169,GREB1,ST6GALNAC3,PDLIM3,RAB38,GYG2,THEMIS2,SLC22A18AS,MT1A,PAQR8,MFSD12,PTPRZ1,AGPAT9,GJB1,RAP1GAP,PDE3A,CDK2,MGAT5B,FAM69…
0.000926	6312	1153	496	0.43	0.079	TF:M00196_3	tf	24	Factor: Sp1; motif: NGGGGGCGGGGYN; match class: 3	2	SHC4,EDNRB,OCA2,TFF3,RAB17,EPHA5,PMEL,ST6GALNAC2,ERBB3,IRF4,ST3GAL6,TTYH2,TUBB2B,MAL,FAM84B,GLB1L2,ANO5,DUSP4,SLC1A4,RGS20,CDH3,SLC16A10,S100A9,NPM2,SLCO4A1,FXYD3,HES6,TSPAN15,BHLHE41,PRKCB,PLEKHH1,SNCA,BCAN,VAMP8,MCAM,ST3GAL5,SLC18B1,TMEM169,GREB1,ST6GALNAC3,PDLIM3,RAB38,GYG2,THEMIS2,SLC22A18AS,MT1A,MFSD12,PTPRZ1,AGPAT9,GJB1,RAP1GAP,PDE3A,MGAT5B,FAM69B,CCL28,HERC5,POLR3G,HMG20B,CRISPLD1,MOK,ST8S…
0.000715	7046	1153	547	0.474	0.078	TF:M00932_4	tf	22	Factor: Sp1; motif: NNGGGGCGGGGNN; match class: 4	1	FABP7,SLC45A2,NSG1,SHC4,CA8,EDNRB,OCA2,PKIB,TFF3,RAB17,EPHA5,PMEL,ST6GALNAC2,ERBB3,IRF4,ST3GAL6,TTYH2,TUBB2B,MAL,FAM84B,GLB1L2,ANO5,DUSP4,SLC1A4,RGS20,CDH3,SLC16A10,S100A9,NPM2,SLCO4A1,HPGD,FXYD3,HES6,TSPAN15,BHLHE41,PRKCB,PLEKHH1,SNCA,BCAN,VAMP8,MCAM,ROPN1B,ST3GAL5,SLC18B1,TMEM169,GREB1,ST6GALNAC3,PDLIM3,RAB38,GYG2,THEMIS2,SLC22A18AS,MT1A,MFSD12,PTPRZ1,AGPAT9,GJB1,RAP1GAP,PDE3A,MGAT5B,FAM69B,CCL…
6.81e-05	6572	1153	522	0.453	0.079	TF:M00932_3	tf	22	Factor: Sp1; motif: NNGGGGCGGGGNN; match class: 3	2	FABP7,SLC45A2,NSG1,SHC4,CA8,EDNRB,OCA2,PKIB,TFF3,RAB17,EPHA5,PMEL,ST6GALNAC2,ERBB3,IRF4,TTYH2,TUBB2B,MAL,FAM84B,GLB1L2,ANO5,DUSP4,RGS20,CDH3,SLC16A10,S100A9,NPM2,SLCO4A1,HPGD,FXYD3,HES6,TSPAN15,BHLHE41,PRKCB,PLEKHH1,SNCA,BCAN,VAMP8,MCAM,ST3GAL5,SLC18B1,TMEM169,GREB1,ST6GALNAC3,PDLIM3,RAB38,GYG2,THEMIS2,SLC22A18AS,MFSD12,PTPRZ1,AGPAT9,GJB1,RAP1GAP,PDE3A,MGAT5B,FAM69B,CCL28,HERC5,POLR3G,HMG20B,CRIS…
0.000181	8835	1153	671	0.582	0.076	TF:M00008_4	tf	3	Factor: Sp1; motif: GGGGCGGGGT; match class: 4	1	DAPL1,CYTL1,FABP7,SLC24A5,NSG1,SHC4,CA8,EDNRB,OCA2,GPR126,PKIB,IGSF11,RAB17,SLAIN1,PMEL,TRPM1,ST6GALNAC2,PLA1A,ERBB3,IRF4,ST3GAL6,LPL,TRIM63,TTYH2,CAPN3,STK32A,TUBB2B,MAL,SNX10,FAM84B,GLB1L2,ANO5,DUSP4,SLC1A4,RGS20,CDH3,SOX10,SLC16A10,TCN1,S100A9,NPM2,SLCO4A1,HPGD,FXYD3,HES6,TSPAN15,BHLHE41,PRKCB,PLEKHH1,SNCA,BCAN,SRGN,TIAM1,MCAM,ROPN1,ROPN1B,ST3GAL5,SLC18B1,CDH1,GMPR,TMEM169,GREB1,ST6GALNAC3,PDL…
0.00142	8180	1153	621	0.539	0.076	TF:M00008_3	tf	3	Factor: Sp1; motif: GGGGCGGGGT; match class: 3	2	CYTL1,FABP7,SLC24A5,NSG1,SHC4,CA8,EDNRB,OCA2,PKIB,IGSF11,RAB17,SLAIN1,PMEL,TRPM1,ST6GALNAC2,PLA1A,ERBB3,IRF4,ST3GAL6,LPL,TRIM63,TTYH2,CAPN3,STK32A,TUBB2B,MAL,SNX10,FAM84B,GLB1L2,ANO5,DUSP4,SLC1A4,RGS20,CDH3,SOX10,SLC16A10,S100A9,NPM2,SLCO4A1,HPGD,FXYD3,HES6,TSPAN15,BHLHE41,PRKCB,PLEKHH1,BCAN,SRGN,TIAM1,MCAM,ROPN1,ROPN1B,ST3GAL5,SLC18B1,GMPR,TMEM169,GREB1,ST6GALNAC3,PDLIM3,RAB38,GYG2,TBC1D7,THEMIS…
0.0343	5238	1153	409	0.355	0.078	TF:M00695_0	tf	9	Factor: ETF; motif: GVGGMGG; match class: 0	1	NSG1,CA8,GPR126,EPHA5,ST6GALNAC2,ERBB3,ST3GAL6,TTYH2,CAPN3,STK32A,MAL,SNX10,FAM84B,ANO5,DUSP4,SLC1A4,RGS20,QPCT,GNAL,KCNAB2,SLCO4A1,HES6,BHLHE41,PLEKHH1,TIAM1,ROPN1,ROPN1B,ST3GAL5,GMPR,PDLIM3,RAB38,GYG2,TBC1D7,PAQR8,PTPRZ1,ESRP1,RAP1GAP,KCNN2,MGAT5B,FAM69B,HIST3H2BB,IL1RAP,FAXC,BMPR1B,CRISPLD1,SLC19A2,HOXD8,RUNX3,IGSF3,NRP2,GPRIN3,ARAP2,ALX1,MLPH,FRMD5,RAB11FIP4,PLEKHG3,GAS7,RPS6KA5,GTSE1,ICA1,NL…
0.00854	8726	1153	651	0.565	0.075	TF:M00800_4	tf	12	Factor: AP-2; motif: GSCCSCRGGCNRNRNN; match class: 4	1	CYTL1,S100B,NSG1,OCA2,PKIB,IGSF11,RAB17,EPHA5,PMEL,TRPM1,ST6GALNAC2,AIF1L,PLA1A,IRF4,ST3GAL6,TTYH2,CAPN3,STK32A,TUBB2B,KIAA1598,MAL,SNX10,FAM84B,GLB1L2,ANO5,GATM,DUSP4,SLC1A4,TPD52,RGS20,QPCT,MCF2L,PIR,SLC16A10,HPDL,GNAL,KCNAB2,ASB9,SLCO4A1,HPGD,FXYD3,HES6,TSPAN15,BHLHE41,PRKCB,PLEKHH1,BCAN,TIAM1,ROPN1,ST3GAL5,SLC18B1,CDH1,GMPR,TMEM169,GREB1,ST6GALNAC3,PDLIM3,KCNJ13,GYG2,TBC1D7,SLC22A18AS,MT1A,MF…
0.0199	6968	1153	530	0.46	0.076	TF:M00800_3	tf	12	Factor: AP-2; motif: GSCCSCRGGCNRNRNN; match class: 3	2	CYTL1,NSG1,OCA2,IGSF11,RAB17,EPHA5,PMEL,ST6GALNAC2,AIF1L,PLA1A,IRF4,ST3GAL6,TTYH2,CAPN3,STK32A,TUBB2B,KIAA1598,MAL,SNX10,FAM84B,GLB1L2,ANO5,GATM,DUSP4,SLC1A4,TPD52,RGS20,QPCT,SLC16A10,HPDL,KCNAB2,ASB9,SLCO4A1,HPGD,FXYD3,HES6,BHLHE41,PRKCB,PLEKHH1,TIAM1,ROPN1,ST3GAL5,CDH1,GMPR,TMEM169,GREB1,ST6GALNAC3,KCNJ13,GYG2,TBC1D7,SLC22A18AS,MT1A,MFSD12,PTPRZ1,AGPAT9,KCNN2,GPR56,CDK2,MGAT5B,CCL28,HIST3H2BB,L…
0.000845	6687	1153	522	0.453	0.078	TF:M00931_4	tf	8	Factor: Sp1; motif: GGGGCGGGGC; match class: 4	1	FABP7,SHC4,EDNRB,OCA2,TFF3,RAB17,EPHA5,PMEL,ST6GALNAC2,ERBB3,IRF4,ST3GAL6,TTYH2,TUBB2B,MAL,FAM84B,GLB1L2,ANO5,DUSP4,RGS20,CDH3,SLC16A10,S100A9,NPM2,SLCO4A1,HPGD,FXYD3,HES6,TSPAN15,BHLHE41,PRKCB,PLEKHH1,SNCA,BCAN,VAMP8,MCAM,ST3GAL5,SLC18B1,TMEM169,GREB1,ST6GALNAC3,PDLIM3,RAB38,GYG2,THEMIS2,SLC22A18AS,MT1A,MFSD12,PTPRZ1,AGPAT9,GJB1,RAP1GAP,PDE3A,MGAT5B,FAM69B,CCL28,HERC5,POLR3G,HMG20B,CRISPLD1,MOK,…
0.00398	6340	1153	493	0.428	0.078	TF:M00931_3	tf	8	Factor: Sp1; motif: GGGGCGGGGC; match class: 3	2	SHC4,EDNRB,OCA2,TFF3,RAB17,EPHA5,PMEL,ST6GALNAC2,ERBB3,IRF4,ST3GAL6,TTYH2,TUBB2B,MAL,FAM84B,GLB1L2,ANO5,DUSP4,RGS20,CDH3,SLC16A10,S100A9,NPM2,SLCO4A1,HPGD,FXYD3,HES6,TSPAN15,BHLHE41,PRKCB,PLEKHH1,SNCA,BCAN,VAMP8,MCAM,ST3GAL5,SLC18B1,TMEM169,GREB1,ST6GALNAC3,PDLIM3,RAB38,GYG2,THEMIS2,SLC22A18AS,MT1A,MFSD12,PTPRZ1,AGPAT9,GJB1,RAP1GAP,PDE3A,FAM69B,CCL28,HERC5,POLR3G,HMG20B,CRISPLD1,MOK,ST8SIA1,MX1,P…
0.0359	5615	1153	435	0.377	0.077	TF:M00931_2	tf	8	Factor: Sp1; motif: GGGGCGGGGC; match class: 2	3	SHC4,EDNRB,OCA2,PMEL,ST6GALNAC2,ERBB3,IRF4,TTYH2,TUBB2B,MAL,FAM84B,GLB1L2,ANO5,DUSP4,RGS20,CDH3,SLC16A10,S100A9,NPM2,SLCO4A1,FXYD3,HES6,TSPAN15,BHLHE41,PRKCB,PLEKHH1,BCAN,MCAM,ST3GAL5,SLC18B1,TMEM169,GREB1,ST6GALNAC3,PDLIM3,RAB38,GYG2,THEMIS2,SLC22A18AS,PTPRZ1,GJB1,RAP1GAP,PDE3A,FAM69B,CCL28,HERC5,POLR3G,HMG20B,CRISPLD1,MOK,ST8SIA1,MX1,BLM,RUNX3,IGSF3,MFI2,SCARB1,MT1F,GPR155,CHRNA5,ARAP2,ALX1,FRM…

## Sheet: FB>MC
p-value	Term gene (number of genes in category	Query genes (number of genes in query)	Q&T - common genes (number of query genes in category)	Q&T/Q - percentage of annotated genes of query	Q&T/T - percentage of query genes in category)	term ID	Term type	Term group	term name	depht in group	gene names
0.0136	17	1427	8	0.006	0.471	GO:0042249	BP	32	establishment of planar polarity of embryonic epithelium	1	FZD1,FZD2,FOXF2,PTK7,SFRP1,WNT5A,CTHRC1,SFRP2
0.0175	401	1427	51	0.036	0.127	GO:1901068	BP	12	guanosine-containing compound metabolic process	1	RAB3GAP1,ARL1,SH3BP4,ARHGEF10,DOCK1,PLXNB2,ARHGAP26,SAR1A,RGS17,GCH1,AXIN2,ARHGEF5,ATL3,RASA2,TAX1BP3,ARF4,ASAP3,FNIP1,SNX18,ARFGAP3,SNX9,ARHGEF6,VAV3,SYDE2,JUN,TBC1D2,ACAP1,RAB31,ARL4D,PRKG1,PLCB1,SIPA1L1,RAB23,AJUBA,CDC42EP2,DLC1,ERRFI1,RGS3,CHN1,RGS7,ARHGAP29,SFRP1,DNM1,RND3,DGKI,RAB3B,THY1,RGS4,PREX2,ALDH1A1,NTF3
0.00985	393	1427	51	0.036	0.13	GO:0046039	BP	12	GTP metabolic process	2	RAB3GAP1,ARL1,SH3BP4,ARHGEF10,DOCK1,PLXNB2,ARHGAP26,SAR1A,RGS17,GCH1,AXIN2,ARHGEF5,ATL3,RASA2,TAX1BP3,ARF4,ASAP3,FNIP1,SNX18,ARFGAP3,SNX9,ARHGEF6,VAV3,SYDE2,JUN,TBC1D2,ACAP1,RAB31,ARL4D,PRKG1,PLCB1,SIPA1L1,RAB23,AJUBA,CDC42EP2,DLC1,ERRFI1,RGS3,CHN1,RGS7,ARHGAP29,SFRP1,DNM1,RND3,DGKI,RAB3B,THY1,RGS4,PREX2,ALDH1A1,NTF3
0.001	1485	1427	148	0.104	0.1	GO:1901135	BP	12	carbohydrate derivative metabolic process	1	RAB3GAP1,TMEM165,B4GALT1,TUSC3,NPC1,ARL1,GNAS,MCFD2,LMAN1,SH3BP4,ARHGEF10,DOCK1,UGP2,SLC35B3,SUMF1,PLXNB2,TIPARP,CTSA,CHPF2,ARHGAP26,SAR1A,PGM3,TNIP1,RGS17,NDST2,GCH1,SEC13,AXIN2,ARHGEF5,ATL3,RASA2,TAX1BP3,ARF4,ASAP3,AK5,GALNT12,SEC31A,GALNT10,FNIP1,SNX18,ARFGAP3,SNX9,UAP1,VPS9D1,DST,PXK,ARHGEF6,SEC23A,VAV3,SYDE2,FUT8,HS6ST1,ST3GAL1,ST6GALNAC4,UGDH,CAP2,IDUA,STS,HPSE2,IL15,HIF1A,PLAUR,JUN,PARP3,E…
0.014	631	1427	72	0.05	0.114	GO:1901136	BP	12	carbohydrate derivative catabolic process	2	RAB3GAP1,ARL1,SH3BP4,ARHGEF10,DOCK1,PLXNB2,ARHGAP26,SAR1A,RGS17,GCH1,AXIN2,ARHGEF5,ATL3,RASA2,TAX1BP3,ARF4,ASAP3,FNIP1,SNX18,ARFGAP3,SNX9,DST,ARHGEF6,VAV3,SYDE2,IDUA,HPSE2,JUN,TBC1D2,RHOBTB3,ACAP1,RAB31,ARL4D,PRKG1,PLCB1,ATP8B2,TGFB1,SIPA1L1,RAB23,AJUBA,OGN,CDC42EP2,DLC1,ERRFI1,RGS3,CHN1,NT5E,RGS7,SDC4,AMPD3,DPYD,ARHGAP29,SFRP1,PDE5A,DNM1,ATP8B1,RND3,DGKI,GPC3,VCAN,RAB3B,FGF2,THY1,RGS4,CHI3L1,PRE…
1.93e-06	2775	1427	263	0.184	0.095	GO:0006793	BP	12	phosphorus metabolic process	1	RAB3GAP1,ROCK1,MBTPS1,PRKCI,ADAM9,STK17A,NPTN,ARL1,CCNY,PPP3CB,GNAS,CSNK1A1,STK38L,ILK,DUSP14,PIK3CA,SH3BP4,ARHGEF10,ABL1,CCNYL1,DOCK1,BCL10,UGP2,SLC35B3,HIPK3,MAP4K3,PLXNB2,CLK4,STK3,CTDSP1,RB1CC1,PTPN13,ARHGAP26,SAR1A,PGM3,KIDINS220,RAD50,FZD4,ERN1,RGS17,SERINC4,JAK2,PPAPDC1B,ACVR1,GCH1,AXIN2,DLG3,ARHGEF5,ATL3,RBPMS,FZD1,IRAK2,CTDSP2,ITGB1,RASA2,TAX1BP3,ITGA5,PINK1,ARF4,ASAP3,AK5,SEC31A,BIRC3,R…
5.13e-07	2726	1427	262	0.184	0.096	GO:0006796	BP	12	phosphate-containing compound metabolic process	2	RAB3GAP1,ROCK1,MBTPS1,PRKCI,ADAM9,STK17A,NPTN,ARL1,CCNY,PPP3CB,GNAS,CSNK1A1,STK38L,ILK,DUSP14,PIK3CA,SH3BP4,ARHGEF10,ABL1,CCNYL1,DOCK1,BCL10,UGP2,SLC35B3,HIPK3,MAP4K3,PLXNB2,CLK4,STK3,CTDSP1,RB1CC1,PTPN13,ARHGAP26,SAR1A,PGM3,KIDINS220,RAD50,FZD4,ERN1,RGS17,SERINC4,JAK2,PPAPDC1B,ACVR1,GCH1,AXIN2,DLG3,ARHGEF5,ATL3,RBPMS,FZD1,IRAK2,CTDSP2,ITGB1,RASA2,TAX1BP3,ITGA5,PINK1,ARF4,ASAP3,AK5,SEC31A,BIRC3,R…
1.96e-08	1426	1427	162	0.114	0.114	GO:0016310	BP	12	phosphorylation	3	ROCK1,MBTPS1,PRKCI,ADAM9,STK17A,NPTN,CCNY,PPP3CB,CSNK1A1,STK38L,ILK,PIK3CA,ABL1,CCNYL1,BCL10,UGP2,HIPK3,MAP4K3,PLXNB2,CLK4,STK3,RB1CC1,KIDINS220,RAD50,FZD4,ERN1,JAK2,ACVR1,AXIN2,RBPMS,FZD1,IRAK2,CTDSP2,ITGB1,ITGA5,PINK1,SEC31A,BIRC3,ROCK2,FNIP1,MDFIC,CAMK2D,MAP4K4,TGFBR2,UCHL1,FGFR1,NEK7,MALT1,VAV3,ST3GAL1,PEAK1,NR2F2,SERTAD1,DUSP5,APLP2,IL15,IRS1,SRC,IL8,JUN,DMPK,PDGFA,KDELR3,RIPK3,PRKCA,GADD45B…
4.2e-09	16892	1427	1219	0.854	0.072	GO:0008150	BP	12	biological_process	1	SPIN1,ZBED6,MIA3,RAB3GAP1,TMED9,PPIB,ATP11C,MIER1,DOPEY1,SHOC2,TMEM165,ARHGEF12,ZBTB44,CHMP4B,TTC8,BET1L,RARS2,ROCK1,EPC2,LRRC8A,ZNF621,MBTPS1,HERPUD2,PRKCI,MBNL3,USP3,B4GALT1,ADAM9,KIF1C,TUSC3,STK17A,COPB1,LPP,SCYL1,TMEM123,NPTN,UBE2Q2,NPC1,ARL1,CWC22,CCNY,ASCC3,C9ORF3,BIRC2,CD55,MBNL1,ZNF33A,KLF3,RALA,TRIO,RASSF8,MKLN1,MED28,PPP3CB,FBXL3,CASK,PCGF5,HIVEP2,RNF146,GNAS,CSNK1A1,SERF2,PJA2,USP34,MC…
4.19e-18	7907	1427	695	0.487	0.088	GO:0050896	BP	12	response to stimulus	2	MIA3,RAB3GAP1,MIER1,SHOC2,ARHGEF12,TTC8,ROCK1,EPC2,MBTPS1,HERPUD2,PRKCI,USP3,B4GALT1,ADAM9,STK17A,NPTN,NPC1,ARL1,CCNY,ASCC3,BIRC2,CD55,RALA,TRIO,RASSF8,MKLN1,PPP3CB,FBXL3,CASK,RNF146,GNAS,CSNK1A1,PJA2,USP34,FOXN3,PBX3,STK38L,TBC1D23,ILK,ATF1,RAB34,SRF,EIF1,SH3RF1,CALCOCO2,OPTN,ABCC4,LMAN1,ENAH,NDN,PIK3CA,SH3BP4,MYO9A,TULP3,SPPL2A,ARHGEF10,USP9Y,ABL1,AKAP9,IL11RA,DOCK1,TRIP10,CAV2,ANXA4,RAB40B,MEI…
2.61e-07	1206	1427	139	0.097	0.115	GO:0009719	BP	12	response to endogenous stimulus	3	SHOC2,PRKCI,ADAM9,NPTN,NPC1,CD55,GNAS,SRF,PIK3CA,SH3BP4,USP9Y,CAV2,MMP14,FOXO3,AP3S1,JAK2,ACVR1,PPP1R15A,COL5A2,ITGB1,TCIRG1,JUNB,SPARC,TGFB1I1,FERMT2,RRAGB,COL4A1,PPP3CA,TGFBR2,FGFR1,NFKBIA,FUT8,NR2F2,CTSB,CEBPB,PTPRK,IRS1,SRC,IL8,JUN,PDGFA,PEA15,PRKCA,RAB31,FAM20C,DPYSL2,GHR,DOK1,TGFBR3,EREG,CDH13,FAS,BDNF,TGFB1,IRAK3,AGO3,SMAD3,SMAD9,EGR1,NRG1,CITED2,MMP2,HTRA1,SOCS3,HDAC5,SKIL,KCNK1,DUSP1,SLC…
1.18e-06	837	1427	104	0.073	0.124	GO:0071495	BP	12	cellular response to endogenous stimulus	4	SHOC2,PRKCI,ADAM9,NPTN,NPC1,GNAS,PIK3CA,SH3BP4,USP9Y,CAV2,FOXO3,AP3S1,JAK2,ACVR1,PPP1R15A,COL5A2,TCIRG1,JUNB,TGFB1I1,FERMT2,RRAGB,COL4A1,TGFBR2,FGFR1,FUT8,CTSB,CEBPB,PTPRK,IRS1,SRC,IL8,JUN,PDGFA,PRKCA,RAB31,FAM20C,GHR,DOK1,TGFBR3,EREG,CDH13,TGFB1,AGO3,SMAD3,SMAD9,EGR1,NRG1,CITED2,MMP2,HTRA1,SOCS3,HDAC5,SKIL,DUSP1,SLC8A1,SMAD7,FGF1,ASPN,HDAC9,HRH1,STC1,IGFBP2,EGFR,SFRP1,BMP4,PPARG,COL6A1,WNT5A,COL…
3.66e-05	583	1427	76	0.053	0.13	GO:0007610	BP	12	behavior	3	NPC1,PPP3CB,GNAS,PJA2,PBX3,SRF,MYO6,FZD4,RYK,NPAS2,GLS,ITGA5,FOXP2,UCHL1,RUNX1,APLP2,HIF1A,IL8,JUN,PRKCA,APP,CDH13,ANKH,ARRDC3,PLCB1,BDNF,TGFB1,KCNMA1,S1PR2,SMAD3,GPR124,EGR1,GCNT4,NRG1,GAS6,GLRB,GRIK2,SCN8A,EDN1,HRH1,MDK,EDNRA,OXTR,SEMA3A,FGF14,APBA1,SERPINE2,NOVA1,FOSB,WNT5A,SOD2,IL6,CCL2,RARRES2,NRP1,SERPINE1,PTGDS,CXCL12,THRB,FGF13,ITGA8,THBS1,CCL7,CACNA1C,SLIT2,SEPP1,FGF10,NGF,PENK,VEGFC,LPA…
4.11e-13	3379	1427	340	0.238	0.101	GO:0042221	BP	12	response to chemical stimulus	3	SHOC2,ARHGEF12,TTC8,ROCK1,MBTPS1,HERPUD2,PRKCI,ADAM9,NPTN,NPC1,CD55,RALA,TRIO,PPP3CB,CASK,GNAS,ATF1,SRF,CALCOCO2,ENAH,NDN,PIK3CA,SH3BP4,USP9Y,ABL1,DOCK1,CAV2,TMF1,BCL10,MMP14,UGP2,SLC35B3,FOXO3,AP3S1,RARG,ZC3H12A,KIDINS220,ARHGEF3,CYB5A,FZD4,IFNAR1,PLSCR3,ERN1,PXDN,RYK,PLEKHG2,JAK2,ACVR1,PPP1R15A,COL5A2,GCH1,GLI3,RHBDD1,AXIN2,DLG3,ARHGEF5,ALDH3B1,ITSN1,FZD1,IRAK2,CTDSP2,BOC,ITGB1,TCIRG1,JUNB,EIF4…
5.62e-06	1157	1427	130	0.091	0.112	GO:1901700	BP	12	response to oxygen-containing compound	4	PRKCI,ADAM9,CD55,PPP3CB,GNAS,PIK3CA,SH3BP4,FOXO3,AP3S1,RARG,ZC3H12A,FZD4,PLSCR3,PXDN,JAK2,COL5A2,GCH1,IRAK2,ITGB1,TCIRG1,JUNB,SPARC,RRAGB,COL4A1,TJP1,PPP3CA,TGFBR2,FGFR1,NFKBIA,NR2F2,CEBPB,PTPRK,IL15,IRS1,HIF1A,SRC,IL8,JUN,PDGFA,TNFRSF1B,PRKCA,RAB31,VDR,DPYSL2,GHR,DOK1,TGFBR3,EREG,H6PD,TGFB1,IRAK3,KCNMA1,SGMS1,PLSCR4,EGR1,MMP2,SOCS3,HDAC5,GAS6,DUSP1,GPX3,SLC8A1,FGF1,NLRP1,HDAC9,PTK7,EDN1,PAM,CAV1…
8.07e-09	2384	1427	243	0.17	0.102	GO:0010033	BP	12	response to organic substance	4	SHOC2,ARHGEF12,MBTPS1,HERPUD2,PRKCI,ADAM9,NPTN,NPC1,CD55,RALA,TRIO,PPP3CB,CASK,GNAS,ATF1,SRF,CALCOCO2,NDN,PIK3CA,SH3BP4,USP9Y,CAV2,TMF1,BCL10,MMP14,FOXO3,AP3S1,RARG,ZC3H12A,KIDINS220,ARHGEF3,FZD4,IFNAR1,PLSCR3,ERN1,PXDN,PLEKHG2,JAK2,ACVR1,PPP1R15A,COL5A2,GCH1,RHBDD1,AXIN2,ITSN1,IRAK2,CTDSP2,ITGB1,TCIRG1,JUNB,EIF4E3,SPARC,ITGA5,CHAC1,SEC31A,TGFB1I1,FERMT2,RRAGB,COL4A1,CAMK2D,TJP1,PPP3CA,NEDD4,TGFB…
1.91e-07	621	1427	86	0.06	0.138	GO:0033993	BP	12	response to lipid	5	ADAM9,NPC1,GNAS,MMP14,RARG,ZC3H12A,FZD4,PLSCR3,JAK2,ACVR1,GCH1,IRAK2,ITGB1,JUNB,SPARC,TJP1,TGFBR2,NFKBIA,NR2F2,CEBPB,IL15,SRC,IL8,JUN,PDGFA,TNFRSF1B,PRKCA,VDR,GHR,TGFBR3,FAS,BDNF,TGFB1,IRAK3,SGMS1,PLSCR4,EGR1,CITED2,DUSP1,PTK7,EDN1,PAM,CAV1,IL12A,MDK,PTGES,FMO1,AXL,EDNRA,STC1,OXTR,KLF4,IGFBP2,SFRP1,BMP4,PPARG,WNT5A,SOD2,FZD7,IL6,CCL2,WNT5B,SMAD6,INHBA,CTGF,SERPINE1,PTGDS,PID1,LOX,ADM,WNT2,DKK1,TH…
0.0224	571	1427	66	0.046	0.116	GO:0014070	BP	12	response to organic cyclic compound	5	ADAM9,NPC1,GNAS,TMF1,MMP14,ACVR1,AXIN2,ITGB1,JUNB,SPARC,TGFBR2,NFKBIA,NR2F2,IL15,SRC,JUN,PDGFA,PEA15,VDR,DPYSL2,GHR,FAS,BDNF,TGFB1,IRAK3,SMAD3,SMAD9,EGR1,CITED2,HDAC5,KCNK1,DUSP1,SLC8A1,EDN1,PAM,HRH1,CAV1,MDK,PTGES,EDNRA,STC1,OXTR,IGFBP2,MMP19,SFRP1,BMP4,PPARG,IL6,CCL2,SMAD6,INHBA,IGFBP5,CTGF,PTGDS,LOX,ADM,THBS1,COL1A1,SLIT2,FGF10,NGF,SLIT3,STC2,PDGFRB,TNFRSF11B,LUM
5.47e-14	653	1427	105	0.074	0.161	GO:0070848	BP	12	response to growth factor stimulus	5	SHOC2,ARHGEF12,PRKCI,ADAM9,NPTN,RALA,TRIO,CASK,ATF1,NDN,PIK3CA,USP9Y,CAV2,FOXO3,KIDINS220,ARHGEF3,FZD4,PLEKHG2,ACVR1,PPP1R15A,ITSN1,ITGB1,JUNB,SPARC,ITGA5,TGFB1I1,FERMT2,NEDD4,TGFBR2,FGFR1,NFKBIA,ARHGEF6,VAV3,FUT8,PTPRK,IRS1,HIF1A,SRC,IL8,JUN,PDGFA,TNFRSF1B,PCSK6,PRKCA,FAM20C,TGFBR3,EREG,GAS1,TGFB1,AGO3,SMAD3,GPR124,SMAD9,EGR1,NRG1,CITED2,HTRA1,GAS6,SKIL,SMAD7,FGF1,ASPN,MYOF,PCSK5,KLF4,EGFR,SFRP1…
2.84e-08	220	1427	45	0.032	0.205	GO:0071559	BP	12	response to transforming growth factor beta stimulus	6	ADAM9,USP9Y,CAV2,ACVR1,PPP1R15A,ITGB1,JUNB,TGFB1I1,FERMT2,TGFBR2,FUT8,PTPRK,JUN,PDGFA,TGFBR3,TGFB1,SMAD3,SMAD9,CITED2,HTRA1,SKIL,SMAD7,ASPN,SFRP1,WNT5A,COL1A2,ID1,NREP,CCL2,SMAD6,FBN1,LTBP1,SERPINE1,LTBP2,FBN2,ACVRL1,WNT2,ITGA8,THBS1,COL1A1,FMOD,CLEC3B,PDGFRB,COL3A1,ZEB1
0.0233	710	1427	78	0.055	0.11	GO:0009725	BP	12	response to hormone stimulus	5	PRKCI,ADAM9,NPC1,CD55,GNAS,SRF,PIK3CA,MMP14,FOXO3,AP3S1,JAK2,ACVR1,ITGB1,TCIRG1,JUNB,SPARC,TGFBR2,FGFR1,NR2F2,CTSB,IRS1,SRC,PDGFA,PRKCA,RAB31,GHR,DOK1,TGFBR3,EREG,FAS,BDNF,TGFB1,EGR1,CITED2,SOCS3,HDAC5,DUSP1,FGF1,HDAC9,EDN1,PAM,CAV1,MDK,STC1,OXTR,AR,IGFBP2,MMP19,GJA1,SFRP1,BMP4,PPARG,GCNT1,IL6,TIMP1,CCL2,SMAD6,INHBA,ADCY4,CTGF,PTGDS,PID1,LOX,STEAP2,ADM,FGF2,THBS1,COL1A1,FGF5,SLIT2,FABP3,FGF10,NGF…
0.00431	280	1427	41	0.029	0.146	GO:0048545	BP	12	response to steroid hormone stimulus	6	ADAM9,NPC1,MMP14,ACVR1,JUNB,SPARC,TGFBR2,NR2F2,SRC,PDGFA,GHR,FAS,TGFB1,EGR1,CITED2,DUSP1,EDN1,PAM,CAV1,MDK,STC1,OXTR,IGFBP2,SFRP1,BMP4,PPARG,IL6,CCL2,SMAD6,CTGF,PTGDS,LOX,ADM,THBS1,COL1A1,SLIT2,FGF10,NGF,SLIT3,PDGFRB,TNFRSF11B
0.0484	666	1427	73	0.051	0.11	GO:0010243	BP	12	response to organonitrogen compound	5	PRKCI,CD55,GNAS,PIK3CA,SH3BP4,FOXO3,AP3S1,JAK2,COL5A2,TCIRG1,JUNB,SPARC,RRAGB,COL4A1,PPP3CA,FGFR1,NFKBIA,CEBPB,IRS1,JUN,PEA15,PRKCA,RAB31,DPYSL2,GHR,DOK1,EREG,IRAK3,EGR1,MMP2,SOCS3,HDAC5,KCNK1,DUSP1,SLC8A1,FGF1,NLRP1,HDAC9,EDN1,HRH1,EDNRA,STC1,OXTR,AR,MMP19,GJA1,SFRP1,PPARG,GCNT1,COL6A1,COL1A2,IL6,TIMP1,COL16A1,CCL2,ADCY4,PDGFC,IGFBP5,CTGF,PID1,ADM,FGF2,COL1A1,FGF5,SLIT2,FABP3,FGF10,NGF,STC2,FGF7…
2.35e-12	1517	1427	183	0.128	0.121	GO:0009605	BP	12	response to external stimulus	3	ARHGEF12,TTC8,ROCK1,NPC1,BIRC2,CD55,RALA,TRIO,FBXL3,CASK,TBC1D23,ENAH,ABL1,DOCK1,BCL10,MMP14,RB1CC1,TNIP1,RYK,JAK2,COL5A2,GLI3,DLG3,ARHGEF5,BOC,ITGB1,JUNB,FEZ2,SPARC,ITGA5,FOXP2,BIRC3,ROCK2,FNIP1,CACNB3,COL4A1,TGFBR2,FGFR1,IRF1,DAP,GAP43,ENPP2,ALCAM,CAP2,PGRMC1,TGM2,IL15,KLF7,ITGA2,RDH10,SRC,SRGAP1,IL8,PLAUR,EVL,JUN,PDGFA,ITGAV,TNFRSF1B,ABLIM3,PRKCA,VDR,APP,DPYSL2,GHR,CDH13,GAS1,PRKG1,SCN1B,FAS,B…
0.00356	931	1427	100	0.07	0.107	GO:0009628	BP	12	response to abiotic stimulus	3	FBXL3,SRF,BCL10,MMP14,MYO6,YAP1,NABP1,RHBDD1,ITGB1,JUNB,SPARC,FOXP2,TGFB1I1,TJP1,LOXL2,EPAS1,NEDD4,TGFBR2,WTIP,NFKBIA,IRF1,PTPRK,HIF1A,RDH10,JUN,PDGFA,PRKCA,APP,TGFBR3,MLTK,FAS,BDNF,TGFB1,KCNMA1,SMAD3,SMAD9,EGR1,VASN,CNN2,AJUBA,MME,CITED2,NFATC4,LRP1,MMP2,DUSP1,SLC8A1,FGF1,MYOF,EDN1,PLAU,SDC4,PAM,HRH1,CAV1,IL12A,DHRS3,FMO1,EDNRA,STC1,OXTR,XYLT1,IGFBP2,EGFR,GJA1,SFRP1,SERPINE2,PPARG,ADIRF,MYLK,HMG…
0.000266	262	1427	42	0.029	0.16	GO:0070482	BP	12	response to oxygen levels	4	SRF,MMP14,LOXL2,EPAS1,WTIP,HIF1A,PDGFA,TGFBR3,FAS,BDNF,TGFB1,KCNMA1,SMAD3,SMAD9,EGR1,VASN,AJUBA,CITED2,MMP2,SLC8A1,EDN1,PLAU,PAM,CAV1,EDNRA,STC1,OXTR,SFRP1,SOD2,CCL2,CTGF,FMN2,ADM,SOD3,RGCC,PDPN,THBS1,STC2,PTGIS,LPAR1,TWIST1,PDGFRB
0.0037	249	1427	38	0.027	0.153	GO:0036293	BP	12	response to decreased oxygen levels	5	SRF,MMP14,LOXL2,EPAS1,WTIP,HIF1A,PDGFA,TGFBR3,BDNF,TGFB1,KCNMA1,SMAD3,SMAD9,EGR1,VASN,AJUBA,CITED2,MMP2,SLC8A1,EDN1,PLAU,PAM,CAV1,EDNRA,STC1,OXTR,SFRP1,SOD2,CCL2,CTGF,FMN2,ADM,SOD3,RGCC,THBS1,STC2,PTGIS,TWIST1
0.00012	3766	1427	328	0.23	0.087	GO:0006950	BP	12	response to stress	3	MIA3,EPC2,MBTPS1,HERPUD2,USP3,B4GALT1,ADAM9,NPC1,ASCC3,BIRC2,CD55,PPP3CB,CASK,GNAS,FOXN3,TBC1D23,ATF1,SRF,EIF1,SH3RF1,CALCOCO2,ABCC4,LMAN1,PIK3CA,ABL1,DOCK1,TMF1,BCL10,MMP14,HIPK3,FOXO3,MAP4K3,MYO6,STK3,RB1CC1,GBP3,PRCP,RAD50,FZD4,IFNAR1,TNIP1,ERN1,PXDN,BNIP3L,YAP1,JAK2,ACVR1,PPP1R15A,GCH1,NABP1,CFLAR,PHLDA3,RHBDD1,AXIN2,C6ORF89,ALDH3B1,JMY,IRAK2,ATP2B4,CTDSP2,ITGB1,TCIRG1,SPARC,MR1,ITGA5,PINK1,A…
3.5e-16	1307	1427	175	0.123	0.134	GO:0009611	BP	12	response to wounding	4	MIA3,B4GALT1,BIRC2,CD55,CASK,GNAS,TBC1D23,SRF,ABCC4,LMAN1,PIK3CA,ABL1,DOCK1,PRCP,TNIP1,JAK2,ACVR1,CFLAR,C6ORF89,IRAK2,ATP2B4,ITGB1,SPARC,ITGA5,ARF4,KIFAP3,BIRC3,VCL,CALU,TGFBR2,DGKA,DST,PXK,IRF1,VAV3,GAP43,CEBPB,TGM2,RBPJ,ELK3,IL15,ITGA2,HIF1A,SRC,IL8,PLAUR,JUN,PDGFA,ITGAV,TNFRSF1B,PRKCA,APP,PAPSS2,EREG,PRKG1,WEE1,PLA2G4C,BDNF,TGFB1,OSMR,KCNMA1,TNFAIP6,SPHK1,SMAD3,MATN2,SGMS1,PLSCR4,DOCK11,CNN2,A…
2.52e-13	696	1427	108	0.076	0.155	GO:0042060	BP	12	wound healing	5	MIA3,B4GALT1,CASK,GNAS,SRF,ABCC4,LMAN1,PIK3CA,ABL1,DOCK1,PRCP,JAK2,CFLAR,C6ORF89,ATP2B4,ITGB1,SPARC,ITGA5,KIFAP3,VCL,CALU,TGFBR2,DGKA,DST,IRF1,VAV3,GAP43,ELK3,ITGA2,HIF1A,SRC,PLAUR,PDGFA,ITGAV,PRKCA,APP,PAPSS2,EREG,PRKG1,WEE1,TGFB1,KCNMA1,SMAD3,PLSCR4,DOCK11,CNN2,AJUBA,NRG1,GAS6,SLC8A1,MGLL,MYOF,SLC7A7,GUCY1B3,PTK7,EDN1,TFPI2,PLAU,FN1,CAV1,ATP2B1,EHD3,AXL,PRKG2,GJA1,PDE5A,TFPI,SERPINE2,MYLK,WNT5A…
0.00543	92	1427	20	0.014	0.217	GO:0061041	BP	12	regulation of wound healing	6	CASK,TGFBR2,PLAUR,PDGFA,PRKCA,PRKG1,SMAD3,EDN1,PLAU,CAV1,SERPINE2,MYLK,SERPING1,SERPINE1,FAP,FGF2,PDPN,THBS1,PPAP2B,PDGFRA
0.0201	247	1427	36	0.025	0.146	GO:0001666	BP	12	response to hypoxia	4	SRF,MMP14,LOXL2,EPAS1,WTIP,HIF1A,PDGFA,TGFBR3,BDNF,TGFB1,KCNMA1,SMAD3,SMAD9,EGR1,VASN,AJUBA,CITED2,MMP2,SLC8A1,EDN1,PLAU,PAM,CAV1,EDNRA,STC1,SFRP1,SOD2,CCL2,FMN2,ADM,SOD3,RGCC,THBS1,STC2,PTGIS,TWIST1
2.49e-30	1410	1427	219	0.153	0.155	GO:0040011	BP	12	locomotion	2	MIA3,ARHGEF12,TTC8,ROCK1,PRKCI,B4GALT1,ADAM9,RALA,TRIO,CD151,ILK,SRF,ENAH,NDN,PIK3CA,ABL1,DOCK1,TMF1,MMP14,SH3KBP1,PLXNB2,FZD4,RYK,JAK2,RBFOX2,ACVR1,COL5A2,GLI3,DLG3,ARHGEF5,JMY,BOC,ITGB1,CCDC23,FEZ2,ITGA5,ROCK2,VCL,CACNB3,RNF41,COL4A1,LOXL2,NEDD4,TGFBR2,DST,FGFR1,SPOCK1,VAV3,GAP43,FUT8,SPATA13,PEAK1,NR2F2,ENPP2,ALCAM,CAP2,PTPRK,PGRMC1,KLF7,ITGA2,IRS1,HIF1A,SRC,SRGAP1,IL8,PLAUR,EVL,PDGFA,ITGAV,CY…
8.94e-14	667	1427	106	0.074	0.159	GO:0042330	BP	12	taxis	3	ARHGEF12,TTC8,ROCK1,RALA,TRIO,ENAH,ABL1,DOCK1,RYK,COL5A2,GLI3,DLG3,ARHGEF5,BOC,ITGB1,FEZ2,ITGA5,ROCK2,CACNB3,COL4A1,FGFR1,GAP43,ENPP2,ALCAM,CAP2,PGRMC1,KLF7,ITGA2,SRC,SRGAP1,IL8,PLAUR,EVL,PDGFA,ITGAV,ABLIM3,PRKCA,APP,DPYSL2,CDH13,GAS1,SCN1B,BDNF,TGFB1,RRAS,SMAD3,MATN2,GPR124,RGMB,ITGA1,GAS6,CHN1,DPYSL3,SPON2,UNC5B,SCN8A,EDN1,PLAU,HRH1,FOXP1,EDNRA,SEMA3A,EGFR,BMP4,GFRA1,NTN4,CXCL6,EXT1,COL6A1,WNT5…
8.94e-14	667	1427	106	0.074	0.159	GO:0006935	BP	12	chemotaxis	4	ARHGEF12,TTC8,ROCK1,RALA,TRIO,ENAH,ABL1,DOCK1,RYK,COL5A2,GLI3,DLG3,ARHGEF5,BOC,ITGB1,FEZ2,ITGA5,ROCK2,CACNB3,COL4A1,FGFR1,GAP43,ENPP2,ALCAM,CAP2,PGRMC1,KLF7,ITGA2,SRC,SRGAP1,IL8,PLAUR,EVL,PDGFA,ITGAV,ABLIM3,PRKCA,APP,DPYSL2,CDH13,GAS1,SCN1B,BDNF,TGFB1,RRAS,SMAD3,MATN2,GPR124,RGMB,ITGA1,GAS6,CHN1,DPYSL3,SPON2,UNC5B,SCN8A,EDN1,PLAU,HRH1,FOXP1,EDNRA,SEMA3A,EGFR,BMP4,GFRA1,NTN4,CXCL6,EXT1,COL6A1,WNT5…
0.0425	50	1427	13	0.009	0.26	GO:0050918	BP	12	positive chemotaxis	5	IL8,PRKCA,CDH13,SMAD3,BMP4,CXCL12,FGF2,HGF,ANGPT1,FGF10,VEGFC,FGF7,NTF3
1.81e-27	12461	1427	1028	0.72	0.082	GO:0044699	BP	12	single-organism process	2	SPIN1,MIA3,RAB3GAP1,TMED9,PPIB,ATP11C,MIER1,DOPEY1,SHOC2,TMEM165,ARHGEF12,CHMP4B,TTC8,BET1L,ROCK1,EPC2,LRRC8A,MBTPS1,HERPUD2,PRKCI,MBNL3,USP3,B4GALT1,ADAM9,KIF1C,TUSC3,STK17A,COPB1,LPP,SCYL1,TMEM123,NPTN,NPC1,ARL1,CCNY,ASCC3,BIRC2,CD55,MBNL1,KLF3,RALA,TRIO,RASSF8,MKLN1,MED28,PPP3CB,CASK,RNF146,GNAS,CSNK1A1,PJA2,USP34,USO1,FOXN3,CD151,STYX,PBX3,STK38L,SERINC3,TBC1D23,ILK,ATF1,RAB34,SRF,LZTFL1,MED1…
1.72e-06	1987	1427	201	0.141	0.101	GO:0016265	BP	12	death	3	ARHGEF12,ROCK1,PRKCI,B4GALT1,STK17A,TMEM123,BIRC2,TRIO,SERINC3,ILK,SH3RF1,OPTN,PIK3CA,ABL1,DOCK1,ANXA4,MEIS3,BCL10,HIPK3,FOXO3,SH3KBP1,STK3,RARG,SAV1,RB1CC1,ZC3H12A,SACS,GABARAP,ARHGEF3,PLSCR3,BCL7C,IFT57,ERN1,PLEKHG2,BNIP3L,YAP1,JAK2,ACVR1,PPP1R15A,GCH1,CFLAR,PHLDA3,GLI3,RHBDD1,AXIN2,MTCH1,JMY,ITSN1,FOSL2,ITGB1,PLEKHF1,ITGA5,PINK1,CHAC1,DLG5,BIRC3,FNIP1,ARHGAP10,RNF41,TJP1,TGFBR2,UCHL1,FGFR1,MAL…
2.64e-15	1809	1427	218	0.153	0.121	GO:0008283	BP	12	cell proliferation	3	PRKCI,B4GALT1,ASCC3,BIRC2,PPP3CB,CASK,CD151,ILK,SMARCA2,LEPRE1,NDN,SH3BP4,CAV2,MMP14,FOXO3,PLXNB2,STK3,RARG,SAV1,FTH1,YAP1,TOB2,JAK2,RBFOX2,CFLAR,GLI3,AXIN2,C6ORF89,DLG3,ZFP36L2,FOSL2,SMARCD3,ITGB1,TCIRG1,JUNB,SPARC,TAX1BP3,FOXP2,KIFAP3,DLG5,PLCD3,RNF41,TGFB1I1,TES,LOXL2,TGFBR2,UCHL1,FGFR1,MALT1,NFKBIA,IRF1,VAV3,DBN1,NR2F2,RUNX1,CEBPB,SERTAD1,PTPRK,TGM2,RBPJ,S100A6,IL15,BOK,IRS1,HIF1A,IL8,PLAG1,K…
5.62e-06	132	1427	30	0.021	0.227	GO:0033002	BP	12	muscle cell proliferation	4	ILK,SAV1,TGFBR2,FGFR1,TGM2,RBPJ,IL15,JUN,TGFBR3,EREG,CDH13,NRG1,OGN,TENM4,EDN1,IL12A,FOXP1,ID2,EDNRA,KLF4,BMP4,PPARG,IL6,IGFBP5,WNT2,FGF2,IGFBP3,PTGIR,TBX5,PDGFRB
0.00175	86	1427	20	0.014	0.233	GO:0048659	BP	12	smooth muscle cell proliferation	5	ILK,TGFBR2,TGM2,IL15,JUN,EREG,CDH13,OGN,EDN1,IL12A,ID2,EDNRA,KLF4,BMP4,PPARG,IL6,IGFBP5,IGFBP3,PTGIR,PDGFRB
0.0143	22	1427	9	0.006	0.409	GO:0033687	BP	12	osteoblast proliferation	4	JUNB,ITGAV,SMAD3,SFRP1,NPR3,CTHRC1,CYR61,OSR2,GREM1
2.22e-09	125	1427	34	0.024	0.272	GO:0072089	BP	12	stem cell proliferation	4	PLXNB2,YAP1,GLI3,SMARCD3,FOXP2,TGFBR2,FGFR1,RUNX1,IRS1,HIF1A,PDGFA,GAS1,BDNF,TGFB1,AGO3,KCTD11,FOXP1,BMP4,WNT5A,HMGA2,MECOM,GPC3,TBX3,WNT2,FGF13,SFRP2,SIX1,TBX18,NGF,VEGFC,PRRX1,FGF7,PRRX2,ZEB1
1.36e-05	48	1427	17	0.012	0.354	GO:0010463	BP	12	mesenchymal cell proliferation	5	FOXP2,TGFBR2,FGFR1,IRS1,PDGFA,GAS1,FOXP1,BMP4,WNT5A,GPC3,WNT2,SIX1,TBX18,PRRX1,FGF7,PRRX2,ZEB1
0.0035	82	1427	19	0.013	0.232	GO:0048144	BP	12	fibroblast proliferation	4	FTH1,FOSL2,S100A6,JUN,PDGFA,EREG,DDR2,SPHK1,GAS6,NUPR1,EDNRA,EGFR,SFRP1,WNT5A,SOD2,PDGFC,WNT2,FGF10,PDGFRA
7.45e-11	281	1427	57	0.04	0.203	GO:0050673	BP	12	epithelial cell proliferation	4	B4GALT1,CASK,CAV2,MMP14,SAV1,YAP1,C6ORF89,FOXP2,LOXL2,NR2F2,CEBPB,PTPRK,HIF1A,JUN,TFAP2C,PRKCA,VDR,TGFBR3,EREG,CDH13,GAS1,TGFB1,SMAD3,ACVR2A,FGF1,CAV1,FOXP1,ID2,EDNRA,AR,EGFR,SFRP1,BMP4,WNT5A,FZD7,IL6,CCL2,NRP1,COL8A1,ACVRL1,WNT2,TWIST2,COL8A2,RGCC,FGF2,THBS1,EYA1,SFRP2,CYP7B1,BMPER,FGF10,TBX18,SULF1,VEGFC,OSR2,FST,FGF7
0.0214	92	1427	19	0.013	0.207	GO:0001935	BP	12	endothelial cell proliferation	5	CAV2,MMP14,LOXL2,NR2F2,HIF1A,JUN,PRKCA,CDH13,CAV1,BMP4,WNT5A,CCL2,NRP1,ACVRL1,RGCC,FGF2,THBS1,BMPER,SULF1
0.0183	28	1427	10	0.007	0.357	GO:0043616	BP	12	keratinocyte proliferation	5	CASK,YAP1,PTPRK,VDR,EREG,CDH13,TWIST2,FGF10,FST,FGF7
9.02e-25	10182	1427	875	0.613	0.086	GO:0065007	BP	12	biological regulation	2	ZBED6,MIA3,RAB3GAP1,TMED9,ATP11C,MIER1,SHOC2,TMEM165,ARHGEF12,ZBTB44,TTC8,ROCK1,EPC2,ZNF621,MBTPS1,PRKCI,MBNL3,USP3,B4GALT1,ADAM9,TUSC3,STK17A,COPB1,SCYL1,TMEM123,NPTN,NPC1,ARL1,CWC22,CCNY,ASCC3,BIRC2,CD55,MBNL1,ZNF33A,RALA,TRIO,RASSF8,MKLN1,MED28,PPP3CB,FBXL3,CASK,PCGF5,HIVEP2,RNF146,GNAS,CSNK1A1,PJA2,USP34,FOXN3,PBX3,EZH1,STK38L,SERINC3,TBC1D23,ILK,ATF1,RAB34,SRF,EIF1,MED10,SH3RF1,KIAA1109,SMAR…
7.33e-05	3306	1427	295	0.207	0.089	GO:0065008	BP	12	regulation of biological quality	3	ATP11C,TMEM165,USP3,TUSC3,COPB1,TMEM123,NPTN,NPC1,CD55,RALA,PPP3CB,GNAS,ILK,SRF,SCPEP1,ABCC4,LMAN1,NDN,PIK3CA,IPO5,ARHGEF10,ABL1,DOCK1,BCL10,FOXO3,SH3KBP1,PLXNB2,TMX3,TXNDC15,TIPARP,TRIOBP,MYO6,RARG,RB1CC1,TRAM1,PRCP,RAD50,FZD4,TNKS1BP1,TNIP1,PLSCR3,FTH1,NDST2,MCU,RYK,BNIP3L,JAK2,RBFOX2,GCH1,CFLAR,AXIN2,SBF2,ZFP36L2,JMY,GLS,ATP2B4,ITGB1,TCIRG1,KDELR2,SPARC,PRIM2,ITGA5,KIFAP3,VCL,CALU,CACNB3,ABHD5…
1.23e-08	2073	1427	217	0.152	0.105	GO:0065009	BP	12	regulation of molecular function	3	RAB3GAP1,MBTPS1,PRKCI,ADAM9,ARL1,CCNY,BIRC2,GNAS,FOXN3,ILK,SRF,SH3RF1,SH3BP4,ABL1,CCNYL1,DOCK1,BCL10,HIPK3,FOXO3,PLXNB2,STK3,UTRN,CTSA,ZC3H12A,ARHGAP26,KIDINS220,RAD50,FZD4,IFT57,ERN1,RGS17,JAK2,GCH1,CFLAR,AXIN2,MTCH1,DLG3,ARHGEF5,JMY,FZD1,SMARCD3,IRAK2,CTDSP2,RASA2,TAX1BP3,ASAP3,FOXP2,SEC31A,BIRC3,FNIP1,SNX18,CDC14B,ARFGAP3,SNX9,ABHD5,MDFIC,CAMK2D,NEDD4,TGFBR2,UCHL1,FGFR1,PXK,MALT1,NFKBIA,ARHGEF…
3.28e-07	1233	1427	141	0.099	0.114	GO:0044093	BP	12	positive regulation of molecular function	4	RAB3GAP1,MBTPS1,PRKCI,ADAM9,ARL1,CCNY,GNAS,ILK,SRF,ABL1,DOCK1,BCL10,STK3,CTSA,ARHGAP26,KIDINS220,RAD50,FZD4,IFT57,ERN1,RGS17,JAK2,GCH1,CFLAR,AXIN2,MTCH1,ARHGEF5,JMY,FZD1,IRAK2,CTDSP2,RASA2,TAX1BP3,SEC31A,SNX18,CDC14B,SNX9,ABHD5,MDFIC,TGFBR2,FGFR1,MALT1,NFKBIA,ARHGEF6,DAP,VAV3,SYDE2,CAP2,BOK,IRS1,HIF1A,IL8,JUN,PDGFA,KDELR3,TBC1D2,RIPK3,MMP16,PRKCA,GADD45B,VDR,GHR,TGFBR3,EREG,DDR2,MLTK,PDIA5,PLCB1,…
5.34e-11	14918	1427	1113	0.78	0.075	GO:0009987	BP	12	cellular process	2	SPIN1,ZBED6,MIA3,RAB3GAP1,TMED9,PPIB,ATP11C,MIER1,DOPEY1,SHOC2,TMEM165,ARHGEF12,ZBTB44,CHMP4B,TTC8,BET1L,RARS2,ROCK1,EPC2,LRRC8A,ZNF621,MBTPS1,PRKCI,MBNL3,USP3,B4GALT1,ADAM9,KIF1C,TUSC3,STK17A,COPB1,LPP,SCYL1,TMEM123,NPTN,UBE2Q2,NPC1,ARL1,CWC22,CCNY,ASCC3,C9ORF3,BIRC2,CD55,MBNL1,ZNF33A,KLF3,RALA,TRIO,RASSF8,MKLN1,MED28,PPP3CB,FBXL3,CASK,PCGF5,HIVEP2,RNF146,GNAS,CSNK1A1,PJA2,USP34,MCFD2,USO1,FOXN3…
1.94e-26	11241	1427	949	0.665	0.084	GO:0044763	BP	12	single-organism cellular process	3	SPIN1,MIA3,RAB3GAP1,TMED9,PPIB,ATP11C,MIER1,DOPEY1,SHOC2,TMEM165,ARHGEF12,CHMP4B,TTC8,BET1L,ROCK1,EPC2,LRRC8A,MBTPS1,PRKCI,MBNL3,USP3,B4GALT1,ADAM9,KIF1C,TUSC3,STK17A,COPB1,LPP,SCYL1,TMEM123,NPTN,NPC1,ARL1,CCNY,ASCC3,BIRC2,CD55,MBNL1,RALA,TRIO,RASSF8,MKLN1,MED28,PPP3CB,CASK,RNF146,GNAS,CSNK1A1,PJA2,USP34,USO1,FOXN3,CD151,PBX3,STK38L,SERINC3,ILK,ATF1,RAB34,SRF,LZTFL1,MED10,SH3RF1,KIAA1109,SMARCA2,…
1.66e-22	5695	1427	554	0.388	0.097	GO:0007154	BP	12	cell communication	4	RAB3GAP1,MIER1,SHOC2,ARHGEF12,ROCK1,MBTPS1,PRKCI,B4GALT1,ADAM9,STK17A,NPTN,NPC1,ARL1,CCNY,BIRC2,RALA,TRIO,RASSF8,MKLN1,PPP3CB,RNF146,GNAS,CSNK1A1,PJA2,USP34,STK38L,ILK,ATF1,RAB34,SRF,SH3RF1,OPTN,ENAH,NDN,PIK3CA,SH3BP4,MYO9A,TULP3,ARHGEF10,USP9Y,ABL1,AKAP9,ASH1L,IL11RA,DOCK1,TRIP10,CAV2,ANXA4,RAB40B,MEIS3,BCL10,HIPK3,FOXO3,SH3KBP1,MAP4K3,PLXNB2,TIPARP,MED30,MYO6,STK3,AP3S1,RARG,SAV1,RB1CC1,NSMAF,A…
1.01e-27	1570	1427	229	0.16	0.146	GO:0006928	BP	12	cellular component movement	4	MIA3,ARHGEF12,TTC8,ROCK1,PRKCI,B4GALT1,ADAM9,KIF1C,TRIO,CD151,ILK,SRF,ENAH,NDN,PIK3CA,ABL1,DOCK1,TMF1,MMP14,SH3KBP1,PLXNB2,MYO6,AP3S1,RYK,JAK2,RBFOX2,ACVR1,COL5A2,GLI3,DLG3,ARHGEF5,JMY,BOC,ITGB1,CCDC23,FEZ2,ITGA5,KIFAP3,ROCK2,VCL,CACNB3,RNF41,COL4A1,WASF1,LOXL2,TGFBR2,UCHL1,DST,FGFR1,SPOCK1,VAV3,GAP43,FUT8,SPATA13,PEAK1,NR2F2,ENPP2,ALCAM,CAP2,PTPRK,PGRMC1,KLF7,ITGA2,IRS1,HIF1A,SRC,SRGAP1,IL8,PLAU…
0.000802	562	1427	70	0.049	0.125	GO:0030029	BP	12	actin filament-based process	4	ROCK1,PRKCI,RALA,ILK,SRF,ENAH,ARHGEF10,ABL1,TRIP10,TRIOBP,MYO6,ARHGAP26,JAK2,CFLAR,ARHGEF5,JMY,ITGB1,ROCK2,FERMT2,FHL3,WASF1,DBN1,EVL,DMPK,PDGFA,TMSB4Y,TPM4,PRKG1,DSTN,SCN1B,CFL2,ANTXR1,SIPA1L1,PDLIM7,SMAD3,EPB41L1,CNN2,CDC42EP2,DLC1,LRP1,FRMD6,DPYSL3,PTK7,EDN1,SDC4,PAM,FOXP1,MICAL2,GJA1,SFRP1,RHOU,DES,KCNJ2,TPM2,RND3,TPM1,CTGF,LIMCH1,TMSB4X,CNN1,SHROOM3,CXCL12,FMN2,RGCC,SLIT2,FGF10,PDGFRB,FGF7,N…
0.00167	486	1427	62	0.043	0.128	GO:0030036	BP	12	actin cytoskeleton organization	5	ROCK1,PRKCI,RALA,ILK,SRF,ENAH,ARHGEF10,ABL1,TRIP10,TRIOBP,ARHGAP26,JAK2,CFLAR,ARHGEF5,JMY,ITGB1,ROCK2,FERMT2,FHL3,WASF1,DBN1,EVL,DMPK,PDGFA,TMSB4Y,PRKG1,DSTN,CFL2,ANTXR1,SIPA1L1,PDLIM7,SMAD3,EPB41L1,CNN2,CDC42EP2,DLC1,LRP1,DPYSL3,PTK7,EDN1,SDC4,PAM,FOXP1,MICAL2,SFRP1,RHOU,RND3,TPM1,CTGF,LIMCH1,TMSB4X,CNN1,SHROOM3,CXCL12,FMN2,RGCC,SLIT2,FGF10,PDGFRB,FGF7,NTF3,PDGFRA
0.0066	956	1427	101	0.071	0.106	GO:0001775	BP	12	cell activation	4	LRRC8A,ADAM9,PPP3CB,CD151,SRF,ABCC4,PIK3CA,BCL10,ZC3H12A,IFNAR1,JAK2,GLI3,ITGB1,RELB,SPARC,FNIP1,VCL,CALU,RNF41,PPP3CA,NEDD4,TGFBR2,DGKA,MALT1,IRF1,VAV3,RBPJ,SWAP70,IL15,SRC,IL8,LMO4,JUN,PDGFA,PRKCA,APP,PRKG1,PLCB1,FAS,TGFB1,RORA,SMAD3,FLT3LG,EGR1,MAP3K8,ZFP36L1,HDAC5,GAS6,CSF1,MGLL,IL7,HDAC9,EDN1,SOCS5,FN1,CAV1,IL12A,FOXP1,ID2,AXL,IL6ST,IGFBP2,PDCD1LG2,SFRP1,PDE5A,BMP4,CLCF1,SERPINE2,LRRC32,WNT5…
1.75e-18	6085	1427	567	0.397	0.093	GO:0051716	BP	12	cellular response to stimulus	4	RAB3GAP1,MIER1,SHOC2,ARHGEF12,ROCK1,EPC2,MBTPS1,PRKCI,USP3,B4GALT1,ADAM9,STK17A,NPTN,NPC1,ARL1,CCNY,ASCC3,BIRC2,RALA,TRIO,RASSF8,MKLN1,PPP3CB,CASK,RNF146,GNAS,CSNK1A1,PJA2,USP34,FOXN3,STK38L,ILK,ATF1,RAB34,SRF,SH3RF1,OPTN,ENAH,NDN,PIK3CA,SH3BP4,MYO9A,TULP3,ARHGEF10,USP9Y,ABL1,AKAP9,IL11RA,DOCK1,TRIP10,CAV2,ANXA4,RAB40B,MEIS3,TMF1,BCL10,UGP2,SLC35B3,HIPK3,FOXO3,SH3KBP1,MAP4K3,PLXNB2,TIPARP,MED30,M…
3.11e-10	2179	1427	232	0.163	0.106	GO:0070887	BP	12	cellular response to chemical stimulus	5	SHOC2,ARHGEF12,MBTPS1,PRKCI,ADAM9,NPTN,NPC1,RALA,TRIO,PPP3CB,CASK,GNAS,ATF1,NDN,PIK3CA,SH3BP4,USP9Y,CAV2,TMF1,UGP2,SLC35B3,FOXO3,AP3S1,RARG,ZC3H12A,KIDINS220,ARHGEF3,FZD4,IFNAR1,PLSCR3,ERN1,PXDN,PLEKHG2,JAK2,ACVR1,PPP1R15A,COL5A2,RHBDD1,AXIN2,ARHGEF5,ALDH3B1,ITSN1,IRAK2,CTDSP2,ITGB1,TCIRG1,JUNB,EIF4E3,SPARC,ITGA5,PINK1,SEC31A,TGFB1I1,FERMT2,RRAGB,COL4A1,CAMK2D,TJP1,EPAS1,PPP3CA,NEDD4,TGFBR2,FGFR1…
0.000468	731	1427	86	0.06	0.118	GO:1901701	BP	12	cellular response to oxygen-containing compound	6	PRKCI,ADAM9,PPP3CB,GNAS,PIK3CA,SH3BP4,FOXO3,AP3S1,RARG,ZC3H12A,FZD4,PLSCR3,PXDN,JAK2,COL5A2,IRAK2,ITGB1,TCIRG1,RRAGB,COL4A1,TJP1,PPP3CA,FGFR1,NFKBIA,CEBPB,PTPRK,IL15,IRS1,HIF1A,SRC,IL8,TNFRSF1B,PRKCA,RAB31,VDR,GHR,DOK1,TGFB1,SGMS1,PLSCR4,EGR1,MMP2,SOCS3,HDAC5,GAS6,GPX3,SLC8A1,FGF1,HDAC9,PTK7,AXL,STC1,SFRP1,PPARG,MAP3K5,COL6A1,WNT5A,SOD2,COL1A2,FZD7,IL6,COL16A1,CCL2,WNT5B,INHBA,ADCY4,PDGFC,IGFBP5,…
1.67e-09	1768	1427	195	0.137	0.11	GO:0071310	BP	12	cellular response to organic substance	6	SHOC2,ARHGEF12,MBTPS1,PRKCI,ADAM9,NPTN,NPC1,RALA,TRIO,PPP3CB,CASK,GNAS,ATF1,NDN,PIK3CA,SH3BP4,USP9Y,CAV2,TMF1,FOXO3,AP3S1,RARG,ZC3H12A,KIDINS220,ARHGEF3,FZD4,IFNAR1,PLSCR3,ERN1,PXDN,PLEKHG2,JAK2,ACVR1,PPP1R15A,COL5A2,RHBDD1,AXIN2,ITSN1,IRAK2,CTDSP2,ITGB1,TCIRG1,JUNB,EIF4E3,SPARC,ITGA5,SEC31A,TGFB1I1,FERMT2,RRAGB,COL4A1,CAMK2D,TJP1,PPP3CA,NEDD4,TGFBR2,FGFR1,NFKBIA,IRF1,ARHGEF6,VAV3,FUT8,CTSB,CEBPB…
9.45e-14	639	1427	103	0.072	0.161	GO:0071363	BP	12	cellular response to growth factor stimulus	7	SHOC2,ARHGEF12,PRKCI,ADAM9,NPTN,RALA,TRIO,CASK,ATF1,NDN,PIK3CA,USP9Y,CAV2,FOXO3,KIDINS220,ARHGEF3,FZD4,PLEKHG2,ACVR1,PPP1R15A,ITSN1,JUNB,SPARC,ITGA5,TGFB1I1,FERMT2,NEDD4,TGFBR2,FGFR1,NFKBIA,ARHGEF6,VAV3,FUT8,PTPRK,IRS1,HIF1A,SRC,IL8,JUN,PDGFA,TNFRSF1B,PCSK6,PRKCA,FAM20C,TGFBR3,EREG,GAS1,TGFB1,AGO3,SMAD3,GPR124,SMAD9,EGR1,NRG1,CITED2,HTRA1,GAS6,SKIL,SMAD7,FGF1,ASPN,MYOF,PCSK5,KLF4,EGFR,SFRP1,BMP4,…
8.98e-08	219	1427	44	0.031	0.201	GO:0071560	BP	12	cellular response to transforming growth factor beta stimulus	8	ADAM9,USP9Y,CAV2,ACVR1,PPP1R15A,JUNB,TGFB1I1,FERMT2,TGFBR2,FUT8,PTPRK,JUN,PDGFA,TGFBR3,TGFB1,SMAD3,SMAD9,CITED2,HTRA1,SKIL,SMAD7,ASPN,SFRP1,WNT5A,COL1A2,ID1,NREP,CCL2,SMAD6,FBN1,LTBP1,SERPINE1,LTBP2,FBN2,ACVRL1,WNT2,ITGA8,THBS1,COL1A1,FMOD,CLEC3B,PDGFRB,COL3A1,ZEB1
0.0101	51	1427	14	0.01	0.275	GO:0071229	BP	12	cellular response to acid	6	SH3BP4,COL5A2,RRAGB,COL4A1,CEBPB,MMP2,COL6A1,COL1A2,COL16A1,PDGFC,COL1A1,COL3A1,ZEB1,PDGFRA
1.51e-06	1984	1427	201	0.141	0.101	GO:0008219	BP	12	cell death	4	ARHGEF12,ROCK1,PRKCI,B4GALT1,STK17A,TMEM123,BIRC2,TRIO,SERINC3,ILK,SH3RF1,OPTN,PIK3CA,ABL1,DOCK1,ANXA4,MEIS3,BCL10,HIPK3,FOXO3,SH3KBP1,STK3,RARG,SAV1,RB1CC1,ZC3H12A,SACS,GABARAP,ARHGEF3,PLSCR3,BCL7C,IFT57,ERN1,PLEKHG2,BNIP3L,YAP1,JAK2,ACVR1,PPP1R15A,GCH1,CFLAR,PHLDA3,GLI3,RHBDD1,AXIN2,MTCH1,JMY,ITSN1,FOSL2,ITGB1,PLEKHF1,ITGA5,PINK1,CHAC1,DLG5,BIRC3,FNIP1,ARHGAP10,RNF41,TJP1,TGFBR2,UCHL1,FGFR1,MAL…
4.97e-07	1787	1427	187	0.131	0.105	GO:0012501	BP	12	programmed cell death	5	ARHGEF12,ROCK1,PRKCI,B4GALT1,STK17A,BIRC2,TRIO,SERINC3,ILK,SH3RF1,PIK3CA,ABL1,DOCK1,ANXA4,MEIS3,BCL10,HIPK3,FOXO3,SH3KBP1,STK3,RARG,SAV1,RB1CC1,ZC3H12A,GABARAP,ARHGEF3,PLSCR3,BCL7C,IFT57,ERN1,PLEKHG2,BNIP3L,YAP1,JAK2,ACVR1,PPP1R15A,GCH1,CFLAR,PHLDA3,GLI3,RHBDD1,MTCH1,JMY,ITSN1,ITGB1,PLEKHF1,ITGA5,PINK1,CHAC1,DLG5,BIRC3,FNIP1,ARHGAP10,RNF41,TJP1,TGFBR2,FGFR1,MALT1,NFKBIA,IRF1,ARHGEF6,DAP,VAV3,CTSB…
2.47e-07	1772	1427	187	0.131	0.106	GO:0006915	BP	12	apoptotic process	6	ARHGEF12,ROCK1,PRKCI,B4GALT1,STK17A,BIRC2,TRIO,SERINC3,ILK,SH3RF1,PIK3CA,ABL1,DOCK1,ANXA4,MEIS3,BCL10,HIPK3,FOXO3,SH3KBP1,STK3,RARG,SAV1,RB1CC1,ZC3H12A,GABARAP,ARHGEF3,PLSCR3,BCL7C,IFT57,ERN1,PLEKHG2,BNIP3L,YAP1,JAK2,ACVR1,PPP1R15A,GCH1,CFLAR,PHLDA3,GLI3,RHBDD1,MTCH1,JMY,ITSN1,ITGB1,PLEKHF1,ITGA5,PINK1,CHAC1,DLG5,BIRC3,FNIP1,ARHGAP10,RNF41,TJP1,TGFBR2,FGFR1,MALT1,NFKBIA,IRF1,ARHGEF6,DAP,VAV3,CTSB…
0.000589	328	1427	48	0.034	0.146	GO:0097285	BP	12	cell-type specific apoptotic process	7	ROCK1,PRKCI,ILK,BCL10,FOXO3,JAK2,GLI3,ITSN1,PINK1,FNIP1,HIF1A,JUN,DMPK,PRKCA,APP,FAS,BDNF,EGR1,NR3C1,NRG1,ITGA1,GAS6,NLRP1,GRIK2,EDN1,IL12A,AXL,SFRP1,BMP4,CLCF1,WNT5A,SOD2,CD248,IL6,CCL2,KITLG,SERPINE1,CXCL12,SIX4,RGCC,THBS1,SFRP2,SIX1,CRLF1,ANGPT1,NGF,NDNF,NTF3
3.89e-33	5169	1427	550	0.385	0.106	GO:0032502	BP	12	developmental process	2	SPIN1,RAB3GAP1,ARHGEF12,TTC8,ROCK1,LRRC8A,PRKCI,MBNL3,B4GALT1,ADAM9,NPTN,BIRC2,MBNL1,KLF3,TRIO,MED28,PPP3CB,GNAS,FOXN3,PBX3,EZH1,ILK,SRF,MED10,KIAA1109,SMARCA2,ENAH,NDN,PIK3CA,TULP3,DIEXF,ARHGEF10,ABL1,IL11RA,TRIP11,DOCK1,CAV2,TMF1,BCL10,TTC3,MMP14,FOXO3,SH3KBP1,PLXNB2,TIPARP,MED30,TRIOBP,MYO6,STK3,CTDSP1,IFRD1,RARG,SAV1,UTRN,ZNF281,RB1CC1,ZC3H12A,ARHGAP26,PGM3,KIDINS220,SDCCAG8,FZD4,SGCE,TMEM237…
1.8e-33	4568	1427	504	0.353	0.11	GO:0048856	BP	12	anatomical structure development	3	RAB3GAP1,ARHGEF12,TTC8,ROCK1,LRRC8A,PRKCI,MBNL3,B4GALT1,ADAM9,NPTN,BIRC2,MBNL1,TRIO,MED28,PPP3CB,GNAS,FOXN3,PBX3,EZH1,ILK,SRF,MED10,KIAA1109,SMARCA2,ENAH,NDN,PIK3CA,TULP3,ARHGEF10,ABL1,IL11RA,TRIP11,DOCK1,CAV2,TMF1,BCL10,TTC3,MMP14,FOXO3,SH3KBP1,PLXNB2,TIPARP,MED30,TRIOBP,MYO6,STK3,CTDSP1,IFRD1,RARG,SAV1,UTRN,ZNF281,RB1CC1,ZC3H12A,ARHGAP26,PGM3,KIDINS220,SDCCAG8,FZD4,SGCE,TMEM237,RYK,YAP1,TOB2,JA…
3.91e-24	1629	1427	226	0.158	0.139	GO:0009888	BP	12	tissue development	4	ROCK1,MBNL3,B4GALT1,ADAM9,MBNL1,GNAS,FOXN3,ILK,SRF,KIAA1109,ENAH,TULP3,CAV2,TMF1,BCL10,MMP14,FOXO3,PLXNB2,TIPARP,MYO6,STK3,RARG,SAV1,YAP1,JAK2,ACVR1,CFLAR,GLI3,AXIN2,DLG3,FZD1,BOC,ITGB1,PDZRN3,JUNB,ITGA5,FOXP2,ROCK2,VCL,TGFB1I1,COL4A1,LOXL2,PPP3CA,NEDD4,TGFBR2,DST,FGFR1,GAP43,NR2F2,RUNX1,CEBPB,GOPC,TGM2,DUSP5,RBPJ,STS,HIF1A,RDH10,THBS3,SRC,LMO4,JUN,DMPK,PDGFA,TWSG1,TRPS1,TFAP2C,PRKCA,FAM20C,VDR,A…
1.79e-13	891	1427	128	0.09	0.144	GO:0060429	BP	12	epithelium development	5	ROCK1,B4GALT1,ADAM9,ILK,SRF,KIAA1109,ENAH,TULP3,TMF1,BCL10,MMP14,PLXNB2,MYO6,STK3,RARG,SAV1,YAP1,JAK2,ACVR1,GLI3,DLG3,FZD1,ITGA5,FOXP2,ROCK2,VCL,TGFB1I1,TGFBR2,FGFR1,NR2F2,CEBPB,GOPC,TGM2,RBPJ,HIF1A,RDH10,SRC,LMO4,JUN,PDGFA,TFAP2C,FAM20C,VDR,EREG,IRX2,TGFB1,KCNMA1,SMAD3,NR3C1,AJUBA,NRG1,CITED2,NFATC4,DLC1,ERRFI1,SOCS3,FRMD6,SKIL,CSF1,DACT1,FGF1,FZD2,HEG1,FOXF2,PTK7,EDN1,BASP1,CAV1,PRICKLE1,FOXP1,…
6.29e-09	227	1427	47	0.033	0.207	GO:0061448	BP	12	connective tissue development	5	GNAS,RARG,GLI3,AXIN2,LOXL2,TGFBR2,FGFR1,HIF1A,THBS3,TRPS1,PRKCA,GHR,ARRDC3,TGFB1,SMAD3,SMAD9,EGR1,CSF1,EDN1,ID2,MGP,BMP4,ARID5B,EFEMP1,WNT5A,HMGA2,WNT5B,COL5A1,HOXA11,CTGF,ACTA2,ACVRL1,CYR61,FGF2,THBS1,SFRP2,COL1A1,CHI3L1,SULF1,OSR2,COMP,PRRX1,PDGFRB,PRRX2,ZEB1,MKX,LUM
1.44e-10	388	1427	69	0.048	0.178	GO:0060537	BP	12	muscle tissue development	5	MBNL3,MBNL1,ILK,SRF,CAV2,TIPARP,SAV1,ACVR1,CFLAR,BOC,ITGB1,PDZRN3,FOXP2,COL4A1,PPP3CA,NEDD4,TGFBR2,FGFR1,NR2F2,RBPJ,DMPK,APP,TGFBR3,PLCB1,TSHZ3,BDNF,TGFB1,SMAD3,EGR1,ADAM12,NRG1,CITED2,HDAC5,SKIL,TENM4,SLC8A1,SMAD7,HDAC9,NUPR1,CAV1,PRICKLE1,FOXP1,TNC,RBM24,COL14A1,GJA1,BMP4,SPEG,MYLK,WNT5A,PLAGL1,IGFBP5,TPM1,TBX3,SIX4,WNT2,DKK1,FGF2,ITGA8,EYA1,IGFBP3,SIX1,TBX5,TWIST1,PDGFRB,MKX,DCN,PDGFRA,GREM1
2.03e-09	373	1427	65	0.046	0.174	GO:0014706	BP	12	striated muscle tissue development	6	MBNL3,MBNL1,ILK,SRF,CAV2,SAV1,ACVR1,CFLAR,BOC,ITGB1,PDZRN3,FOXP2,COL4A1,PPP3CA,NEDD4,TGFBR2,FGFR1,NR2F2,RBPJ,DMPK,APP,TGFBR3,PLCB1,BDNF,TGFB1,SMAD3,EGR1,ADAM12,NRG1,CITED2,HDAC5,SKIL,TENM4,SLC8A1,SMAD7,HDAC9,NUPR1,CAV1,PRICKLE1,FOXP1,TNC,RBM24,COL14A1,GJA1,BMP4,SPEG,WNT5A,PLAGL1,IGFBP5,TPM1,TBX3,SIX4,WNT2,DKK1,FGF2,EYA1,IGFBP3,SIX1,TBX5,TWIST1,PDGFRB,MKX,DCN,PDGFRA,GREM1
0.00547	20	1427	9	0.006	0.45	GO:0048745	BP	12	smooth muscle tissue development	6	TIPARP,FOXP2,TSHZ3,FOXP1,BMP4,MYLK,ITGA8,SIX1,PDGFRB
3.62e-34	4033	1427	463	0.324	0.115	GO:0044767	BP	12	single-organism developmental process	3	RAB3GAP1,ARHGEF12,TTC8,ROCK1,LRRC8A,PRKCI,MBNL3,B4GALT1,ADAM9,NPTN,BIRC2,MBNL1,TRIO,MED28,PPP3CB,GNAS,FOXN3,PBX3,ILK,SRF,MED10,SMARCA2,ENAH,NDN,PIK3CA,TULP3,ARHGEF10,ABL1,IL11RA,TRIP11,DOCK1,CAV2,TMF1,BCL10,TTC3,MMP14,FOXO3,SH3KBP1,PLXNB2,TIPARP,MED30,TRIOBP,MYO6,STK3,CTDSP1,IFRD1,RARG,SAV1,UTRN,ZNF281,RB1CC1,ZC3H12A,PGM3,KIDINS220,SDCCAG8,FZD4,SGCE,TMEM237,RYK,YAP1,TOB2,JAK2,RBFOX2,ACVR1,ZNF135,…
8.17e-18	537	1427	100	0.07	0.186	GO:0061061	BP	12	muscle structure development	4	MBNL3,MBNL1,MED28,ILK,SRF,SMARCA2,ABL1,CAV2,IFRD1,SAV1,UTRN,SGCE,ACVR1,CFLAR,SMARCD3,BOC,ITGB1,PDZRN3,SGCB,FOXP2,COL4A1,FHL3,EPAS1,PPP3CA,NEDD4,TGFBR2,UCHL1,FGFR1,NR2F2,RBPJ,DMPK,APP,TGFBR3,EREG,MURC,PLCB1,TSHZ3,BDNF,TGFB1,SMAD3,EGR1,ADAM12,NRG1,CITED2,NFATC4,HDAC5,SKIL,SLC8A1,SMAD7,HDAC9,SCN8A,EDN1,NUPR1,BASP1,CAV1,PRICKLE1,FOXP1,CDH2,FAM65B,FHL1,TNC,SYNE1,RBM24,COL14A1,GJA1,BMP4,SPEG,ARID5B,MYL…
8.26e-25	3375	1427	381	0.267	0.113	GO:0048869	BP	12	cellular developmental process	3	ARHGEF12,TTC8,ROCK1,LRRC8A,PRKCI,MBNL3,B4GALT1,ADAM9,NPTN,BIRC2,MBNL1,TRIO,MED28,PPP3CB,GNAS,PBX3,ILK,SRF,MED10,KIAA1109,SMARCA2,ENAH,NDN,TULP3,ARHGEF10,ABL1,DOCK1,CAV2,TMF1,TTC3,MMP14,FOXO3,SH3KBP1,PLXNB2,TIPARP,MED30,TRIOBP,MYO6,STK3,CTDSP1,IFRD1,RARG,SAV1,UTRN,ZNF281,ZC3H12A,KIDINS220,FZD4,TMEM237,RYK,YAP1,TOB2,JAK2,RBFOX2,ACVR1,ZNF135,COL5A2,CFLAR,GLI3,RHBDD1,AXIN2,MTCH1,DLG3,ZHX3,FZD1,SMARCD…
5.64e-25	3176	1427	365	0.256	0.115	GO:0030154	BP	12	cell differentiation	4	ARHGEF12,TTC8,ROCK1,LRRC8A,PRKCI,MBNL3,B4GALT1,ADAM9,NPTN,BIRC2,MBNL1,TRIO,MED28,PPP3CB,GNAS,PBX3,ILK,SRF,MED10,KIAA1109,SMARCA2,ENAH,NDN,TULP3,ARHGEF10,ABL1,DOCK1,CAV2,TMF1,TTC3,MMP14,FOXO3,PLXNB2,TIPARP,MED30,TRIOBP,MYO6,STK3,CTDSP1,IFRD1,RARG,SAV1,UTRN,ZNF281,ZC3H12A,KIDINS220,FZD4,RYK,YAP1,TOB2,JAK2,RBFOX2,ACVR1,COL5A2,CFLAR,GLI3,RHBDD1,AXIN2,MTCH1,DLG3,ZHX3,FZD1,SMARCD3,BOC,ITGB1,PDZRN3,JUNB…
0.0291	164	1427	27	0.019	0.165	GO:0045444	BP	12	fat cell differentiation	5	TTC8,ZC3H12A,TGFB1I1,CEBPB,OSBPL8,FNDC3B,PLCB1,TGFB1,CLIP3,DACT1,ID2,JDP2,KLF4,SFRP1,PPARG,ARID5B,ADIRF,WNT5A,HMGA2,SOD2,IL6,WNT5B,RARRES2,SFRP2,FGF10,MEDAG,RUNX1T1
4.18e-05	311	1427	49	0.034	0.158	GO:0048863	BP	12	stem cell differentiation	5	MED28,SRF,MED10,MED30,SAV1,ZNF281,YAP1,ACVR1,AXIN2,FZD1,TGFB1I1,LOXL2,FGFR1,RBPJ,HIF1A,RDH10,TFAP2C,TGFBR3,TGFB1,SMAD3,NRG1,CITED2,SMAD7,FOXF2,EDN1,LOXL3,PRICKLE1,EDNRA,KLF4,SFRP1,BMP4,WNT5A,HMGA2,LDB2,FZD7,KITLG,S100A4,TBX3,WNT2,RGCC,FGF2,SFRP2,COL1A1,HGF,FGF10,TBX5,TWIST1,PDGFRA,GREM1
3.48e-11	360	1427	67	0.047	0.186	GO:0042692	BP	12	muscle cell differentiation	5	MBNL3,MBNL1,MED28,ILK,SRF,SMARCA2,ABL1,CAV2,IFRD1,UTRN,ACVR1,CFLAR,SMARCD3,BOC,ITGB1,PDZRN3,COL4A1,EPAS1,PPP3CA,NEDD4,UCHL1,RBPJ,DMPK,APP,EREG,PLCB1,TSHZ3,TGFB1,EGR1,ADAM12,NRG1,CITED2,NFATC4,HDAC5,SLC8A1,HDAC9,EDN1,NUPR1,PRICKLE1,FOXP1,CDH2,TNC,SYNE1,RBM24,COL14A1,BMP4,SPEG,PLAGL1,IGFBP5,TPM1,TBX3,ADM,SIX4,DKK1,ITGA8,IGFBP3,SIX1,FLNC,FGF10,TBX18,TBX5,PDGFRB,NTF3,ZEB1,MKX,PDGFRA,GREM1
0.000104	48	1427	16	0.011	0.333	GO:0051145	BP	12	smooth muscle cell differentiation	6	MED28,SRF,SMARCA2,ACVR1,EREG,TSHZ3,TGFB1,NFATC4,BMP4,ADM,ITGA8,SIX1,FGF10,TBX18,NTF3,ZEB1
0.00014	55	1427	17	0.012	0.309	GO:0045445	BP	12	myoblast differentiation	6	MBNL3,MBNL1,ILK,SRF,IFRD1,BOC,EPAS1,RBPJ,PLCB1,TGFB1,NRG1,PRICKLE1,BMP4,TBX3,IGFBP3,MKX,GREM1
2.16e-06	285	1427	49	0.034	0.172	GO:0051146	BP	12	striated muscle cell differentiation	6	MBNL3,ILK,SRF,CAV2,ACVR1,CFLAR,BOC,ITGB1,PDZRN3,COL4A1,PPP3CA,NEDD4,UCHL1,RBPJ,DMPK,APP,PLCB1,TGFB1,EGR1,ADAM12,NRG1,CITED2,HDAC5,SLC8A1,HDAC9,EDN1,NUPR1,PRICKLE1,FOXP1,CDH2,TNC,RBM24,COL14A1,BMP4,SPEG,PLAGL1,IGFBP5,TPM1,TBX3,SIX4,DKK1,IGFBP3,SIX1,FLNC,TBX5,PDGFRB,MKX,PDGFRA,GREM1
0.0219	268	1427	38	0.027	0.142	GO:0045165	BP	12	cell fate commitment	4	IFRD1,ACVR1,GLI3,ITGB1,TGFB1I1,EPAS1,FGFR1,GAP43,NR2F2,RBPJ,LMO4,TFAP2C,GAS1,NRG1,TENM4,FGF1,IL7,ID2,AR,KLF4,SFRP1,BMP4,PPARG,WNT5A,FZD7,WNT5B,HOXA11,TBX3,WNT2,DKK1,FGF13,FGF2,EYA1,SFRP2,SIX1,FGF10,NTF3,HOXA13
4.19e-26	1704	1427	238	0.167	0.14	GO:0048468	BP	12	cell development	4	ARHGEF12,TTC8,ROCK1,PRKCI,MBNL3,B4GALT1,NPTN,TRIO,MED28,PPP3CB,PBX3,ILK,SRF,MED10,ENAH,NDN,ARHGEF10,ABL1,DOCK1,CAV2,TMF1,TTC3,FOXO3,PLXNB2,MED30,TRIOBP,MYO6,CTDSP1,RARG,SAV1,UTRN,KIDINS220,FZD4,RYK,YAP1,JAK2,RBFOX2,ACVR1,COL5A2,CFLAR,GLI3,AXIN2,MTCH1,DLG3,FZD1,SMARCD3,BOC,ITGB1,PDZRN3,FEZ2,PRICKLE2,ITGA5,ROCK2,CACNB3,TGFB1I1,FERMT2,COL4A1,LOXL2,EPAS1,PPP3CA,NEDD4,UCHL1,DST,FGFR1,SPOCK1,GAP43,DBN1…
7.65e-05	251	1427	42	0.029	0.167	GO:0048864	BP	12	stem cell development	5	MED28,MED10,MED30,SAV1,YAP1,ACVR1,AXIN2,TGFB1I1,LOXL2,RBPJ,HIF1A,RDH10,TFAP2C,TGFBR3,TGFB1,SMAD3,NRG1,CITED2,SMAD7,FOXF2,EDN1,LOXL3,EDNRA,KLF4,SFRP1,WNT5A,HMGA2,LDB2,FZD7,KITLG,S100A4,TBX3,WNT2,RGCC,FGF2,SFRP2,COL1A1,HGF,FGF10,TBX5,TWIST1,GREM1
2.14e-07	176	1427	38	0.027	0.216	GO:0055001	BP	12	muscle cell development	5	MBNL3,ILK,SRF,CAV2,CFLAR,BOC,ITGB1,PDZRN3,COL4A1,PPP3CA,NEDD4,UCHL1,DMPK,APP,PLCB1,TGFB1,NFATC4,HDAC5,SLC8A1,HDAC9,EDN1,PRICKLE1,FOXP1,TNC,RBM24,COL14A1,BMP4,SPEG,TPM1,TBX3,ADM,SIX4,IGFBP3,SIX1,FLNC,PDGFRB,MKX,PDGFRA
5.85e-07	166	1427	36	0.025	0.217	GO:0055002	BP	12	striated muscle cell development	6	MBNL3,ILK,SRF,CAV2,CFLAR,BOC,ITGB1,PDZRN3,COL4A1,PPP3CA,NEDD4,UCHL1,DMPK,APP,PLCB1,TGFB1,HDAC5,SLC8A1,HDAC9,EDN1,PRICKLE1,FOXP1,TNC,RBM24,COL14A1,BMP4,SPEG,TPM1,TBX3,SIX4,IGFBP3,SIX1,FLNC,PDGFRB,MKX,PDGFRA
1.36e-05	114	1427	27	0.019	0.237	GO:0048747	BP	12	muscle fiber development	7	MBNL3,ILK,CAV2,CFLAR,BOC,PDZRN3,COL4A1,PPP3CA,NEDD4,UCHL1,DMPK,APP,PLCB1,TGFB1,HDAC5,SLC8A1,HDAC9,PRICKLE1,TNC,RBM24,BMP4,TBX3,SIX4,IGFBP3,SIX1,FLNC,MKX
1.42e-48	2362	1427	352	0.247	0.149	GO:0009653	BP	12	anatomical structure morphogenesis	3	RAB3GAP1,ARHGEF12,TTC8,ROCK1,PRKCI,B4GALT1,ADAM9,MBNL1,TRIO,PPP3CB,GNAS,EZH1,ILK,SRF,ENAH,NDN,PIK3CA,TULP3,ABL1,DOCK1,TMF1,BCL10,TTC3,MMP14,SH3KBP1,PLXNB2,TIPARP,TRIOBP,MYO6,STK3,RARG,SAV1,UTRN,ZNF281,ZC3H12A,KIDINS220,SDCCAG8,FZD4,TMEM237,RYK,YAP1,JAK2,RBFOX2,ACVR1,ZNF135,COL5A2,CFLAR,PHLDA3,GLI3,AXIN2,DLG3,FZD1,SMARCD3,BOC,ITGB1,JUNB,FEZ2,ITGA5,FOXP2,ROCK2,PLCD3,VCL,CACNB3,TGFB1I1,FERMT2,COL4A1…
0.00517	36	1427	12	0.008	0.333	GO:0061383	BP	12	trabecula morphogenesis	4	SRF,RBPJ,THBS3,TGFBR3,NRG1,MMP2,ADAMTS1,SFRP1,SLC40A1,FBN2,COL1A1,GREM1
6.29e-21	565	1427	109	0.076	0.193	GO:0048729	BP	12	tissue morphogenesis	4	B4GALT1,ILK,SRF,ENAH,TULP3,BCL10,MMP14,PLXNB2,STK3,RARG,YAP1,ACVR1,GLI3,DLG3,FZD1,ITGA5,ROCK2,VCL,TGFB1I1,TGFBR2,DST,FGFR1,RUNX1,TGM2,RBPJ,HIF1A,RDH10,SRC,LMO4,PDGFA,TWSG1,TFAP2C,VDR,TGFBR3,IRX2,TGFB1,SMAD3,NR3C1,GCNT4,AJUBA,NRG1,CITED2,NFATC4,DLC1,SOCS3,CSF1,DACT1,SMAD7,FGF1,FZD2,FOXF2,PTK7,EDN1,PRICKLE1,EDNRA,TNC,AR,KLF4,SEMA3A,FRAS1,EGFR,GJA1,SFRP1,BMP4,PODXL,NTN4,MYLK,GCNT1,WNT5A,HMGA2,CTHRC1…
1.84e-19	445	1427	92	0.064	0.207	GO:0002009	BP	12	morphogenesis of an epithelium	5	B4GALT1,ILK,SRF,ENAH,TULP3,BCL10,MMP14,PLXNB2,STK3,RARG,YAP1,ACVR1,GLI3,DLG3,FZD1,ITGA5,ROCK2,VCL,TGFB1I1,TGFBR2,FGFR1,TGM2,RBPJ,HIF1A,RDH10,SRC,LMO4,PDGFA,TFAP2C,VDR,IRX2,TGFB1,SMAD3,NR3C1,AJUBA,CITED2,NFATC4,DLC1,SOCS3,CSF1,DACT1,FGF1,FZD2,FOXF2,PTK7,EDN1,PRICKLE1,EDNRA,TNC,AR,SEMA3A,FRAS1,EGFR,GJA1,SFRP1,BMP4,PODXL,NTN4,WNT5A,CTHRC1,IL6,COL5A1,NRP1,HOXA11,PBX1,SHROOM3,CXCL12,TBX3,ADM,SIX4,ACVR…
4.69e-28	959	1427	167	0.117	0.174	GO:0048646	BP	12	anatomical structure formation involved in morphogenesis	3	TTC8,ROCK1,B4GALT1,ADAM9,ILK,SRF,ENAH,PIK3CA,TULP3,TMF1,BCL10,MMP14,PLXNB2,TIPARP,STK3,ZC3H12A,SDCCAG8,FZD4,TMEM237,YAP1,ACVR1,CFLAR,GLI3,AXIN2,FZD1,SMARCD3,ITGB1,JUNB,ITGA5,ROCK2,PLCD3,COL4A1,TJP1,LOXL2,EPAS1,TGFBR2,DST,FGFR1,NFIX,MFGE8,VAV3,HS6ST1,RUNX1,PLXDC1,TGM2,DUSP5,RBPJ,ELK3,HIF1A,RDH10,THBS3,TMEM216,IL8,LMO4,JUN,PDGFA,ITGAV,CYP1B1,TWSG1,TFAP2C,PRKCA,TGFBR3,EREG,CDH13,IRX2,HDAC7,RORA,TGFB…
1.28e-06	4926	1427	425	0.298	0.086	GO:0051179	BP	12	localization	2	MIA3,TMED9,ATP11C,DOPEY1,TMEM165,CHMP4B,TTC8,BET1L,ROCK1,MBTPS1,PRKCI,B4GALT1,ADAM9,KIF1C,TUSC3,COPB1,SCYL1,NPC1,ARL1,RALA,PPP3CB,CASK,GNAS,MCFD2,USO1,CD151,ILK,RAB34,SRF,LZTFL1,VAMP4,OPTN,ABCC4,LMAN1,ENAH,DYNLT3,NDN,PIK3CA,SH3BP4,IPO5,ABL1,AKAP9,TRIP11,DOCK1,BET1,TRIP10,CAV2,RAB40B,LASP1,TMF1,MMP14,SLC35B3,SH3KBP1,GOLGA3,PLXNB2,MYO6,AP3S1,UTRN,CTSA,TRAM1,ZC3H12A,SAR1A,FCHO2,GABARAP,FZD4,FTH1,MCU…
7.92e-25	1039	1427	169	0.118	0.163	GO:0051674	BP	12	localization of cell	3	MIA3,ROCK1,PRKCI,B4GALT1,ADAM9,CD151,ILK,SRF,NDN,PIK3CA,ABL1,DOCK1,TMF1,MMP14,SH3KBP1,PLXNB2,JAK2,RBFOX2,ACVR1,GLI3,ARHGEF5,JMY,ITGB1,CCDC23,ITGA5,ROCK2,VCL,RNF41,LOXL2,TGFBR2,DST,FGFR1,SPOCK1,VAV3,FUT8,SPATA13,PEAK1,NR2F2,ENPP2,PTPRK,IRS1,HIF1A,SRC,SRGAP1,IL8,PDGFA,ITGAV,CYP1B1,PRKCA,TMSB4Y,TGFBR3,DDR2,CDH13,PRKG1,PLCB1,TGFB1,HDAC7,SPHK1,RRAS,SMAD3,MATN2,TNFRSF12A,GPR124,CNN2,AJUBA,NRG1,CITED2,D…
7.92e-25	1039	1427	169	0.118	0.163	GO:0048870	BP	12	cell motility	4	MIA3,ROCK1,PRKCI,B4GALT1,ADAM9,CD151,ILK,SRF,NDN,PIK3CA,ABL1,DOCK1,TMF1,MMP14,SH3KBP1,PLXNB2,JAK2,RBFOX2,ACVR1,GLI3,ARHGEF5,JMY,ITGB1,CCDC23,ITGA5,ROCK2,VCL,RNF41,LOXL2,TGFBR2,DST,FGFR1,SPOCK1,VAV3,FUT8,SPATA13,PEAK1,NR2F2,ENPP2,PTPRK,IRS1,HIF1A,SRC,SRGAP1,IL8,PDGFA,ITGAV,CYP1B1,PRKCA,TMSB4Y,TGFBR3,DDR2,CDH13,PRKG1,PLCB1,TGFB1,HDAC7,SPHK1,RRAS,SMAD3,MATN2,TNFRSF12A,GPR124,CNN2,AJUBA,NRG1,CITED2,D…
6.21e-27	961	1427	165	0.116	0.172	GO:0016477	BP	12	cell migration	5	MIA3,ROCK1,PRKCI,B4GALT1,ADAM9,CD151,ILK,SRF,NDN,PIK3CA,DOCK1,MMP14,SH3KBP1,PLXNB2,JAK2,RBFOX2,ACVR1,GLI3,ARHGEF5,ITGB1,CCDC23,ITGA5,VCL,RNF41,LOXL2,TGFBR2,DST,FGFR1,SPOCK1,VAV3,FUT8,SPATA13,PEAK1,NR2F2,ENPP2,PTPRK,IRS1,HIF1A,SRC,SRGAP1,IL8,PDGFA,ITGAV,CYP1B1,PRKCA,TMSB4Y,TGFBR3,DDR2,CDH13,PRKG1,PLCB1,TGFB1,HDAC7,SPHK1,RRAS,SMAD3,MATN2,TNFRSF12A,GPR124,CNN2,AJUBA,NRG1,CITED2,DLC1,ITGA1,LRP1,SRPX2…
1.38e-08	240	1427	48	0.034	0.2	GO:0001667	BP	12	ameboidal cell migration	6	ADAM9,SRF,PIK3CA,ACVR1,ITGB1,CCDC23,LOXL2,TGFBR2,DST,NR2F2,HIF1A,CYP1B1,PRKCA,TGFBR3,DDR2,CDH13,TGFB1,HDAC7,GPR124,SRPX2,HDAC5,SLC8A1,HDAC9,EDN1,KLF4,SEMA3A,BMP4,ARID5B,WNT5A,TIMP1,ID1,KITLG,NRP1,CXCL12,FAP,ACVRL1,RGCC,FGF2,THBS1,PPAP2B,ANGPT1,SLIT2,BMPER,FGF10,VEGFC,TWIST1,FGF7,GREM1
4.75e-28	1061	1427	178	0.125	0.168	GO:0022610	BP	12	biological adhesion	2	MIA3,ROCK1,B4GALT1,ADAM9,LPP,NPTN,CASK,CD151,ILK,SRF,ABL1,MMP14,TRIOBP,UTRN,FZD4,SGCE,TNIP1,CD99,JAK2,BOC,ITGB1,PCDHGB7,ITGA5,ITGB5,KIFAP3,DLG5,ROCK2,VCL,TGFB1I1,FERMT2,LOXL2,PVRL3,TLN2,DST,MFGE8,SPOCK1,VAV3,PEAK1,ALCAM,PTPRK,TGM2,ITGA2,THBS3,SRC,IL8,ZYX,ITGAV,CYP1B1,EGFLAM,FBLN7,PRKCA,SNED1,FXYD5,TPM4,APP,NTM,DDR2,CDH13,LPXN,PRKG1,SCN1B,TGFB1,ANTXR1,TNFAIP6,TGFBI,FBLIM1,HAPLN3,SMAD3,TNFRSF12A,SD…
3.72e-28	1059	1427	178	0.125	0.168	GO:0007155	BP	12	cell adhesion	3	MIA3,ROCK1,B4GALT1,ADAM9,LPP,NPTN,CASK,CD151,ILK,SRF,ABL1,MMP14,TRIOBP,UTRN,FZD4,SGCE,TNIP1,CD99,JAK2,BOC,ITGB1,PCDHGB7,ITGA5,ITGB5,KIFAP3,DLG5,ROCK2,VCL,TGFB1I1,FERMT2,LOXL2,PVRL3,TLN2,DST,MFGE8,SPOCK1,VAV3,PEAK1,ALCAM,PTPRK,TGM2,ITGA2,THBS3,SRC,IL8,ZYX,ITGAV,CYP1B1,EGFLAM,FBLN7,PRKCA,SNED1,FXYD5,TPM4,APP,NTM,DDR2,CDH13,LPXN,PRKG1,SCN1B,TGFB1,ANTXR1,TNFAIP6,TGFBI,FBLIM1,HAPLN3,SMAD3,TNFRSF12A,SD…
4.06e-18	255	1427	65	0.046	0.255	GO:0031589	BP	12	cell-substrate adhesion	4	ROCK1,ADAM9,CASK,ILK,SRF,MMP14,TRIOBP,UTRN,FZD4,SGCE,JAK2,ITGB1,ROCK2,VCL,FERMT2,DST,SPOCK1,PEAK1,PTPRK,ITGA2,THBS3,SRC,ITGAV,EGFLAM,SNED1,CDH13,ANTXR1,SMAD3,TNFRSF12A,NID2,AJUBA,DLC1,ITGA1,GAS6,CSF1,EMILIN1,PLAU,SDC4,FN1,AXL,SFRP1,CCDC80,ECM2,FZD7,COL13A1,SMAD6,ABI3BP,CTGF,SERPINE1,FBLN5,COL8A1,ACVRL1,CYR61,EDIL3,ITGA8,THBS1,THY1,COL1A1,VIT,ANGPT1,NDNF,FBLN2,COL3A1,GREM1,EGFL6
2.86e-09	176	1427	41	0.029	0.233	GO:0007160	BP	12	cell-matrix adhesion	5	ROCK1,ADAM9,CASK,ILK,SRF,MMP14,UTRN,SGCE,ITGB1,ROCK2,VCL,FERMT2,DST,PTPRK,ITGA2,THBS3,SRC,ITGAV,SNED1,CDH13,SMAD3,NID2,AJUBA,DLC1,ITGA1,CSF1,PLAU,SDC4,FN1,SFRP1,ECM2,COL13A1,CTGF,SERPINE1,FBLN5,ACVRL1,ITGA8,THBS1,THY1,COL3A1,GREM1
1.49e-10	5086	1427	458	0.321	0.09	GO:0071840	BP	12	cellular component organization or biogenesis	2	TMED9,PPIB,ATP11C,DOPEY1,TMEM165,ARHGEF12,CHMP4B,TTC8,ROCK1,EPC2,PRKCI,USP3,B4GALT1,ADAM9,COPB1,TMEM123,NPTN,ARL1,BIRC2,MBNL1,RALA,TRIO,PPP3CB,CASK,CSNK1A1,USO1,CD151,STK38L,ILK,RAB34,SRF,KIAA1109,SMARCA2,OPTN,LMAN1,ENAH,DYNLT3,LEPRE1,NDN,TESK1,SH3BP4,ARHGEF10,ABL1,ASH1L,DOCK1,BET1,TRIP10,CAV2,TMF1,NCOA7,BCL10,TTC3,MMP14,SH3KBP1,PLXNB2,TRIOBP,MYO6,RARG,UTRN,RB1CC1,ARHGAP26,SACS,FCHO2,GABARAP,PRDM…
1.14e-11	4958	1427	454	0.318	0.092	GO:0016043	BP	12	cellular component organization	3	TMED9,PPIB,ATP11C,DOPEY1,TMEM165,ARHGEF12,CHMP4B,TTC8,ROCK1,EPC2,PRKCI,USP3,B4GALT1,ADAM9,COPB1,TMEM123,NPTN,ARL1,BIRC2,MBNL1,RALA,TRIO,PPP3CB,CASK,CSNK1A1,USO1,CD151,STK38L,ILK,RAB34,SRF,KIAA1109,SMARCA2,OPTN,LMAN1,ENAH,DYNLT3,LEPRE1,NDN,TESK1,SH3BP4,ARHGEF10,ABL1,ASH1L,DOCK1,BET1,TRIP10,CAV2,TMF1,BCL10,TTC3,MMP14,SH3KBP1,PLXNB2,TRIOBP,MYO6,RARG,UTRN,RB1CC1,ARHGAP26,SACS,FCHO2,GABARAP,PRDM5,KIDI…
2.04e-06	223	1427	42	0.029	0.188	GO:0034330	BP	12	cell junction organization	4	ROCK1,PRKCI,CD151,ILK,SRF,TESK1,MMP14,ITGB1,ITGA5,ROCK2,VCL,FERMT2,TJP1,PVRL3,TLN2,DST,ARHGEF6,PTPRK,SRC,PRKCA,CDH13,TGFB1,HDAC7,FBLIM1,SMAD3,AJUBA,DLC1,SMAD7,HEG1,SDC4,FN1,CDH2,CLDN23,GJA1,SFRP1,NFASC,ACVRL1,THBS1,THY1,FLNC,CDH11,GREM1
0.000441	193	1427	34	0.024	0.176	GO:0045216	BP	12	cell-cell junction organization	5	ROCK1,PRKCI,SRF,MMP14,ITGB1,ROCK2,VCL,FERMT2,TJP1,PVRL3,TLN2,DST,PTPRK,SRC,PRKCA,CDH13,TGFB1,HDAC7,SMAD3,AJUBA,DLC1,SMAD7,HEG1,SDC4,CDH2,CLDN23,GJA1,SFRP1,NFASC,ACVRL1,THBS1,THY1,CDH11,GREM1
0.000356	93	1427	22	0.015	0.237	GO:0034332	BP	12	adherens junction organization	6	ROCK1,MMP14,ROCK2,VCL,FERMT2,PVRL3,DST,PTPRK,SRC,CDH13,SMAD3,AJUBA,DLC1,SMAD7,SDC4,CDH2,SFRP1,ACVRL1,THBS1,THY1,CDH11,GREM1
6.62e-19	1141	1427	166	0.116	0.145	GO:0032989	BP	12	cellular component morphogenesis	4	ARHGEF12,TTC8,ROCK1,TRIO,PPP3CB,ILK,SRF,ENAH,NDN,ABL1,DOCK1,TMF1,TTC3,SH3KBP1,PLXNB2,TRIOBP,UTRN,KIDINS220,FZD4,TMEM237,RYK,JAK2,RBFOX2,ZNF135,COL5A2,CFLAR,GLI3,AXIN2,DLG3,FZD1,BOC,ITGB1,FEZ2,ITGA5,ROCK2,CACNB3,TGFB1I1,FERMT2,COL4A1,WASF1,LOXL2,SPEF2,NEDD4,UCHL1,DST,FGFR1,WTIP,GAP43,PEAK1,NTNG1,ALCAM,CAP2,PGRMC1,RBPJ,IDUA,S100A6,KLF7,ITGA2,HIF1A,SRC,SRGAP1,TMEM216,EVL,JUN,ITGAV,ABLIM3,CDC42EP4,VD…
3.02e-08	786	1427	104	0.073	0.132	GO:0032990	BP	12	cell part morphogenesis	5	ARHGEF12,TTC8,ROCK1,TRIO,PPP3CB,ILK,ENAH,NDN,ABL1,DOCK1,PLXNB2,UTRN,KIDINS220,TMEM237,RYK,JAK2,RBFOX2,COL5A2,GLI3,DLG3,FZD1,BOC,ITGB1,FEZ2,ITGA5,ROCK2,CACNB3,COL4A1,WASF1,SPEF2,NEDD4,UCHL1,DST,FGFR1,GAP43,NTNG1,ALCAM,CAP2,PGRMC1,S100A6,KLF7,ITGA2,SRC,SRGAP1,TMEM216,EVL,JUN,ITGAV,ABLIM3,APP,DPYSL2,GAS1,WEE1,SCN1B,BDNF,SIPA1L1,RRAS,MATN2,TNFRSF12A,RGMB,ITGA1,SKIL,CHN1,DACT1,FZD2,DPYSL3,SPON2,UNC5B,…
2.71e-18	1075	1427	158	0.111	0.147	GO:0000902	BP	12	cell morphogenesis	5	ARHGEF12,TTC8,ROCK1,TRIO,PPP3CB,ILK,SRF,ENAH,NDN,ABL1,DOCK1,TTC3,SH3KBP1,PLXNB2,TRIOBP,UTRN,KIDINS220,FZD4,TMEM237,RYK,JAK2,RBFOX2,ZNF135,COL5A2,GLI3,AXIN2,DLG3,FZD1,BOC,ITGB1,FEZ2,ITGA5,ROCK2,CACNB3,TGFB1I1,FERMT2,COL4A1,WASF1,LOXL2,SPEF2,NEDD4,UCHL1,DST,FGFR1,WTIP,GAP43,PEAK1,NTNG1,ALCAM,CAP2,PGRMC1,RBPJ,IDUA,S100A6,KLF7,ITGA2,HIF1A,SRC,SRGAP1,TMEM216,EVL,JUN,ITGAV,ABLIM3,CDC42EP4,VDR,APP,DPYSL…
6.6e-21	778	1427	133	0.093	0.171	GO:0000904	BP	12	cell morphogenesis involved in differentiation	6	ARHGEF12,TTC8,ROCK1,TRIO,PPP3CB,ILK,SRF,ENAH,NDN,ABL1,DOCK1,TTC3,PLXNB2,TRIOBP,KIDINS220,FZD4,RYK,JAK2,RBFOX2,COL5A2,GLI3,AXIN2,DLG3,FZD1,BOC,ITGB1,FEZ2,ITGA5,ROCK2,CACNB3,TGFB1I1,FERMT2,COL4A1,LOXL2,NEDD4,UCHL1,DST,FGFR1,GAP43,PEAK1,NTNG1,ALCAM,CAP2,PGRMC1,RBPJ,S100A6,KLF7,ITGA2,HIF1A,SRC,SRGAP1,EVL,JUN,ITGAV,ABLIM3,APP,DPYSL2,TGFBR3,GAS1,SCN1B,BDNF,TGFB1,ANTXR1,SIPA1L1,RRAS,SMAD3,MATN2,TNFRSF12…
7.34e-10	1069	1427	135	0.095	0.126	GO:0030030	BP	12	cell projection organization	4	ARHGEF12,TTC8,ROCK1,PRKCI,NPTN,RALA,TRIO,PPP3CB,ILK,SRF,ENAH,NDN,ABL1,DOCK1,PLXNB2,MYO6,UTRN,ARHGAP26,KIDINS220,TMEM237,RYK,JAK2,RBFOX2,COL5A2,GLI3,DLG3,FZD1,BOC,ITGB1,FEZ2,PRICKLE2,ITGA5,ROCK2,VCL,CACNB3,COL4A1,WASF1,SPEF2,NEDD4,UCHL1,DST,FGFR1,ARHGEF6,SPOCK1,VAV3,GAP43,DBN1,SPATA13,NTNG1,ALCAM,CAP2,PGRMC1,S100A6,KLF7,ITGA2,SRC,SRGAP1,TMEM216,MTSS1L,EVL,JUN,PDGFA,ITGAV,ABLIM3,FXYD5,CDC42EP4,APP,…
1.98e-08	770	1427	103	0.072	0.134	GO:0048858	BP	12	cell projection morphogenesis	5	ARHGEF12,TTC8,ROCK1,TRIO,PPP3CB,ILK,ENAH,NDN,ABL1,DOCK1,PLXNB2,UTRN,KIDINS220,TMEM237,RYK,JAK2,RBFOX2,COL5A2,GLI3,DLG3,FZD1,BOC,ITGB1,FEZ2,ITGA5,ROCK2,CACNB3,COL4A1,WASF1,SPEF2,NEDD4,UCHL1,DST,FGFR1,GAP43,NTNG1,ALCAM,CAP2,PGRMC1,S100A6,KLF7,ITGA2,SRC,SRGAP1,TMEM216,EVL,JUN,ITGAV,ABLIM3,APP,DPYSL2,GAS1,WEE1,SCN1B,BDNF,SIPA1L1,RRAS,MATN2,TNFRSF12A,RGMB,ITGA1,SKIL,CHN1,DACT1,FZD2,DPYSL3,SPON2,UNC5B,…
4.32e-38	366	1427	108	0.076	0.295	GO:0043062	BP	12	extracellular structure organization	4	PPIB,B4GALT1,ADAM9,CASK,CD151,ILK,LEPRE1,MMP14,PXDN,COL5A2,ITGB1,SPARC,ITGA5,ITGB5,COL4A1,LOXL2,DST,CTSB,SERPINH1,APLP2,ITGA2,PDGFA,ITGAV,EGFLAM,MMP16,PRKCA,APP,DDR2,TGFB1,TGFBI,OLFML2A,SMAD3,CTSK,ADAMTS3,MMP2,GAS6,FOXF2,EMILIN1,SDC4,FN1,OLFML2B,TNC,MMP19,COL14A1,COL12A1,CCDC80,BMP4,ADAMTS2,NTN4,LOXL1,EFEMP1,COL6A1,ECM2,COL1A2,MMP10,CRISPLD2,COL13A1,TIMP1,COL16A1,EFEMP2,ABI3BP,FBLN1,COL5A1,FBN1,L…
3.25e-38	365	1427	108	0.076	0.296	GO:0030198	BP	12	extracellular matrix organization	5	PPIB,B4GALT1,ADAM9,CASK,CD151,ILK,LEPRE1,MMP14,PXDN,COL5A2,ITGB1,SPARC,ITGA5,ITGB5,COL4A1,LOXL2,DST,CTSB,SERPINH1,APLP2,ITGA2,PDGFA,ITGAV,EGFLAM,MMP16,PRKCA,APP,DDR2,TGFB1,TGFBI,OLFML2A,SMAD3,CTSK,ADAMTS3,MMP2,GAS6,FOXF2,EMILIN1,SDC4,FN1,OLFML2B,TNC,MMP19,COL14A1,COL12A1,CCDC80,BMP4,ADAMTS2,NTN4,LOXL1,EFEMP1,COL6A1,ECM2,COL1A2,MMP10,CRISPLD2,COL13A1,TIMP1,COL16A1,EFEMP2,ABI3BP,FBLN1,COL5A1,FBN1,L…
1.96e-06	54	1427	19	0.013	0.352	GO:0030199	BP	12	collagen fibril organization	6	LEPRE1,COL5A2,LOXL2,SERPINH1,DDR2,ADAMTS3,COL14A1,COL12A1,ADAMTS2,COL1A2,COL5A1,LOX,SFRP2,COL1A1,DPT,COL3A1,MKX,LUM,GREM1
2.94e-07	104	1427	28	0.02	0.269	GO:0022617	BP	12	extracellular matrix disassembly	6	ADAM9,MMP14,COL5A2,COL4A1,CTSB,MMP16,DDR2,CTSK,MMP2,MMP19,COL14A1,COL12A1,COL6A1,COL1A2,MMP10,COL13A1,TIMP1,COL16A1,COL5A1,COL15A1,COL8A1,FAP,COL8A2,COL1A1,COL6A2,MMP1,COL3A1,COL6A3
4.1e-23	5571	1427	547	0.383	0.098	GO:0023052	BP	12	signaling	2	RAB3GAP1,MIER1,SHOC2,ARHGEF12,ROCK1,MBTPS1,PRKCI,B4GALT1,ADAM9,STK17A,NPTN,ARL1,CCNY,BIRC2,RALA,TRIO,RASSF8,MKLN1,PPP3CB,RNF146,GNAS,CSNK1A1,PJA2,USP34,STK38L,ILK,ATF1,RAB34,SRF,SH3RF1,OPTN,ENAH,NDN,PIK3CA,SH3BP4,MYO9A,TULP3,ARHGEF10,USP9Y,ABL1,AKAP9,ASH1L,IL11RA,DOCK1,TRIP10,CAV2,ANXA4,RAB40B,MEIS3,BCL10,HIPK3,FOXO3,SH3KBP1,MAP4K3,PLXNB2,TIPARP,MED30,MYO6,STK3,AP3S1,RARG,SAV1,RB1CC1,NSMAF,ARRDC2…
4.1e-23	5571	1427	547	0.383	0.098	GO:0044700	BP	12	single organism signaling	3	RAB3GAP1,MIER1,SHOC2,ARHGEF12,ROCK1,MBTPS1,PRKCI,B4GALT1,ADAM9,STK17A,NPTN,ARL1,CCNY,BIRC2,RALA,TRIO,RASSF8,MKLN1,PPP3CB,RNF146,GNAS,CSNK1A1,PJA2,USP34,STK38L,ILK,ATF1,RAB34,SRF,SH3RF1,OPTN,ENAH,NDN,PIK3CA,SH3BP4,MYO9A,TULP3,ARHGEF10,USP9Y,ABL1,AKAP9,ASH1L,IL11RA,DOCK1,TRIP10,CAV2,ANXA4,RAB40B,MEIS3,BCL10,HIPK3,FOXO3,SH3KBP1,MAP4K3,PLXNB2,TIPARP,MED30,MYO6,STK3,AP3S1,RARG,SAV1,RB1CC1,NSMAF,ARRDC2…
[truncated: 668 more rows]

## Sheet: MC>SKIN
p-value	Term gene (number of genes in category	Query genes (number of genes in query)	Q&T - common genes (number of query genes in category)	Q&T/Q - percentage of annotated genes of query	Q&T/T - percentage of query genes in category)	term ID	term type	term group	term name	depht in group	gene names
[truncated: 924 more rows]

## Sheet: SKIN>MC
p-value	Term gene (number of genes in category	Query genes (number of genes in query)	Q&T - common genes (number of query genes in category)	Q&T/Q - percentage of annotated genes of query	Q&T/T - percentage of query genes in category)	term ID	term type	term group	term name	depht in group	gene names
[truncated: 598 more rows]
